# Supplementary material for: Mixed-ownership reform and factor misallocation: Evidence from China
Source: PLoS One. 2024 Apr 16;19(4):e0301034. doi: 10.1371/journal.pone.0301034 (PMC11020703; doi:10.1371/journal.pone.0301034)
Supplement: S1 Data — (XLSX) [file pone.0301034.s001.xlsx]

## Sheet: Sheet1
stkcd	year	nonshr1	nonshr2	gshr	lnpop	gdp_per	growth	excushare	hhi	age	lev	mor	re	PC	zbmjd_pj	moind	htind	reg	dual	size	lev	epnature	yysr	gdzc	yjsf	ldzbc	bnzj	lxsr	lxzc	ghjf	gysy	zcsy	tzsy	yylr	zfbz	size1	mkt1
12	2008	0.0647	0.0041861	0.0638	5.42978	12.7433	0.020395	0.0097304	0.018883	2.83321	0.5361	-0.1906	0.118	0	13.1712	0	0	1	1	23.0628	0.5361	2	427338	554340	5600.02	36280.1	28591.2	58.1579	1016.43				4355.75	46550.6		13.9914	7.52
12	2009	0.076	0.005776	0.0648	5.50533	12.7171	0.235346	0.0077734	0.01473	2.89037	0.4859	-0.1103	0.1146	0	13.878	0	0	1	0	23.1133	0.4859	2	527910	805482	7203.5	44651.2	30085.5	188.468	729.959				1908.07	107279	2386.53	13.8921	7.62
12	2010	0.0289	0.0008352	0.0734	5.5603	12.8176	0.466906	0.0064855	0.006182	2.94444	0.4579	-0.0885	0.1359	0	13.4885	0	0	1	0	23.2466	0.4579	2	774394	883090	12123.2	65646.8	38835.8	32.0278	727.052				5410.15	183311	3367.53	13.8776	7.73
12	2011	0	0	0.0424	5.59061	12.9703	0.0680261	0.0064545	0.003716	2.99573	0.5219	-0.1058	0.1624	0	12.7112	0	0	1	1	23.4499	0.5219	2	827073	943169	13931.7	85625.1	20285.9	45.8847	1009.08				631.787	150158	12012.9	14.0649	7.88
12	2012	0	0	0.0564	5.66157	13.0176	-0.154324	0.0065585	0.003853	3.04452	0.493	-0.1003	0.1445	0	12.57	0	0	1	1	23.386	0.493	2	699436	941843	13464.5	77199.9	30144.4	51.2383	1412.53	650.604			7166.64	34646.8	8942.44	14.047	8.33
12	2013	0	0	0.048	5.73818	13.0541	0.105719	0.0065151	0.003478	3.09104	0.4429	-0.0999	0.1433	0	12.3839	0	0	1	0	23.4366	0.4429	2	773380	797994	16075.5	86891.6	-47766.5	28.339	1395.9	815.527			92737.6	187061	11513.8	14.2307	8.64
12	2014	0.004	1.6e-05	0.0187	5.80574	13.0851	-0.0891275	0.0042949	0.003079	3.13549	0.4276	-0.1005	0.1171	0	12.5193	0	0	1	0	23.4391	0.4276	2	704450	985112	5721.36	78419.1	41940.9	19.2052	1306.11	733.392			32844	89626.5	9022.39	14.1865	9.3
12	2015	0.0287	0.0008237	0.1695	5.87212	13.1083	0.0548494	0.00402	0.017509	3.17805	0.4914	-0.0827	0.1233	0	12.772	0	0	1	0	23.4634	0.4914	2	743089	1019968	11982.6	88229.2	63683.1	15.8686	1565.18	763.412			28804.5	61693	8101.35	14.1997	9.68
12	2016	0.0287	0.0008237	0.2216	5.95324	13.1349	0.207673	0.0039688	0.027782	3.21888	0.5259	-0.0423	0.1183	0	12.9639	0	0	1	1	23.5651	0.5259	2	897408	1145797	11559.3	119898	95810.9	19.1621	1549.92	977.447	22850		-27918.8	86493.4	9162.74	14.2137	9.86
12	2017	0.033	0.001089	0.2128	6.07535	13.1558	0.212313	0.003596	0.025405	3.2581	0.5506	-0.0182	0.109	0	12.2615	0	0	1	0	23.6955	0.5506	2	1087940	1154077	11199.7	120498	75914.5	75.6377	2066.76	1110.7		-176.899	42.7636	98069.7	8787.54	14.2941	9.61
12	2018	0.0324	0.0010498	0.2124	6.1203	13.1851	-0.024766	0.0047404	0.025279	3.29584	0.5056	-0.0184	0.117	0	11.5002	0	0	1	0	23.6737	0.5056	2	1060996	993084	11196.7	131640	6148.2	371.145	2542.58	1262.36		-45.4368		53228	9483.55	14.3864	9.72
16	2008	0.0651	0.004238	0.061	5.42978	12.7433	0.0029759	5.48e-06	0.031775	2.83321	0.6174	-0.1249	0.1153	0	11.2655	0	0	1	1	23.0794	0.6174	1	1220529	134418	1426.4	85094.1	5594.55	318.786	602.483		476.774		-2095.82	28059	994.424	13.3257	7.52
16	2009	0.0705	0.0049703	0.0906	5.50533	12.7171	0.0863348	5.48e-06	0.039415	2.89037	0.6974	-0.1195	0.0992	0	11.6234	0	0	1	0	23.331	0.6974	1	1325903	143368	-13289.8	91463.8	-1819.62				1615.5		322.026	12467.2	1319.33	13.4352	7.62
16	2010	0.0806	0.0064964	0.0256	5.5603	12.8176	0.290551	5.48e-06	0.038873	2.94444	0.7435	-0.115	0.109	0	11.2437	0	0	1	0	23.5246	0.7435	1	1711145	148837	-17079.5	113112	-4676.49	569.57	907.336		-6863.03		9715.57	-2806.86	2611.69	13.6001	7.73
16	2011	0.0703	0.0049421	0.0388	5.59061	12.9703	-0.052236	5.48e-06	0.039139	2.99573	0.7494	-0.1197	0.1343	0	10.7105	0	0	1	0	23.551	0.7494	1	1621762	177926	3317.49	128743	6754.7	781.784	1583.67		4285.6		3458.64	-22537.7	4172.6	13.6614	7.88
16	2012	0.0718	0.0051552	0.0249	5.66157	13.0176	0.130737	0	0.039135	3.04452	0.7436	-0.1222	0.1206	0	10.6469	0	0	1	0	23.5304	0.7436	1	1833786	188784	-23108.8	149440	3853.61	707.758	1659.04	1245.03	2210.12		742.115	-12021.6	7945.27	13.5878	8.33
16	2013	0.0884	0.0078146	0.0257	5.73818	13.0541	0.0910071	0	0.039308	3.09104	0.7281	-0.1016	0.1135	0	10.6276	0	0	1	0	23.4797	0.7281	1	2000674	190850	-9467.05	172087	-1776.14	203.086	974.093	1405.48			5498.52	-6949.59	8434.35	13.5495	8.64
16	2014	0.0504	0.0025402	0.0776	5.80574	13.0851	-0.0291526	0	0.050546	3.13549	0.7439	-0.1918	0.1201	0	10.5177	0	0	1	0	23.5434	0.7439	1	1942349	178370	11255.7	174739	1311.31	313.596	861.286	1373			59687.4	-14961.3	7540.11	13.7031	9.3
16	2016	0.0474	0.0022468	0.0317	5.95324	13.1349	0.103515	0	0.054985	3.21888	0.8075	-0.2786	0.1222	0	10.6561	0	0	1	1	23.5707	0.8075	1	2029935	157398	12190.5	164974	-12370.3	331.199	1189.98	1357.63	-1461.74		34844.6	-23224	11335.1	13.807	9.86
16	2017	0.0607	0.0036845	0.0303	6.07535	13.1558	0.538363	1.08e-05	0.055257	3.2581	0.652	-0.2642	0.11	0	10.0808	0	0	1	0	23.8828	0.652	1	3122776	158717	132657	152122	-10412.9	376.411	2114.63	1289.78	-6622.15	5594.54	658785	659216	17837.3	14.0946	9.61
16	2018	0.0422	0.0017808	0.0372	6.1203	13.1851	0.477108	1.08e-05	0.054944	3.29584	0.7135	-0.2827	0.1251	0	9.90752	0	0	1	0	24.2193	0.7135	1	4612680	241023	28800.4	165961	87666.3	261.78	3396.42	1444.94	5019.1	-56.3895	92741.4	13423.8	25960.9	14.3689	9.72
19	2008	0.0288	0.0008294	0.006	5.42978	12.7433	-0.213914	0	0.154109	2.83321	0.2798	-0.533	0.1216	0	11.2525	0	0	1	0	20.092	0.2798	2	15111.8	9603.69	41.0164	2461.39	2008.56	2.24859	30.5255		-16.05		2836.71	1240.8	623.934	14.0517	7.52
19	2009	0.0196	0.0003842	0.0071	5.50533	12.7171	0.218532	0	0.129844	2.89037	0.4139	-0.4956	0.1078	0	11.7458	0	0	1	0	20.2506	0.4139	2	18414.2	11863.8	203.966	2624.28	644.008	1.17025	44.0258		10.8		490.765	-1012.5	66.68	14.1684	7.62
19	2010	0.034	0.001156	0.0125	5.5603	12.8176	0.247935	0	0.118677	2.94444	0.4336	-0.4532	0.1257	0	11.6012	0	0	1	0	20.3054	0.4336	2	22979.7	15462.1	465.111	2802.42	-1567.09	10.3748	68.4607		9.45		886.951	-88.4492	186.882	13.8919	7.73
19	2011	0.2718	0.0738752	0.0047	5.59061	12.9703	0.38483	0	0.079305	2.99573	0.162	-0.0791	0.1462	1	10.857	0	0	1	0	20.7834	0.162	2	31823	15080.8	492.343	3430.56	495.866	33.5375	50.0375		-48.8803		367.519	-498.978	180.005	14.3018	7.88
19	2012	0.2305	0.0531303	0	5.66157	13.0176	-0.023379	0	0.075048	3.04452	0.1773	-0.1204	0.1206	1	10.7918	0	0	1	0	20.9246	0.1773	2	31079	16001.9	244.81	4005.98	706.104	46.5773	30.6526	33.0645	2.25		10564.1	7405.16	325.015	14.3565	8.33
19	2013	0.1447	0.0209381	0.0423	5.73818	13.0541	0.410336	0	0.06927	3.09104	0.2431	-0.2062	0.1165	1	11.3619	0	0	1	0	21.0134	0.2431	2	43831.9	30822.1	1500.61	5149.77	722.43	41.944	15.7052	44.8907	6.63593		6826.67	4200.84	857.808	14.3041	8.64
19	2014	0.0843	0.0071065	0.0588	5.80574	13.0851	-0.160151	0	0.067878	3.13549	0.1394	-0.2731	0.1236	1	11.5418	0	0	1	0	20.867	0.1394	2	36812.1	39746.1	2490.11	6451.84	2154.27	25.8206	19.0752	50.2419	64.2447		287.574	1141.82	643.962	14.165	9.3
19	2015	0.073	0.005329	0	5.87212	13.1083	-0.0812147	0.0005849	0.06376	3.17805	0.0974	-0.284	0.1416	1	11.6492	0	0	1	0	20.782	0.0974	2	33822.4	35841.8	2130.84	6876.17	2334.63	15.4611	0.554333	58.626	180.866		53.5501	-4823.44	422.984	14.0438	9.68
19	2016	0.0278	0.0007728	0	5.95324	13.1349	-0.19171	0.0005849	0.062175	3.21888	0.1093	-0.3261	0.1039	0	11.6567	0	0	1	0	20.8875	0.1093	2	27338.4	33301.4	2634.51	7460.22	1265.99	11.4803	6.21615	62.8191	-33.5414		16249.4	9417.78	400.065	14.2424	9.86
19	2017	0.0203	0.0004121	0.0035	6.07535	13.1558	0.155017	0.0005849	0.062146	3.2581	0.1002	-0.3336	0.1319	0	10.9668	0	0	1	0	20.7913	0.1002	2	31576.3	31374.2	660.519	8088.68	2077.49	18.7099	1.5692	63.194	-165.127	-5.02001	239.709	-5718.07	299.006	14.2575	9.61
19	2018	0.0091	8.28e-05	0.0036	6.1203	13.1851	33.0724	0.0002521	0.413752	3.29584	0.3295	-0.7124	0.1232	0	11.3618	0	0	1	0	22.5903	0.3295	2	1075878	99313.7	2496.97	26694.5	27965.7	50.1863	122.465	227.606	-47.474	160.18	172.435	34122.1	831.116	15.5909	9.72
21	2008	0.0958	0.0091776	0.0085	5.42978	12.7433	0.0652277	0.0013931	0.253438	2.70805	0.2002	-0.4006	0.1206	0	10.3164	0	0	1	1	22.1892	0.2002	1	1394728	81758	8647.16	30164.5	2671.38	256.15					6701.8	29601.2	1036.95	13.2888	7.52
21	2009	0.0896	0.0080282	0.051	5.50533	12.7171	-0.0388581	0.0013931	0.253576	2.77259	0.2718	-0.4152	0.1021	0	11.0508	0	0	1	1	22.4149	0.2718	1	1340531	130704	7499.97	49185.3	57804.1	232.441	21.8197		9.88175		1509.33	30554.2	471.821	12.8713	7.62
21	2010	0.0863	0.0074477	0.0633	5.5603	12.8176	0.549501	0.0001266	0.253609	2.83321	0.3282	-0.4101	0.1082	0	10.6907	0	0	1	0	22.6204	0.3282	1	2077154	133716	9818.44	72510.5	22739.5	265.79	97.0283		-9.88175		21234	41752.3	989.133	12.8511	7.73
21	2011	0.0861	0.0074132	0.024	5.59061	12.9703	-0.103082	0.0001266	0.253044	2.89037	0.582	-0.4103	0.1391	0	10.1203	0	0	1	0	23.059	0.582	1	1863038	147986	10231.8	97967	27637.8	420.396	301.837		-1565.62		5479.45	25246	563.76	13.2234	7.88
21	2012	0.0887	0.0078677	0.0284	5.66157	13.0176	-0.119743	0.0001892	0.253097	2.94444	0.5918	-0.4077	0.122	0	9.85972	0	0	1	0	23.0438	0.5918	1	1639952	125768	9046.35	103517	26402	921.21	414.751	879.999	5096.64		1900.85	5328.69	536.354	13.2866	8.33
21	2013	0.0772	0.0059598	0.089	5.73818	13.0541	-0.0829283	0.0001696	0.205125	2.99573	0.6386	-0.3784	0.1353	0	9.80842	0	0	1	0	23.3426	0.6386	1	1503953	122483	10078.1	110673	17424.9	1128.67	712.701	872.84	7407.2		4840.01	24441.7	568.315	13.7348	8.64
21	2014	0.0796	0.0063362	0.0464	5.80574	13.0851	0.093396	0.0001696	0.204041	3.04452	0.6503	-0.3655	0.1193	0	9.8837	0	0	1	0	23.3932	0.6503	1	1644417	139725	5376.54	137148	19106.6	1787.05	587.204	1121.48	-17211.2		9002.64	25974.7	736.165	13.6229	9.3
21	2015	0.0808	0.0065286	0.0379	5.87212	13.1083	-0.0658197	0.0001696	0.204019	3.09104	0.6369	-0.3719	0.1482	0	10.4419	0	0	1	0	23.3861	0.6369	1	1536182	211498	15537.6	158246	80988	1327.46	579.535	1306.42	-11975.5		586.682	19769.1	6915.56	13.4591	9.68
21	2016	0.0779	0.0060684	0.0309	5.95324	13.1349	-0.0190502	0.0001696	0.203773	3.13549	0.5479	-0.3699	0.1185	0	10.6805	0	0	1	0	23.1843	0.5479	1	1506917	253877	20563.6	194594	9292.56	495.425	624.635	1618.87	19636.8		3504.19	33882.2	3949.8	12.6714	9.86
21	2017	0.0916	0.0083906	0.0169	6.07535	13.1558	-0.0570298	0.0004864	0.203675	3.17805	0.6428	-0.3562	0.1212	0	10.0609	0	0	1	0	23.5326	0.6428	1	1420978	243824	11104.6	213415	19161.5	786.748	1128.62	1686.95	21657.3	65.2234	20020.7	73398.3	10607.7	13.421	9.61
21	2018	0.0904	0.0081722	0.0079	6.1203	13.1851	0.130278	0.0004864	0.203684	3.21888	0.589	-0.3686	0.1287	0	9.58253	0	0	1	0	23.4666	0.589	1	1606101	256734	16818.7	198014	24171.5	791.916	1177.93	1559.26	-2868.49	2439.95	12842.2	69936.2	42451.1	13.469	9.72
26	2008	0.0223	0.0004973	0.0432	5.42978	12.7433	0.349114	0.00019	0.200361	2.77259	0.5285	-0.4297	0.1146	0	10.8898	0	0	1	0	21.0887	0.5285	1	108641	26283	-1031.74	11763.6	1432.1	6.44381	234.8				10.2851	6951.1	124.532	13.374	7.52
26	2009	0.008	6.4e-05	0.081	5.50533	12.7171	0.138983	0.0001425	0.201015	2.83321	0.5176	-0.4389	0.103	0	11.1456	0	0	1	0	21.1446	0.5176	1	123740	25976.2	782.584	13408	1585.34	4.8015	198.632				1052.66	7993.08	80.3	13.3702	7.62
26	2010	0.0178	0.0003168	0.1046	5.5603	12.8176	0.439112	0.0001688	0.174854	2.89037	0.4716	-0.4229	0.1086	0	10.7287	0	0	1	0	21.6138	0.4716	1	178075	25174.2	1849.27	19985.5	1292.64	7.59363	224.351				6.05957	10011.9	564.726	13.5225	7.73
26	2011	0.0178	0.0003168	0.1346	5.59061	12.9703	0.438185	0.0001688	0.176431	2.94444	0.5187	-0.4283	0.1204	0	9.65668	0	0	1	0	21.7865	0.5187	1	256106	16264.7	5023.73	29198.5	188.537	17.7417	310.424				-3.33409	18668.6	400.672	13.3971	7.88
26	2012	0.0105	0.0001102	0.0981	5.66157	13.0176	0.180749	0.0001688	0.174242	2.99573	0.5644	-0.4231	0.1357	0	10.1649	0	0	1	0	21.9253	0.5644	1	302396	31780.1	5570.51	37429.7	2475.97	9.89345	598.493	299.979			151.867	12994.4	517.613	13.4047	8.33
26	2013	0.0195	0.0003803	0.0486	5.73818	13.0541	0.0263014	0.0001688	0.173458	3.04452	0.5676	-0.4243	0.1336	0	10.105	0	0	1	0	21.9927	0.5676	1	310350	30688.9	5762.82	39772.3	1931.55	7.75321	530.735	320.645			158.92	14763.1	361.059	13.4534	8.64
26	2014	0.0086	7.4e-05	0.0369	5.80574	13.0851	0.0562739	0.0001688	0.172643	3.09104	0.5526	-0.4208	0.122	0	10.1076	0	0	1	0	22.0201	0.5526	1	327814	32373.3	7760.28	45094.5	1888.44	10.5046	585.427	366.736			-84.818	15894.5	1034.45	13.3996	9.3
26	2015	0.0148	0.000219	0.0135	5.87212	13.1083	-0.0353696	0.0001688	0.172426	3.13549	0.4577	-0.4136	0.1438	1	10.3892	0	0	1	0	22.1694	0.4577	1	316220	36198	6892.17	49841.2	2425.86	11.9868	534.579	399.328			83.1812	12462.4	1088.96	13.5457	9.68
26	2016	0.0094	8.84e-05	0.0669	5.95324	13.1349	-0.0532325	0.0001511	0.139233	3.17805	0.407	-0.378	0.1214	1	10.9456	0	0	1	0	22.1108	0.407	1	299386	61120.4	5094.53	49398.3	2039.85	20.2269	389.44	399.873			44.6593	12738.2	1723.45	13.537	9.86
26	2017	0.0464	0.002153	0.0614	6.07535	13.1558	0.117555	0.000974	0.139861	3.21888	0.3106	-0.3364	0.1245	0	10.2109	0	0	1	0	21.9986	0.3106	1	334581	52370	5585.72	51692.9	2889.21	17.4936	250.95	434.591		732.199	45.5893	18847.6	1750.83	13.4115	9.61
26	2018	0.106	0.011236	0.0363	6.1203	13.1851	0.0163312	0.000974	0.142015	3.2581	0.286	-0.2768	0.1075	0	9.50828	0	0	1	0	22.0041	0.286	1	340045	42565	5592.32	58341.7	1553.22	13.6167	165.315	465.305		-18.1302	100.154	23040.3	1937.56	13.455	9.72
27	2008	0	0	0.0293	5.42978	12.7433	0.0276416	0	0.414686	2.77259	0.5345	-0.7314	0.1151	1	14.3222	1	0	1	0	24.1037	0.5345	2	1064292	1225536	17787.4	40567.6	47557.6	327.786	3922.68				-8176.06	26587.8	30508.9	19.3415	7.52
27	2009	0	0	0.0164	5.50533	12.7171	0.0700708	0	0.414589	2.83321	0.4815	-0.7331	0.0943	1	14.7752	1	0	1	0	24.1328	0.4815	2	1138867	1352304	46486.9	56797.9	105615	83.0724	2651.84				60299.6	229466	563.967	19.2128	7.62
27	2010	0	0	0.0101	5.5603	12.8176	0.0944832	0	0.414569	2.89037	0.4353	-0.7354	0.0998	1	14.2905	1	0	1	0	24.093	0.4353	2	1246471	1389509	29635.9	56919	113890	45.9582	1947.42				14170.2	119882	4	19.2488	7.73
27	2011	0	0	0.024	5.59061	12.9703	0.15422	0	0.414626	2.94444	0.463	-0.7314	0.1175	1	13.4269	1	0	1	0	24.1735	0.463	2	1438702	1426808	21727.7	81696.6	140479	110.412	2537.62		-448.556		5844.02	97818.7	111.207	16.0002	7.88
27	2012	0	0	0.0259	5.66157	13.0176	-0.108329	0	0.414636	2.99573	0.4577	-0.7314	0.098	1	13.2285	1	0	1	0	24.2002	0.4577	2	1282848	1350285	28022.9	80553.5	119733	232.679	2835.74	706.641	-99.857		-3904.65	96019.4	942.926	16.0681	8.33
27	2013	0.0026	6.76e-06	0.0047	5.73818	13.0541	-0.0372375	0	0.291328	3.04452	0.4358	-0.733	0.0984	1	13.2094	1	0	1	0	24.2316	0.4358	2	1235078	1375945	34591.1	86110.2	125098	239.611	3016.98	801.399	490.202		14736.8	157663	364.754	16.0806	8.64
27	2014	0.0033	1.09e-05	0.0086	5.80574	13.0851	0.0125709	0	0.291349	3.09104	0.4705	-0.731	0.1108	1	13.2016	1	0	1	0	24.3724	0.4705	2	1250604	1457372	32860.4	107765	141618	219.158	3635.09	835.701	578.197		36422.6	225210	1222.06	16.1504	9.3
27	2015	0.0009	8.1e-07	0.0026	5.87212	13.1083	-0.110032	0	0.291814	3.13549	0.5717	-0.7637	0.1396	1	13.646	1	0	1	0	24.7849	0.5717	2	1112998	1831578	24942.5	118040	87198.9	262.27	4174.75	996.486	1376.96		53926.2	227573	5900.32	16.3075	9.68
27	2016	0.0018	3.24e-06	0.0048	5.95324	13.1349	0.016903	0	0.291821	3.17805	0.5921	-0.7618	0.102	0	13.8346	1	0	1	0	24.8319	0.5921	2	1131811	2037615	43839.3	115535	138350	207.286	6483.15	1078.85	-1072.5		34411.7	187026	3646.09	16.2502	9.86
27	2017	0.0048	2.3e-05	0.0039	6.07535	13.1558	0.373538	0	0.29184	3.21888	0.6799	-0.7589	0.0876	1	13.4318	1	0	1	0	25.0701	0.6799	2	1554586	3042801	113555	130495	130576	465.132	10306.8	1234.84	-434.437	-1991.57	15195.1	129222		16.3968	9.61
27	2018	0.0057	3.25e-05	0.0033	6.1203	13.1851	0.19179	0	0.29204	3.2581	0.6769	-0.7704	0.0946	1	12.8438	1	0	1	0	25.1668	0.6769	2	1852740	3463481	161113	178292	216431	324.443	12631.1	1403.96	1260.94	399.056	12018.6	119853	710	16.3646	9.72
28	2008	0	0	0.1918	5.42978	12.7433	0.215467	2.91e-05	0.157541	2.77259	0.8237	-0.3914	0.102	0	9.1892	0	0	1	0	22.0273	0.8237	1	836035	37487	1438	27883.5	1086.44	17.6807	306.564				1651.09	18429.8	705.41	13.6931	7.52
28	2009	0	0	0.1712	5.50533	12.7171	0.309746	2.18e-05	0.150333	2.83321	0.8322	-0.3833	0.0708	0	9.52859	0	0	1	0	22.3783	0.8322	1	1094994	41878	3632.8	30424.7	3422.03	21.5592	282.467				3268.67	25194.1	759.678	14.2036	7.62
28	2010	0	0	0.1754	5.5603	12.8176	0.193106	1.64e-05	0.150653	2.89037	0.8206	-0.3833	0.103	0	9.35925	0	0	1	0	22.5649	0.8206	1	1306443	49255.8	3972.03	36959.6	4794.2	24.529	475.896				2726.58	32289.9	822.174	14.2252	7.73
28	2011	0	0	0.1991	5.59061	12.9703	0.158132	1.64e-05	0.152315	2.94444	0.8139	-0.3833	0.1193	0	8.96011	0	0	1	0	22.76	0.8139	1	1513034	59967.9	6286.79	40564.8	5104.09	38.074	782.516				2811.94	38706.5	1357.79	14.4511	7.88
28	2012	0	0	0.1965	5.66157	13.0176	0.19044	1.23e-05	0.151327	2.99573	0.8022	-0.3833	0.117	0	8.99083	0	0	1	0	22.9528	0.8022	1	1801176	69048.8	5139.07	45177.3	5915.32	24.0222	941.246	373.817			3874.07	57146.4	5722.78	14.6169	8.33
28	2013	0	0	0.1932	5.73818	13.0541	0.176979	9.2e-06	0.151351	3.04452	0.7905	-0.3833	0.1106	0	9.06194	0	0	1	0	23.1264	0.7905	1	2119947	76674.2	7604.53	50191.8	7868.77	30.589	1092.98	407.869			4247.32	64500.8	2346.54	14.7647	8.64
28	2014	0	0	0.1061	5.80574	13.0851	0.12995	0	0.26201	3.09104	0.6219	-0.5277	0.1145	0	8.99517	0	0	1	0	23.275	0.6219	1	2395433	74555.8	7744.57	56197.5	7937.94	54.7126	919.718	0			5041.58	78148.7	3153.49	14.8425	9.3
28	2015	0	0	0.1001	5.87212	13.1083	0.0851124	7.31e-06	0.262649	3.13549	0.5789	-0.5555	0.121	0	9.49657	0	0	1	0	23.3049	0.5789	1	2599314	107941	7286.35	61509.4	6311.17	33.8685	716.584	0			5741.39	90659.3	3402.57	14.9362	9.68
28	2016	0	0	0.0697	5.95324	13.1349	0.586897	7.31e-06	0.261727	3.17805	0.5818	-0.557	0.081	0	8.81614	0	0	1	0	23.7826	0.5818	1	4124843	48701	18704.4	179470	-20071.3	180.84	802.691	1387.73			22346.8	154816	3400.07	13.8212	9.86
28	2017	0	0	0.0806	6.07535	13.1558	0.0003685	6.19e-06	0.31584	3.21888	0.5557	-0.5938	0.0715	0	8.44409	0	0	1	0	23.8298	0.5557	1	4126363	55171	22375.3	168405	4545.29	210.073	814.997	1392.44		79.2138	26454	146389	2685.4	13.8094	9.61
28	2018	0	0	0.0835	6.1203	13.1851	0.0450458	6.19e-06	0.315995	3.2581	0.5193	-0.5918	0.099	0	8.08754	0	0	1	0	24.0882	0.5193	1	4312239	60793.4	24198	189394	6515.31	486.717	1171.54	1549.74		739.255	31989.7	167098	3009.84	13.9688	9.72
29	2008	0.0057	3.25e-05	0	5.42978	12.7433	-0.164617	0	0.420221	2.77259	0.4716	-0.6425	0.1255	1	10.6573	0	0	1	0	21.5411	0.4716	2	70600.5	7089.45	225.193	9822.9	184.01	25.3361	226.151		-45.6412		277.059	4541.86		13.9779	7.52
29	2009	0.0087	7.57e-05	0.0013	5.50533	12.7171	0.062573	0	0.403848	2.83321	0.6383	-0.6294	0.1056	0	10.8505	0	0	1	0	21.9355	0.6383	2	75018.2	6628.34	-878.276	8887.06	362.81	13.2794	291.345		10.9106		579.352	3626.48		14.3833	7.62
29	2010	0.0069	4.76e-05	0	5.5603	12.8176	0.361077	0	0.403845	2.89037	0.6153	-0.6319	0.1147	0	10.4483	0	0	1	0	21.9409	0.6153	2	102106	6452.65	-1333.35	9495.91	-66.5083	6.30107	424.011		-1.53235		2720.2	11300.6		14.4115	7.73
29	2011	0.0082	6.72e-05	0	5.59061	12.9703	0.0052303	0	0.403839	2.94444	0.5673	-0.6288	0.1426	0	9.74555	0	0	1	0	21.8976	0.5673	2	102640	6091.86	296.964	11430.1	317.21	21.1449	391.526		1.99937		-1.44267	13093		14.4099	7.88
29	2012	0.006	3.6e-05	0.0085	5.66157	13.0176	0.0036561	0	0.403866	2.99573	0.5941	-0.6311	0.1275	0	9.67202	0	0	1	0	22.035	0.5941	2	103015	6320.48	1995.82	11568.3	-1059.5	23.3665	441.698	93.0552			153.309	13797.7		14.5523	8.33
29	2013	0.0093	8.65e-05	0	5.73818	13.0541	1.05454	0	0.403842	3.04452	0.5884	-0.6277	0.1212	0	9.60869	0	0	1	0	22.1619	0.5884	2	211648	6071.57	14800.7	12733.4	42.5944	30.9864	483.077	102.175			-2.53167	29728.4		14.7026	8.64
31	2008	0.0024	5.76e-06	0.0774	5.42978	12.7433	0.319357	0	0.258397	2.77259	0.6378	-0.5041	0.1244	0	10.3803	0	0	1	0	22.9258	0.6378	1	108685	33130.6	24564.6	14388.1	2852.7	41.0923	284.224				8622.64	20800	39.2794	15.643	7.52
31	2009	0.0015	2.25e-06	0.0317	5.50533	12.7171	0.852644	0	0.2567	2.83321	0.5136	-0.505	0.113	0	10.4297	0	0	1	0	23.3101	0.5136	1	201354	27099.8	22036.8	15696	587.183	62.4436	328.92		0		18106.6	44980.7	67.336	15.9883	7.62
31	2010	0.0016	2.56e-06	0.0577	5.5603	12.8176	0.0496802	8.47e-06	0.257829	2.89037	0.6961	-0.5099	0.0993	0	9.98714	0	0	1	0	23.7276	0.6961	1	211357	24957.8	40989.9	20144.6	2548.88	1291.99	1987.95				52405.3	73765.1	67.336	16.2939	7.73
31	2011	0	0	0.0851	5.59061	12.9703	1.62166	8.47e-06	0.258632	2.94444	0.7817	-0.5065	0.1255	0	9.01419	0	0	1	0	24.2077	0.7817	1	554107	17071.5	42918.6	27841.5	-8434.3	344.266	2195.11				40870.4	106548	313.836	16.665	7.88
31	2012	0	0	0.0463	5.66157	13.0176	0.433818	8.47e-06	0.257135	2.99573	0.7796	-0.5065	0.1238	0	9.77734	0	0	1	0	24.2786	0.7796	1	794489	43703.9	36913.5	31124	-1147.19	496.503	2397.02	282.841	0		41265.4	100113	77.336	16.478	8.33
31	2013	0.0282	0.0007952	0.0122	5.73818	13.0541	0.281156	8.47e-06	0.256827	3.04452	0.7791	-0.4783	0.1162	0	10.0271	0	0	1	0	24.4271	0.7791	1	1017864	59133.1	70117.1	38065.1	1028.27	517.291	2921.29	317.726			35869.4	122461	727.157	16.5872	8.64
31	2014	0.0031	9.61e-06	0.0433	5.80574	13.0851	-0.111784	8.47e-06	0.256843	3.09104	0.7697	-0.5034	0.1203	0	9.97532	0	0	1	0	24.5587	0.7697	1	904083	58733.2	88670.6	37195.1	1177.02	367.221	2529.6	361.856			58915.7	139714	77.825	16.631	9.3
31	2015	0.0081	6.56e-05	0.0118	5.87212	13.1083	0.493175	6.35e-06	0.209931	3.13549	0.7996	-0.4849	0.1287	0	10.1181	0	0	1	0	24.7364	0.7996	1	1349954	56687.7	78142.2	41781	593.954	497.655	3174.75	416.024			88263.3	138620	929	16.7782	9.68
32	2008	0.0234	0.0005476	0	5.42978	12.7433	-0.109023	0.0002524	0.180122	2.77259	0.4131	-0.4393	0.1264	0	12.9664	0	0	1	0	21.0309	0.4131	1	170309	20363.2	1766.67	11924.5	993.934	28.8259	35.0272				-47.3933	10343.1	20	13.3211	7.52
32	2009	0.0461	0.0021252	0.021	5.50533	12.7171	-0.267986	0.0002524	0.18119	2.83321	0.4481	-0.4166	0.1144	0	12.9507	0	0	1	0	21.0867	0.4481	1	124668	14690.4	4611.51	9675.73	1348.44	8.96789	11.1422				3724.53	6593.19	109.605	13.8569	7.62
32	2010	0.0389	0.0015132	0	5.5603	12.8176	0.19906	8.43e-05	0.178478	2.89037	0.4618	-0.4217	0.124	1	12.4078	0	0	1	0	21.1217	0.4618	1	149485	13351.9	4078.13	9903.85	319.514	21.3142	2.97994				1552.41	6942.06	141.697	13.6578	7.73
32	2011	0.0177	0.0003133	0.0271	5.59061	12.9703	0.151976	8.43e-05	0.178725	2.94444	0.4477	-0.4429	0.1484	1	11.567	0	0	1	0	21.177	0.4477	1	172203	12385.4	1565.13	11801.7	1094.43	13.322	46.9005	90.238			76.9398	6389.72	210.197	13.9581	7.88
32	2012	0.0245	0.0006003	0.0204	5.66157	13.0176	-0.119137	8.43e-05	0.178552	2.99573	0.3803	-0.4361	0.1376	1	11.2741	0	0	1	0	21.2492	0.3803	1	151688	10340.7	4488.58	10964.7	-6275.98	28.1063	80.0064	97.5227			26218.3	23404.2	213.984	14.1072	8.33
32	2013	0.0478	0.0022848	0.0183	5.73818	13.0541	0.0715724	8.43e-05	0.178895	3.04452	0.3239	-0.4128	0.142	0	10.8341	0	0	1	0	21.1297	0.3239	1	162544	6613.21	5074.97	10896.2	-119.518	35.3026	8.3104	88.0149	6.04		16.042	3186.1	196.984	14.0223	8.64
32	2014	0.0449	0.002016	0.0183	5.80574	13.0851	-0.113527	0	0.178736	3.09104	0.2741	-0.4157	0.1409	0	10.7376	0	0	1	0	21.0769	0.2741	1	144091	6278.82	5621.94	12427.1	156.664	33.0602	9.36382	95.3868	-16.9406		521.76	269.271	71.6316	14.0381	9.3
32	2015	0.0273	0.0007453	0.0297	5.87212	13.1083	0.367232	0	0.251327	3.13549	0.2904	-0.5822	0.1451	0	11.25	0	0	1	0	21.4774	0.2904	1	197006	8900.62	3065.3	18387.8	2939.56	46.3798	79.2212	151.648	10.9006		840.483	3099.24	347.209	14.1483	9.68
32	2016	0.0168	0.0002822	0.0345	5.95324	13.1349	0.0087545	0.0036326	0.251289	3.17805	0.2075	-0.5927	0.1205	0	11.467	0	0	1	0	21.3939	0.2075	1	198730	10380.7	3570.91	17832.2	1022.03	43.5006	24.8835	143.73				5477.53	559.941	14.1077	9.86
32	2017	0.0296	0.0008762	0.0288	6.07535	13.1558	-0.133971	0.0036326	0.251492	3.21888	0.186	-0.5846	0.0848	0	10.6575	0	0	1	0	21.3794	0.186	1	172106	8439.54	2012.02	16095.5	-1681.28	166.41	19.8293	136.375		48.793	521.895	3214.78	309.243	14.2397	9.61
32	2018	0.0228	0.0005198	0.0406	6.1203	13.1851	-0.0699517	0.003712	0.250719	3.2581	0.2959	-0.5926	0.1315	0	10.0279	0	0	1	0	21.4903	0.2959	1	160067	7695.81	4158.73	13879.5	279.095	123.838	8.99338	121.074		10.4091	1202.57	13371.1	522.993	15.3656	9.72
39	2008	0.0142	0.0002016	0.043	5.42978	12.7433	-0.0293995	0.0003106	0.07935	2.70805	0.5678	-0.4527	0.1126	1	11.7955	0	0	1	0	24.2659	0.5678	1	4732728	715378	42181.5	303588	28531.5	526.104	3673.3		-43772.9		41825.6	176698	13861.2	13.5069	7.52
39	2009	0.0133	0.0001769	0.0645	5.50533	12.7171	-0.567364	0.0003106	0.11023	2.77259	0.5764	-0.4529	0.1071	1	12.1602	0	0	1	0	24.3438	0.5764	1	2047551	769503	62301.1	195102	54815.9	525.168	1141.85		-3868.9		156796	132047	14258.3	13.6381	7.62
39	2010	0.0095	9.02e-05	0.0596	5.5603	12.8176	1.5283	0.0003106	0.093321	2.83321	0.6452	-0.4651	0.1063	0	11.9991	0	0	1	0	24.7147	0.6452	1	5176832	1000647	78915.5	352551	98220	414.51	2833.87		23491.8		3864.1	343817	9368.5	13.6582	7.73
39	2011	0.0095	9.02e-05	0.054	5.59061	12.9703	0.238693	0.0001867	0.096125	2.89037	0.6642	-0.4734	0.1533	0	11.3315	0	0	1	0	24.8878	0.6642	1	6412506	1088544	91611.8	445416	53433.2	1307.65	5422.49		-10057.7		10869.3	473529	26734.9	13.8129	7.88
39	2012	0.5373	0.288691	0.0316	5.66157	13.0176	-0.152686	0	0.315192	2.94444	0.6489	0.375	0.1275	0	11.2657	0	0	1	0	24.8663	0.6489	1	5433406	1160875	74753	479447	49690.4	1770.09	5447.21	3841.14	5856.1		-9785.1	263944	13327	13.8889	8.33
39	2013	0.5408	0.292465	0.04	5.73818	13.0541	0.065159	0.0001867	0.315365	2.99573	0.6626	0.3785	0.1241	0	11.3734	0	0	1	0	25.0083	0.6626	1	5787441	1350808	68313.7	522213	104151	1492.19	5265.6	4305.4	18988.3		50867.7	337084	15542.3	14.0455	8.64
39	2014	0.5352	0.286439	0.0238	5.80574	13.0851	0.21074	0.000317	0.312712	3.04452	0.6892	0.3713	0.1329	0	11.6348	0	0	1	0	25.1981	0.6892	1	7007086	1905114	79977.5	632638	105336	1647.61	7000.17	5163.71	-22872.5		43590.1	329787	29499.6	14.1731	9.3
39	2015	0.5545	0.30747	0.0147	5.87212	13.1083	-0.162479	0.0003676	0.262542	3.09104	0.6675	0.3477	0.1219	0	11.9708	0	0	1	0	25.3939	0.6675	1	5868581	2184805	92313.7	627551	129423	434.298	5527.08	4974.01	-10303.1		77610.6	294374	29889.3	14.4348	9.68
39	2016	0.5544	0.307359	0.0192	5.95324	13.1349	-0.129063	0.0003032	0.336299	3.13549	0.686	0.3456	0.1043	0	12.0583	0	0	1	0	25.5485	0.686	1	5111165	2203726	109203	605201	72885.9	854.01	8455.34	4732.89	61391.3		23441	80053.8	49733.6	14.7031	9.86
39	2017	0.5802	0.336632	0.0194	6.07535	13.1558	0.492809	0.0003262	0.358478	3.17805	0.6689	0.3965	0.1133	0	11.4349	0	0	1	0	25.5954	0.6689	1	7629993	2294102	136399	621054	100754	1363.57	9999.1	5923.76	11131.6	11333.4	51035.1	417168	47262.6	14.7619	9.61
39	2018	0.58	0.3364	0.0185	6.1203	13.1851	0.225396	0.0003165	0.358131	3.21888	0.6702	0.3988	0.1275	0	10.8457	0	0	1	0	25.7914	0.6702	1	9349762	2318041	219408	845478	139017	3541.75	15615.4	7071.48	-23962	524191	-8202.9	647700	38682.2	14.9469	9.72
42	2008	0.2927	0.0856733	0.0324	5.42978	12.7433	0.0520964	0.00042	0.137286	2.70805	0.6862	-0.0753	0.1139	1	11.1528	0	0	1	0	22.4368	0.6862	2	113924	17362.4	1342.4	10752.3	3799.3	47.1	1625.37				972.794	2509.58		15.2371	7.52
42	2009	0.2834	0.0803156	0.0317	5.50533	12.7171	0.791309	0.0004618	0.137341	2.77259	0.6803	-0.0846	0.1098	0	11.2209	0	0	1	0	22.5921	0.6803	2	204073	14198	12921.3	9427.97	3271.18	66.5396	924.546				1934.35	35804.5	1107.12	15.4904	7.62
42	2010	0.317	0.100489	0.0069	5.5603	12.8176	-0.290771	0.0001568	0.137463	2.83321	0.6487	-0.051	0.1141	0	10.6192	0	0	1	0	22.6387	0.6487	2	144734	11444.5	20564.5	10915.6	3347.86	110.182	742.386				15313.9	45981	231.774	15.4998	7.73
45	2009	0.023	0.000529	0.0128	5.50533	12.7171	0.340296	0.0003794	0.349951	2.77259	0.3854	-0.5684	0.1005	1	12.2827	0	0	1	0	20.5033	0.3854	2	48807.3	22013.6	461.894	3556.14	3263.33						2747.58	4161.98	64.2857	13.8569	7.62
45	2010	0.0423	0.0017893	0.0611	5.5603	12.8176	0.306774	0.0002764	0.300624	2.83321	0.1869	-0.5859	0.1198	1	11.5812	0	0	1	0	21.2273	0.1869	2	63780.2	16648.3	401.168	5911.65	1438.22	30.5526	36.1599				1916.56	3741.28	1020.11	14.4361	7.73
45	2011	0.0369	0.0013616	0.0038	5.59061	12.9703	0.117736	0.0002764	0.2975	2.89037	0.2426	-0.5607	0.1374	1	11.8892	0	0	1	0	21.3156	0.2426	2	71289.4	50412.8	-2026.69	7134.54	1452.96	59.4118	2.77378	64.3482			611.851	3675.73	1325.83	14.621	7.88
45	2014	0.0247	0.0006101	0.0253	5.80574	13.0851	0.0705986	0.0001836	0.215046	3.04452	0.222	-0.4692	0.1255	1	12.121	0	0	1	0	21.761	0.222	2	121095	82487.1	-5283.58	13463.4	7091.39	198.861	57.6506	113.366			2329.46	-8313.52	1668.84	14.4714	9.3
45	2015	0.0327	0.0010693	0.0443	5.87212	13.1083	0.0130428	0.0001836	0.216389	3.09104	0.2677	-0.4612	0.1408	1	12.2944	0	0	1	1	21.8116	0.2677	2	122675	79001.9	1468.26	12802.9	6735.72	230.807	41.0627	105.126			9481.26	1929.01	2142.09	14.6578	9.68
45	2016	0.0224	0.0005018	0.0173	5.95324	13.1349	-0.0232701	0.0001836	0.214846	3.13549	0.1649	-0.4715	0.12	1	12.2929	0	0	1	1	22.139	0.1649	2	119820	72368.5	1399.57	12932.9	7404.9	153.397	26.3256	104.985			522.341	-9292.03	957.848	15.0033	9.86
45	2017	0.0292	0.0008526	0.0023	6.07535	13.1558	0.231468	0.0011246	0.210784	3.17805	0.1603	-0.4601	0.1377	1	11.5344	0	0	1	0	22.1573	0.1603	2	147555	65613.3	693.526	13355.2	7242.18	208.991	24.7826	116.033			5355.58	8616.84	1256.74	14.9606	9.61
45	2018	0.0244	0.0005954	0.0077	6.1203	13.1851	-0.137704	0.0013633	0.210754	3.21888	0.2511	-0.4649	0.1167	1	11.2786	0	0	1	0	22.2535	0.2511	2	127236	98787.6	774.513	14691	8939.37	164.63	85.0747	120.326			5179.37	-5446.92	1722.82	15.0553	9.72
50	2008	0.037	0.001369	0	5.42978	12.7433	-0.201695	0	0.220063	2.63906	0.6025	-0.5942	0.1234	0	11.5118	0	0	1	0	22.3373	0.6025	1	137625	374408	-3404.86	18530.4	9219.16	18.6986	346.733				8561.99	-9322.73	72.5493	13.5331	7.52
50	2010	0	0	0.0882	5.5603	12.8176	0.576943	0	0.217135	2.77259	0.6876	-0.5446	0.1251	0	11.6716	0	0	1	0	22.7991	0.6876	1	345421	499503	-23505.3	36936.2	29950.5	37.2075	723.013				-177.83	8643.19	8834.98	13.8799	7.73
50	2011	0.0023	5.29e-06	0.0614	5.59061	12.9703	0.336041	0	0.216516	2.83321	0.6375	-0.5379	0.1537	0	10.8646	0	0	1	0	22.8092	0.6375	1	461497	457405	-23591	45157.5	45090.2	77.3956	1126.92				-1558.93	-5596.37	32835.9	13.7979	7.88
50	2012	0	0	0.0646	5.66157	13.0176	-0.0609805	0	0.216343	2.89037	0.6084	-0.55	0.1439	0	10.7119	0	0	1	0	22.7778	0.6084	1	433354	441250	1036.83	51130.6	37512.4	71.6377	1080.8	411.518			-911.482	-6120.43	20956.8	13.8982	8.33
50	2013	0.0136	0.000185	0.018	5.73818	13.0541	0.0428826	0	0.215327	2.94444	0.5881	-0.5266	0.1793	1	10.5898	0	0	1	0	22.7998	0.5881	1	451938	398672	2220.05	57428.3	46019.6	38.0451	837.133	483.398			653.289	12560.9	18182.3	13.8799	8.64
50	2014	0	0	0	5.80574	13.0851	1.06275	0	0.094016	2.99573	0.4544	-0.6598	0.1357	1	11.1546	0	0	1	0	23.4764	0.4544	1	932236	781603	6026.93	131700	246552	118.191	1208.13	1249.68			-3902.02	15606.1	30168.8	13.9809	9.3
50	2015	0	0	0.0307	5.87212	13.1083	0.129542	7.56e-05	0.093656	3.04452	0.3875	-0.62	0.1479	0	11.2282	0	0	1	0	23.7973	0.3875	1	1053000	684557	7063.73	157413	122925	275.631	549.935	1275.53			-323.945	1899.21	58543.1	14.3045	9.68
50	2016	0.0192	0.0003686	0.0576	5.95324	13.1349	0.0196347	9.35e-05	0.064233	3.09104	0.3653	-0.493	0.1234	0	11.2193	0	0	1	0	23.7996	0.3653	1	1073676	626814	9811.96	152563	96890	227.401	382.323	1356.78			766.346	35569.4	33545.6	14.2967	9.86
50	2017	0	0	0.0386	6.07535	13.1558	0.305096	7.52e-05	0.060423	3.13549	0.5118	-0.4877	0.1452	0	10.6543	0	0	1	0	24.1128	0.5118	1	1401250	662212	15082.2	173266	95132	180.291	927.883	1587.42		-115.892	-3794.31	88444.8	54058	14.3992	9.61
50	2018	0	0	0	6.1203	13.1851	1.06327	6.39e-05	0.075972	3.17805	0.5669	-0.6463	0.135	0	11.3441	0	0	1	0	24.8182	0.5669	1	2891155	2924980	6606.39	352154	586606	316.809	5015.45	3033.93		-33.7869	12038	98354.6	95827.9	14.2088	9.72
60	2008	0	0	0.0441	5.42978	12.7433	-0.0991855	0.001443	0.103785	2.48491	0.5096	-0.4025	0.1316	0	12.4705	0	0	1	0	22.7945	0.5096	2	744174	256233	-1177.62	86439.6	16727.5				79.51		10183.6	45581.5	720.983	13.689	7.52
60	2009	0	0	0.0893	5.50533	12.7171	0.0165616	0.0013767	0.104176	2.56495	0.5942	-0.3723	0.1266	0	13.1971	0	0	1	0	23.1783	0.5942	2	755115	386082	-9071.04	116435	60048.8				-5255.67		5025.39	62050.8	800.214	13.9473	7.62
60	2010	0	0	0.0591	5.5603	12.8176	0.27284	0.0013547	0.105793	2.63906	0.6138	-0.3976	0.1246	0	12.8296	0	0	1	0	23.4023	0.6138	2	962069	422530	-16392.9	119106	27317.7	205.872	704.307		-11349.8		10933.5	83418	1928.87	14.1277	7.73
60	2011	0	0	0.0376	5.59061	12.9703	0.934172	0.0010462	0.105261	2.70805	0.5256	-0.3923	0.1457	0	11.9882	0	0	1	0	23.3653	0.5256	2	1863403	402993	11947.2	134468	-9208.06	107.464	1168.28	1074.36	6954.15		-170.982	163906	3602.63	14.0537	7.88
60	2012	0	0	0.0489	5.66157	13.0176	-0.0122664	0.0007048	0.10583	2.77259	0.496	-0.3957	0.131	1	11.8347	0	0	1	0	23.3675	0.496	2	1839955	393618	-11204.5	134608	23685.7	65.6085	1485.04	1149.9	5318.52		3109.97	77871.6	3780.06	14.0773	8.33
60	2013	0	0	0.068	5.73818	13.0541	0.147608	0.0008101	0.106559	2.83321	0.5614	-0.3957	0.12	0	11.8223	0	0	1	0	23.3939	0.5614	2	2111772	402385	8155.82	135765	20355.7	32.7786	1195.92	1131.36	324.752		1955.13	31138.5	3565.54	14.1328	8.64
60	2014	0	0	0.059	5.80574	13.0851	0.162876	0.0008759	0.106279	2.89037	0.5408	-0.3957	0.1168	0	11.8717	0	0	1	0	23.3776	0.5408	2	2457412	450675	7374.4	139777	26384.8	48.8902	1362.75	1164.22	81.066		5129.84	27726	4568.97	14.1454	9.3
60	2015	0.008	6.4e-05	0.0456	5.87212	13.1083	-0.310581	0.0003824	0.092326	2.94444	0.5032	-0.3943	0.1437	1	12.1677	0	0	1	0	23.4885	0.5032	2	1693792	494977	10088.7	138827	34758.9	125.909	1058.36	1152.6	8375.42		22544	9504.64	8086.78	14.2322	9.68
60	2016	0.0103	0.0001061	0.0569	5.95324	13.1349	-0.110815	0.0003211	0.091982	2.99573	0.5158	-0.3805	0.1181	0	12.2721	0	0	1	0	23.5547	0.5158	2	1505911	508428	8245.39	132724	49851	39.3935	1121.76	1182.81	-3573.05		-5625.68	37357.6	6902.85	14.3324	9.86
60	2017	0	0	0.0536	6.07535	13.1558	0.260511	0.0004431	0.078908	3.04452	0.4485	-0.3681	0.1099	0	11.6577	0	0	1	1	23.6608	0.4485	2	1896659	542062	24497.8	150792	38089.8	124.963	1196.21	1311.75	-1688.05	12189.5	8362.37	149773	6110.54	14.4825	9.61
60	2018	0.0067	4.49e-05	0.0302	6.1203	13.1851	0.0521957	0.0001765	0.078669	3.09104	0.4506	-0.3659	0.1201	0	11.1349	0	0	1	1	23.694	0.4506	2	1996341	597606	18955.9	162380	39225.3	284.397	1486.68	1402.91	-1184.77	170.459	11118.7	132494	2912.52	14.4983	9.72
61	2008	0.0606	0.0036724	0.1202	5.42978	12.7433	-0.102195	0.0210902	0.054651	2.48491	0.4462	-0.2289	0.0973	1	12.697	0	0	1	0	22.5405	0.4462	2	128000	158904	5681.32	19423.5	7004.07	187.29	553.672				4009.11	4560.92	4440.75	14.1667	7.52
61	2009	0.0606	0.0036724	0.0638	5.50533	12.7171	-0.0265952	0.0108707	0.053217	2.56495	0.5054	-0.2581	0.0975	1	12.9318	0	0	1	0	22.6707	0.5054	2	124596	147338	5572.98	21849.5	1801.95	124.992	365.136				20437.8	19586	4764.07	14.0821	7.62
61	2010	0.0606	0.0036724	0.0675	5.5603	12.8176	0.100217	0.0088057	0.053472	2.63906	0.5854	-0.2581	0.1085	1	12.5879	0	0	1	0	22.9329	0.5854	2	137082	163646	8313.44	24760.3	-110.443	247.074	539.073				41964.8	31525	3784.43	14.2394	7.73
61	2011	0.0274	0.0007508	0.1046	5.59061	12.9703	0.309932	0.0084645	0.053824	2.70805	0.5648	-0.2913	0.1224	1	12.27	0	0	1	0	22.9713	0.5648	2	179568	270004	11243.4	29258.7	4785.23	387.955	917.835				13713.1	15954.3	9899.35	14.1135	7.88
61	2012	0.0274	0.0007508	0.0488	5.66157	13.0176	-0.0633209	0.0027156	0.065816	2.77259	0.593	-0.3207	0.1335	1	12.2516	0	0	1	0	23.0857	0.593	2	168198	292180	8169.92	35510.3	4932.01	247.357	1363.59	289.586			11563.6	-2144.91	8802.11	14.5035	8.33
61	2013	0.1179	0.0139004	0.1268	5.73818	13.0541	0.297536	0.002005	0.076488	2.83321	0.5015	-0.2012	0.1189	1	12.2161	0	0	1	0	23.2266	0.5015	2	216863	278767	8879.68	40268.5	1133.67	407.226	1221.52	339.784			11277.4	21056.6	11340.5	14.8457	8.64
61	2014	0.0324	0.0010498	0.3074	5.80574	13.0851	-0.244764	0.0009548	0.099936	2.89037	0.5541	-0.2997	0.1065	1	12.2398	0	0	1	0	23.3483	0.5541	2	164825	307861	7927.6	43786.4	9173.23	651.542	1399.61	357.843			8403.42	8582.16	9519.86	14.8554	9.3
61	2015	0	0	0.3061	5.87212	13.1083	0.0536353	0.0013814	0.109758	2.94444	0.6228	-0.3621	0.127	1	12.3913	0	0	1	0	23.504	0.6228	2	173665	284040	6536.68	51627.6	7130.33	420.71	1605.65	413.02			7904.6	485.543	12558.2	14.9158	9.68
61	2016	0.0106	0.0001124	0.3087	5.95324	13.1349	0.163204	0.0012862	0.120959	2.99573	0.6378	-0.3641	0.0984	0	12.1564	0	0	1	0	23.571	0.6378	2	202008	193763	8671.44	54282.8	7368.32	221.245	1662.19	457.166			39962.3	19501.2	5996.61	15.0062	9.86
61	2017	0.0106	0.0001124	0.31	6.07535	13.1558	0.210983	0.0012123	0.120983	3.04452	0.6599	-0.3641	0.0896	1	11.3742	0	0	1	0	23.6594	0.6599	2	244628	163301	13222.1	53903.2	-1067.96	187.805	1711	471.552		592.613	11518.2	19471.4	6873.34	15.135	9.61
61	2018	0.019	0.000361	0.2997	6.1203	13.1851	-0.0589571	0.0002313	0.15118	3.09104	0.6531	-0.3654	0.1041	0	10.7768	0	0	1	0	23.6677	0.6531	2	230206	156969	11639.2	54417.7	12187.3	276.603	1895.58	507.295		294.274	16083.8	26838.5	15526.5	15.1863	9.72
65	2008	0.0571	0.0032604	0	7.16997	11.2984	0.0560345	0	0.3433	2.3979	0.7967	-0.5946	0.1133	0	10.8109	1	0	1	0	21.5153	0.7967	1	110503	9500.02	1595.89	4498.46	959.845	16.0319	19.4149				26.3853	4729.03		15.1217	7.24
65	2009	0.0957	0.0091585	0	7.12753	11.4881	0.695971	0	0.314966	2.48491	0.7706	-0.531	0.1038	0	9.1126	1	0	1	0	21.5728	0.7706	1	187409	1396.95	14.1707	4396.32	-1503.49	20.6728	18.712				2288.74	5274.47	463	16.1391	7.36
65	2010	0.0352	0.001239	0.0089	7.13712	11.6281	-0.0239773	0	0.301532	2.56495	0.7065	-0.5801	0.1013	0	8.67834	1	0	1	0	21.3927	0.7065	1	182916	1238.89	240.331	4819.57	53.3137	36.7172	19.6868				-29.0704	5608.57	19.2	15.9766	7.94
65	2011	0.0478	0.0022848	0.0159	7.15297	11.7533	0.43911	0	0.301725	2.63906	0.7237	-0.5675	0.1461	0	8.2115	1	0	1	0	21.5692	0.7237	1	263236	1339.7	1052.72	4424.46	94.097	81.6689	2.43877				-201.824	9484.3	103.644	16.0517	8.1
65	2012	0.0379	0.0014364	0.0146	7.16819	11.8336	-0.369251	0	0.301639	2.70805	0.7563	-0.5774	0.1165	0	8.65339	1	0	1	0	21.8832	0.7563	1	166036	2393.11	-395.463	5436.38	187.767	86.4451	17.3791	47.1133			17599.5	13125.3		16.3225	8.75
65	2013	0.0345	0.0011902	0.0448	7.18258	11.906	0.781699	0	0.302107	2.77259	0.7579	-0.5808	0.1257	0	10.2493	1	0	1	0	22.1052	0.7579	1	295826	14054.7	9047.42	7382.26	352.464	142.64	21.511	58.2891			401.35	26562.2	30	16.4388	9.12
65	2014	0.0037	1.37e-05	0.038	7.19549	11.9828	0.0222576	0	0.301456	2.83321	0.7598	-0.614	0.1341	0	10.1862	1	0	1	0	22.3162	0.7598	1	302410	13803.3	6924.99	7468.9	857.504	196.939	18.9861	57.5912			317.101	26109.8		16.6567	9.37
65	2015	0.0278	0.0007728	0.0351	7.2043	12.0499	0.41714	0	0.285112	2.89037	0.673	-0.5822	0.1431	0	10.2648	1	0	1	0	22.613	0.673	1	428557	12380.6	3628.16	9135.23	845.115	270.337	4.29845	73.2483			180.594	27211.7	50	16.7637	8.89
65	2016	0	0	0.0567	7.21744	12.1459	1.04452	0	0.208207	2.94444	0.6986	-0.667	0.1098	0	11.3839	1	0	1	0	23.2204	0.6986	1	876192	38242.6	7143.23	33504.6	24070.2	383.284	43.3395	271.591			1333.48	62822.3	913.191	15.6046	9.14
65	2017	0.0049	2.4e-05	0.0232	7.2145	12.2363	0.11049	0	0.207508	2.99573	0.6402	-0.659	0.1228	1	10.914	1	0	1	0	23.1625	0.6402	1	973003	45463.8	6449.43	37010.4	3553.68	414.268	101.367	291.409		65.1249	1255.46	66993.6	848.712	15.5611	9.13
65	2018	0.0175	0.0003063	0	7.22694	12.303	0.0258353	0	0.21046	3.04452	0.5974	-0.6603	0.1207	1	10.2831	1	0	1	0	23.1611	0.5974	1	998141	42058.6	5116.16	40668.3	854.354	442.228	407.399	316.377		-246.882	6113.22	79797.3	620.246	15.6005	9.05
66	2009	0.0224	0.0005018	0.049	5.50533	12.7171	4.73982	2.88e-05	0.229386	2.56495	0.7001	-0.4558	0.1001	1	12.5978	0	0	1	0	24.0355	0.7001	1	2267314	337018	-138194	85554.8	232131	55.0803	336.625		12181.8		4150.78	29344.3	6031.9	15.6414	7.62
66	2010	0.0113	0.0001277	0.0135	5.5603	12.8176	2.68032	2.39e-05	0.291534	2.63906	0.6741	-0.5549	0.1175	1	12.2098	0	0	1	0	24.2312	0.6741	1	8344443	353823	-151988	243631	84061.1	120.966	938.777		24189.7		5044.02	89704.5	14844.2	15.7259	7.73
66	2011	0.0082	6.72e-05	0.013	5.59061	12.9703	-0.0836061	2.39e-05	0.291511	2.70805	0.6883	-0.558	0.1391	1	11.369	0	0	1	0	24.2137	0.6883	1	7646797	323918	-98930.1	310971	-1714.88	184.941	626.787	2507.6	4138.46		17699.2	24790.7	9755.73	13.7916	7.88
66	2012	0.0055	3.02e-05	0.0049	5.66157	13.0176	0.0429416	2.39e-05	0.29073	2.77259	0.7385	-0.5364	0.1293	0	11.4326	0	0	1	0	24.3915	0.7385	1	7975163	397892	-54968.7	383162	65117.2	192.837	2599.86	3525.05	-40064		43353.3	-117746	25560.6	13.7373	8.33
66	2013	0.0079	6.24e-05	0.0083	5.73818	13.0541	-0.0237361	2.39e-05	0.291488	2.83321	0.7785	-0.5583	0.125	0	11.3344	0	0	1	0	24.3926	0.7785	1	7785864	369879	85979.7	466767	-14363.7	164.841	3929.47	3615.88	8233.18		2493.85	-189846	26230.1	13.7821	8.64
66	2014	0.0098	9.6e-05	0.0264	5.80574	13.0851	-0.0264183	2.39e-05	0.291138	2.89037	0.7859	-0.5294	0.1383	0	11.2445	0	0	1	0	24.405	0.7859	1	7580175	354657	75754.1	433703	16886.2	298.257	2836.63	3620.95	39501.2		25883.5	-42305.7	22475.7	13.8207	9.3
66	2015	0.0138	0.0001904	0.011	5.87212	13.1083	-0.0378078	2.39e-05	0.290797	2.94444	0.7794	-0.5282	0.1565	0	11.4708	0	0	1	0	24.3985	0.7794	1	7293585	365648	51360.2	402113	34246.8	293.198	2379.02	3192.03	23206.9		90106	-17544.6	27680.2	13.8346	9.68
66	2016	0.0099	9.8e-05	0.0156	5.95324	13.1349	-0.0522059	2.39e-05	0.290879	2.99573	0.7674	-0.5378	0.1054	0	9.80047	0	0	1	0	24.4334	0.7674	1	6912817	56303.7	1926.05	456624	-394321	298.009	1628.66	3613.89	-5020.46		7435.06	33665.5	28387.3	13.9342	9.86
66	2017	0.0028	7.84e-06	0.0256	6.07535	13.1558	-0.862475	1.08e-05	0.167576	3.04452	0.5028	-0.4148	0.1275	1	10.3183	0	0	1	0	23.4447	0.5028	1	950684	185973	11871.5	144845	55845.7	163.758	358.971	1218.53		703.413	30828.7	79231	11517.4	13.9102	9.61
66	2018	0.0069	4.76e-05	0.0341	6.1203	13.1851	0.0528719	0.0001518	0.166338	3.09104	0.5844	-0.4066	0.1354	0	9.80987	0	0	1	0	23.496	0.5844	1	1000948	191959	29703.1	165980	8498.94	220.701	484.511	1362.33		-229.582	81252.7	132774	8850.5	13.9602	9.72
69	2008	0	0	0.0948	5.42978	12.7433	1.01874	0.0025638	0.234122	2.48491	0.5045	-0.4826	0.115	0	12.0388	0	0	1	0	23.3585	0.5045	1	349068	405826	18450.2	36942.5	34679.4	180.633	1033.15				76545.1	128337	42.18	14.9886	7.52
69	2009	0.0068	4.62e-05	0.0584	5.50533	12.7171	2.13892	0.0024996	0.3182	2.56495	0.6276	-0.5568	0.1003	0	13.161	0	0	1	0	24.149	0.6276	1	1095696	908905	81494.3	80272.2	154889	396.941	1133.11		9.75696		28258.6	237834	777.501	14.416	7.62
69	2010	0.0061	3.72e-05	0.0593	5.5603	12.8176	0.580518	0.0024762	0.318316	2.63906	0.6969	-0.5575	0.1025	1	12.88	0	0	1	0	24.6056	0.6969	1	1731767	1084420	114826	85902	99126	343.529	1886.88		0		38988	429886	412.459	14.7358	7.73
69	2011	0.0061	3.72e-05	0.054	5.59061	12.9703	0.0003755	0.0024537	0.319861	2.70805	0.7117	-0.5591	0.1342	1	12.1447	0	0	1	0	24.8626	0.7117	1	1732417	1163405	83634.2	137717	85403.7	474.27	2239.76		1493.96		34384.2	432499	359.097	14.9116	7.88
69	2012	0	0	0.0794	5.66157	13.0176	0.28632	0.0023598	0.321342	2.77259	0.6995	-0.5662	0.116	1	12.0842	0	0	1	0	25.0137	0.6995	1	2228443	1260035	149689	148922	110218	769.492	2710.87	1224.89	-45.8099		43976.6	531087	1725.36	15.0414	8.33
69	2013	0.0062	3.84e-05	0.0719	5.73818	13.0541	0.263501	0.0023276	0.321594	2.83321	0.6853	-0.5601	0.1182	0	12.1709	0	0	1	0	25.1992	0.6853	1	2815638	1436433	189064	167544	112688	880.735	3947.91	1501.59	-366.882		43493.2	648280	36591.1	15.2255	8.64
69	2014	0	0	0.0607	5.80574	13.0851	0.0909853	0.0019194	0.324528	2.89037	0.6601	-0.5748	0.0918	0	12.1918	0	0	1	0	25.2758	0.6601	1	3071820	1561963	247702	179514	119749	854.314	4860.64	1683.82			43010.8	735020	44320.9	15.1663	9.3
69	2015	0	0	0.0631	5.87212	13.1083	0.0494212	0.0019393	0.33422	2.94444	0.6341	-0.6166	0.1167	1	12.3699	0	0	1	0	25.4705	0.6341	1	3223633	1501459	221872	205596	121133	1173.38	5306.65	1812.67			35957.4	688832	43205.9	15.3727	9.68
69	2016	0.0143	0.0002045	0.1366	5.95324	13.1349	0.100656	0.001857	0.294626	2.99573	0.6712	-0.5562	0.0961	1	12.4247	0	0	1	0	25.7092	0.6712	1	3548111	1460410	386272	224163	118120	1170.91	5828.73	1930.4			62303.1	857104	89013.4	15.6058	9.86
69	2017	0.0143	0.0002045	0.1282	6.07535	13.1558	0.193346	0.0011713	0.2935	3.04452	0.6989	-0.5615	0.0796	1	11.7118	0	0	1	0	26.1053	0.6989	1	4234123	1405725	592579	241735	46381.1	1637.16	10795	2198.45		52.0949	479968	1220494	68018.8	15.9735	9.61
69	2018	0.0143	0.0002045	0.1136	6.1203	13.1851	0.137009	0.0011703	0.230363	3.09104	0.7377	-0.5599	0.1065	1	11.1337	0	0	1	0	26.4074	0.7377	1	4814235	1455301	718633	270544	87769.6	4084.67	17079.3	2530.36	268.922	93.804	234581	1504723	35864.3	16.2834	9.72
70	2008	0.0966	0.0093316	0	5.42978	12.7433	0.313194	0.0001108	0.246886	2.19722	0.386	-0.4357	0.1219	1	10.8365	0	0	1	0	20.8429	0.386	2	70298	14627.4	-28.412	5046.07	-315.315	23.929	1.81222		-90.905		150.451	1452.8	2237.63	13.9422	7.52
70	2009	0.1033	0.0106709	0	5.50533	12.7171	0.239172	8.61e-05	0.245878	2.30259	0.4015	-0.3973	0.1112	1	11.161	0	0	1	0	20.9285	0.4015	2	87111.3	15480	756.377	5643.17	-4813.38	20.8309	4.85609		27.6605		565.387	3476.17	1718.19	13.8932	7.62
70	2010	0.1022	0.0104448	0	5.5603	12.8176	0.221102	9.88e-05	0.245914	2.3979	0.4544	-0.396	0.1203	0	11.0471	0	0	1	0	21.191	0.4544	2	106372	20388.6	-478.634	8122.1	10698.6	15.5889	13.3395		-3.95111		74.8282	2320.03	1757.81	13.9677	7.73
70	2011	0.1	0.01	0	5.59061	12.9703	0.172174	9.88e-05	0.244823	2.48491	0.4956	-0.3982	0.1411	0	11.216	0	0	1	0	21.3223	0.4956	2	124686	51275.6	-748.655	13534.7	2985.2	23.5374	40.3784				-140.739	3641.19	1172.1	13.9458	7.88
70	2012	0.0911	0.0082992	0.0023	5.66157	13.0176	0.291311	0.0006012	0.244775	2.56495	0.5092	-0.4071	0.128	0	10.702	0	0	1	0	21.4122	0.5092	2	161009	33501.9	528.184	15169.4	2102.35	21.9928	92.928	125.964			17.8514	6311.86	111.809	13.9301	8.33
70	2013	0.087	0.007569	0.0443	5.73818	13.0541	-0.0236864	0.000416	0.209126	2.63906	0.4828	-0.3726	0.1479	0	10.8885	0	0	1	0	21.5357	0.4828	2	157195	42414.4	-60.578	14791.8	1913.23	14.5424	76.4197	119.718			1408.76	6708.59	265.367	13.9627	8.64
70	2014	0.076	0.005776	0.0278	5.80574	13.0851	0.217122	0.0003329	0.208666	2.70805	0.5163	-0.3836	0.1236	0	10.9495	0	0	1	0	21.6819	0.5163	2	191326	47888.3	1534.32	18959.2	3295.72	11.1098	58.4159	162.131			326.935	8177.61	400.065	14.0413	9.3
70	2015	0.1229	0.0151044	0.0625	5.87212	13.1083	0.280434	0.000228	0.159081	2.77259	0.553	-0.2689	0.143	0	11.2392	0	0	1	0	22.1206	0.553	2	244980	53171.6	3273.59	24051.5	7785.99	9.70516	80.6803	218.812			47.7735	11915.2	808.849	13.995	9.68
70	2016	0.1154	0.0133172	0.0826	5.95324	13.1349	0.882775	0.000228	0.15932	2.83321	0.5949	-0.2764	0.1166	0	11.4022	0	0	1	0	22.3457	0.5949	2	461242	58528.5	5088	39854.3	6288.02	44.2203	305.422	356.801			28.4459	24386.4	2213.82	13.9468	9.86
70	2017	0.1305	0.0170303	0.0423	6.07535	13.1558	0.186595	0.0001557	0.158964	2.89037	0.6104	-0.2668	0.1089	0	10.7634	0	0	1	0	22.5294	0.6104	2	547307	57519	7358.81	46539.2	5446.58	50.3313	388.414	415.271		-1.45731	34.96	33956.3	2501.91	14.0291	9.61
70	2018	0.1285	0.0165123	0.0482	6.1203	13.1851	0.0425587	0.0001595	0.158942	2.94444	0.6345	-0.2633	0.1352	0	10.3659	0	0	1	0	22.7452	0.6345	2	570600	69687.2	7777.78	55792.8	7730.51	71.2736	534.574	450.805	243.184	1.32997	121.566	35530.6	3350.36	14.4074	9.72
88	2008	0	0	0.0588	5.42978	12.7433	-0.388355	9.4e-05	0.454492	2.48491	0.0807	-0.6737	0.1132	0	12.9986	0	0	1	0	22.2432	0.0807	2	42980.7	37465.9	2375.44	7250.7	-20505.7	299.164	30.9211				44474.9	68444.7		15.7755	7.52
88	2009	0.0031	9.61e-06	0.0295	5.50533	12.7171	-0.0660399	4.96e-05	0.454256	2.56495	0.0795	-0.6706	0.1029	0	13.2264	0	0	1	0	22.305	0.0795	2	40142.2	34253.1	2199.97	6627.05	-580.59	273.85	58.5181				32745.1	55991.7		15.7888	7.62
88	2010	0.0071	5.04e-05	0.0034	5.5603	12.8176	0.0386493	4.96e-05	0.45388	2.63906	0.0787	-0.6666	0.0988	1	12.694	0	0	1	0	22.3277	0.0787	2	41693.7	31764.1	1943.62	7576.45	2655.01	223.541	54.1728				28962.7	51294.6	95.6237	15.7997	7.73
88	2011	0.03	0.0009	0.0096	5.59061	12.9703	-0.134743	4.96e-05	0.454107	2.70805	0.0771	-0.6437	0.1235	1	11.4397	0	0	1	0	22.4123	0.0771	2	36075.8	19235.9	4410.35	7266.74	-22763.8	302.489	58.0236				35737.6	54483.3		16.1134	7.88
88	2012	0.0134	0.0001796	0.0467	5.66157	13.0176	-0.122776	0	0.454334	2.77259	0.0749	-0.6603	0.091	1	11.3062	0	0	1	0	22.3896	0.0749	2	31646.5	19076.6	1238.21	6950.81	1328.74	151.873	62.6907	56.1782			35505.5	47623.3		16.1186	8.33
88	2013	0.0097	9.41e-05	0.0043	5.73818	13.0541	-0.0277112	0	0.453889	2.83321	0.086	-0.664	0.1048	1	11.2044	0	0	1	0	22.4437	0.086	2	30769.5	17658.2	630.205	6973.11	1316.75	131.902	61.1551	59.0035			33437.4	46602.8		16.1689	8.64
88	2014	0.0104	0.0001082	0.0169	5.80574	13.0851	-0.0222449	0	0.454074	2.89037	0.1882	-0.6633	0.1296	1	11.0933	0	0	1	0	22.644	0.1882	2	30085.1	16530.5	2438.9	6296.56	800.373	141.237	157.044	58.6304			34610.3	46364.4	440.1	16.358	9.3
88	2015	0	0	0.0768	5.87212	13.1083	-0.172638	0	0.455626	2.94444	0.2294	-0.7058	0.1229	0	11.2548	0	0	1	0	22.7874	0.2294	2	24891.2	15937.6	5376.93	7698.27	297.109	166.427	379.207	66.1545			32409.1	37966.7	100	16.4848	9.68
88	2016	0	0	0.0768	5.95324	13.1349	0.139907	0	0.455626	2.99573	0.2153	-0.7058	0.1001	0	11.9722	0	0	1	0	22.8343	0.2153	2	28373.7	31784.9	1297.68	7609.31	754.145	123.806	365.17	66.9335			32850.9	42326.8	303.01	16.4307	9.86
88	2017	0	0	0.0755	6.07535	13.1558	0.211612	0	0.455607	3.04452	0.2389	-0.7058	0.1151	0	11.7457	0	0	1	0	22.9529	0.2389	2	34377.9	51644	1258.47	8609.62	1865.76	101.668	403.224	92.1955			38356.5	46999.8	1457.51	16.382	9.61
88	2018	0	0	0.0755	6.1203	13.1851	0.17376	0	0.455607	3.09104	0.2489	-0.7058	0.1231	0	12.2108	0	0	1	0	23.0564	0.2489	2	40351.4	186590	1762.9	10367.5	3866.64	129.243	515.23	116.499			42741.3	53428.3	111.086	16.4035	9.72
89	2008	0	0	0.0776	5.42978	12.7433	0.0734273	3.48e-05	0.377254	2.3979	0.1394	-0.6136	0.0993	1	13.1239	1	0	1	0	22.4154	0.1394	2	151580	262462	7293.23	37378.9	59127.4	259.922					1621.59	67696.3	304.222	14.1219	7.52
89	2009	0	0	0.0473	5.50533	12.7171	0.0969242	3.48e-05	0.376942	2.48491	0.1033	-0.6136	0.0865	1	13.4045	1	0	1	0	22.4795	0.1033	2	166272	251781	6677.13	35760.3	18146.2	187.043	1.29193				3418.18	71661.7	459.666	14.2041	7.62
89	2010	0.0066	4.36e-05	0.0244	5.5603	12.8176	0.142387	3.48e-05	0.376866	2.56495	0.1042	-0.607	0.0981	1	12.9996	1	0	1	0	22.6006	0.1042	2	189947	267357	9482.5	40647.4	11805.2	152.307					4975.96	83038.4	446.901	14.269	7.73
89	2011	0.014	0.000196	0.0273	5.59061	12.9703	0.0652152	3.48e-05	0.376905	2.63906	0.2513	-0.5996	0.1156	1	12.1471	1	0	1	0	22.9386	0.2513	2	202334	254886	5390.3	54307	15315.7	149.281	250.473				5396.51	84928.9	629.999	14.5905	7.88
89	2012	0.0035	1.22e-05	0.0124	5.66157	13.0176	0.222385	3.48e-05	0.376624	2.70805	0.2935	-0.6219	0.1007	1	11.9218	1	0	1	0	23.0653	0.2935	2	247330	230661	6046.82	52834.8	17167	120.174	599.48	464.389			3220.8	76684.8	484.447	14.6332	8.33
89	2013	0.0083	6.89e-05	0.0344	5.73818	13.0541	0.0295684	3.47e-05	0.376268	2.77259	0.3413	-0.6165	0.1047	1	13.1532	1	0	1	0	23.1965	0.3413	2	254643	918440	8356.01	68393.9	19058	143.508	767.205	586.162			-3201.36	68975.9	394.335	14.7003	8.64
89	2014	0.0088	7.74e-05	0.0254	5.80574	13.0851	0.167635	5.61e-05	0.376028	2.83321	0.376	-0.6131	0.1018	1	12.994	1	0	1	0	23.2647	0.376	2	297330	823469	4611.85	83622.4	2870.94	197.153	932.797	674.653			570.612	34493	387.514	14.7391	9.3
89	2015	0.03	0.0009	0.0299	5.87212	13.1083	-0.0069798	4.63e-05	0.325054	2.89037	0.1422	-0.5451	0.1324	0	13.1828	1	0	1	0	23.2044	0.1422	2	295255	788721	9745.2	86879.3	26190.7	211.296	377.526	689.659			542.798	75001.1	188.605	14.6735	9.68
89	2016	0.0668	0.0044622	0.0468	5.95324	13.1349	0.0283678	0	0.326328	2.94444	0.141	-0.5029	0.086	1	13.2407	1	0	1	0	23.2474	0.141	2	303631	765060	9650.14	86456.6	33371.4	198.288		716.503			4735.39	75449.5	342.973	14.686	9.86
89	2017	0.0794	0.0063044	0.0346	6.07535	13.1558	0.0936991	0	0.32815	2.99573	0.1446	-0.529	0.0818	1	12.4868	1	0	1	0	23.2972	0.1446	2	332081	739630	13777.8	87872.7	35202.4	298.625	0	832.156		459.323	8106.09	89084.7	227.34	14.6949	9.61
89	2018	0.0244	0.0005954	0.0724	6.1203	13.1851	0.0838433	0	0.326806	3.04452	0.1335	-0.5758	0.0896	0	11.8597	1	0	1	0	23.3225	0.1335	2	359924	757362	10143.9	115583	80191	289.646		923.519		49.7607	9064.91	87920	310.375	14.6708	9.72
90	2008	0.0511	0.0026112	0.0223	5.42978	12.7433	0.004211	0.0002872	0.133071	2.30259	0.6136	-0.3254	0.1253	1	9.8875	1	0	1	0	22.4081	0.6136	2	284708	22134.3	17117.8	18204.5	2482.72	57.9472	867.632				7845.82	-13365.5	1343	15.3933	7.52
90	2009	0.032	0.001024	0.0841	5.50533	12.7171	-0.0634351	0.0002957	0.135401	2.3979	0.5523	-0.3445	0.1086	1	10.0158	1	0	1	0	22.4965	0.5523	2	266647	19788.1	18070.1	19596.5	-13127.2	54.8197	634.025				19211.9	6855.4	662.91	16.4852	7.62
90	2010	0.0122	0.0001488	0.0685	5.5603	12.8176	0.330015	1.13e-05	0.133534	2.48491	0.5397	-0.3643	0.1155	1	9.50969	1	0	1	0	23.0417	0.5397	2	354645	16843.4	18431.7	20275.8	-176.406	24.4376	544.81				3151.45	16303.5	289.934	16.0738	7.73
90	2011	0.0089	7.92e-05	0.047	5.59061	12.9703	0.0002158	1.13e-05	0.132963	2.56495	0.5907	-0.3676	0.1396	0	8.8975	1	0	1	1	22.7382	0.5907	2	354721	16464.6	26017.3	20812	-3020.7	51.7559	916.33				1572.55	27024.8	3	15.649	7.88
90	2012	0.0084	7.06e-05	0.0234	5.66157	13.0176	-0.13155	1.13e-05	0.132474	2.63906	0.6245	-0.3717	0.1293	0	8.69587	1	0	1	0	22.8725	0.6245	2	308058	14704.6	32177.4	24234.1	2047.48	92.3117	1160.58	199.672			4598.54	26175.4	80	15.1618	8.33
90	2013	0.0173	0.0002993	0.0025	5.73818	13.0541	0.465281	1.13e-05	0.132347	2.70805	0.6557	-0.3592	0.1203	0	9.1183	1	0	1	0	23.0048	0.6557	2	451391	23949.2	37028.3	25223.5	846.11	53.2316	948.635	218.923			1436.95	46441.7	101	15.2839	8.64
90	2014	0	0	0.1365	5.80574	13.0851	0.173864	0	0.135827	2.77259	0.6648	-0.3765	0.103	0	8.87049	1	0	1	0	23.1236	0.6648	2	529872	19095.6	47698.9	26378.6	408.65	38.2794	1151.52	208.083			15162.4	56135.3	31.501	15.3012	9.3
90	2015	0.0806	0.0064964	0.0687	5.87212	13.1083	0.192321	1.17e-06	0.086883	2.83321	0.6256	-0.3632	0.1442	0	8.94078	1	0	1	0	23.5299	0.6256	2	631778	17405.5	47450.6	28980.2	2577.26	48.5156	1340.97	227.627			98.6878	50325.5	745.827	15.6208	9.68
90	2016	0.0806	0.0064964	0.0483	5.95324	13.1349	-0.0172148	1.17e-06	0.086537	2.89037	0.6716	-0.3716	0.1098	0	9.32985	1	0	1	0	23.6829	0.6716	2	620902	24809.9	72706.8	32572.3	7630.52	127.348	1861.57	285.628			11016.4	62705.8	574.906	15.3306	9.86
90	2017	0.0805	0.0064803	0.0483	6.07535	13.1558	0.0870631	1.17e-06	0.086536	2.94444	0.7445	-0.3717	0.1134	0	9.02566	1	0	1	0	23.9734	0.7445	2	674959	31336	85035.7	59360.4	3718.72	189	2743.01	501.152		196.564	8773.81	83937.1	2181.04	15.2776	9.61
90	2018	0.0705	0.0049703	0.0483	6.1203	13.1851	0.512607	0	0.086735	2.99573	0.7247	-0.3938	0.1148	0	8.55443	1	0	1	0	24.1809	0.7247	2	1020948	31211.7	108955	69558.6	5371.96	148.032	1429.63	653.771	11.5069	9.9718	-204.841	109624	484.261	15.2602	9.72
96	2008	0.0099	9.8e-05	0	5.42978	12.7433	-0.11227	0	0.18909	2.19722	0.0505	-0.6744	0.124	0	12.745	0	0	1	0	21.2426	0.0505	2	180207	11998.9	1290.29	6615.14	-1533.12	93.4466	32.5776		59.1204		14353.8	13430		14.722	7.52
96	2009	0.0078	6.08e-05	0.0049	5.50533	12.7171	-0.485686	0	0.334081	2.30259	0.1026	-0.6336	0.1025	0	13.358	0	0	1	0	21.3322	0.1026	2	92682.9	16073.8	2365.13	4330.13	-2474.13	85.6841	0		-52.3813		11478	12554.8		14.7419	7.62
96	2010	0.0042	1.76e-05	0.022	5.5603	12.8176	0.489295	0	0.333139	2.3979	0.0793	-0.6171	0.1191	0	12.8119	0	0	1	0	21.3513	0.0793	2	138032	14770.3	1036.06	6584.13	1591.55	33.4089	0		118.343		8435.77	9869.55	51.9	14.8132	7.73
96	2012	0.0089	7.92e-05	0	5.66157	13.0176	-0.339643	0	0.332952	2.56495	0.0931	-0.6124	0.1194	0	11.3712	0	0	1	0	21.4114	0.0931	2	96516.9	8452.02	485.127	4454.7	1002.42	73.2148		32.0587	44.1503		1755.99	2522.8	0	15.4952	8.33
96	2013	0.0104	0.0001082	0	5.73818	13.0541	-0.100381	0	0.332523	2.63906	0.0857	-0.6014	0.1233	0	11.2834	0	0	1	0	21.4403	0.0857	2	86828.4	7944.99	758.718	5175.83	-248.762	102.907		37.749	-58.2993		8184.82	7991.07		15.5241	8.64
96	2014	0.0115	0.0001323	0.0531	5.80574	13.0851	0.160774	0	0.334543	2.70805	0.0704	-0.5822	0.128	0	11.316	0	0	1	0	21.4328	0.0704	2	100788	8713.28	1000.82	5689.24	631.986	116.654		47.2789	151.445		2110.92	5531.27		15.4796	9.3
96	2015	0.0185	0.0003423	0.0014	5.87212	13.1083	-0.0099661	0	0.307405	2.77259	0.0892	-0.5532	0.1497	1	11.3994	0	0	1	0	21.5194	0.0892	2	99783.7	7689.21	3916.01	5872.5	651.909	145.472		50.3717	341.248		15510.4	21387.6		15.5688	9.68
96	2016	0.0973	0.0094673	0	5.95324	13.1349	-0.0929423	0	0.310078	2.83321	0.0516	-0.4757	0.1031	1	11.4293	0	0	1	0	21.6111	0.0516	2	90509.6	7330.43	1926.55	6293.09	555.496	156.653		52.7029	167.091		23168.3	32364.2		15.645	9.86
96	2017	0.0584	0.0034106	0.0723	6.07535	13.1558	0.373527	0	0.311053	2.89037	0.0593	-0.5146	0.0946	1	10.7557	0	0	1	0	21.6606	0.0593	2	124317	6936.94	2334.02	7027.96	333.829	184.364	0	54.2733	-672.744	272.32	9460.88	18241.3		15.6741	9.61
96	2018	0.0747	0.0055801	0.0679	6.1203	13.1851	0.330623	0	0.312645	2.94444	0.0558	-0.5243	0.0715	1	10.2377	0	0	1	0	21.6967	0.0558	2	165420	7272.45	1572.53	6983.82	335.56	171.102		57.1883	-788.647		6597.35	13335.6	26.1515	15.6978	9.72
99	2008	0.0132	0.0001742	0	5.42978	12.7433	0.288604	0	0.219633	2.19722	0.3787	-0.5008	0.1228	0	14.1797	1	0	1	0	21.5603	0.3787	1	67898.1	144651	2201.06	12242.9	4500.64	18.345	197.195					12081.1	844.315	15.1584	7.52
99	2009	0.0157	0.0002465	0.0029	5.50533	12.7171	0.189289	0	0.21766	2.30259	0.3919	-0.4565	0.1019	1	14.5092	1	0	1	0	21.6412	0.3919	1	80750.4	141980	2230.13	11221.7	9608	6.04931	127.009					9758.9	3991	15.0053	7.62
99	2010	0.0139	0.0001932	0.0045	5.5603	12.8176	0.0886972	0	0.217683	2.3979	0.3562	-0.4596	0.119	1	14.1402	1	0	1	0	21.6461	0.3562	1	87912.7	162447	2256.45	16945.8	10701.1	26.5144	90.9507					15500.1	859.867	14.9139	7.73
99	2011	0.005	2.5e-05	0.0373	5.59061	12.9703	0.122311	0	0.218431	2.48491	0.3603	-0.4685	0.1599	1	13.2917	1	0	1	0	21.7206	0.3603	1	98665.4	167859	4167.81	19526.5	7421.05	7.86079	95.4897					18508.6	323.768	14.9249	7.88
99	2012	0.0064	4.1e-05	0.0125	5.66157	13.0176	0.106163	0	0.217674	2.56495	0.4355	-0.4677	0.1219	1	13.2295	1	0	1	0	21.9849	0.4355	1	109140	183977	2110.09	27407.6	8475	10.8305	70.7291	211.258				18759.3	679.32	15.1836	8.33
151	2008	0.0106	0.0001124	0	7.16997	11.2984	-0.107294	0	0.247929	2.19722	0.2248	-0.4983	0.1266	1	12.4121	0	0	1	0	20.8678	0.2248	1	64111.2	8035.9	-1007.1	4688.94	-25.9328	84.507	24.5274		3.5875		1730.91	2573.77		15.0748	7.24
151	2009	0.011	0.000121	0.0058	7.12753	11.4881	0.101229	0	0.248015	2.30259	0.1979	-0.5041	0.1151	1	12.7211	0	0	1	0	20.8358	0.1979	1	70601.2	8066.04	-150.032	5391.06	570.556	102.693	7.04591				2448.25	3948.11	97.9289	15.0864	7.36
151	2010	0.0176	0.0003098	0.0019	7.13712	11.6281	0.32557	0	0.23133	2.3979	0.19	-0.4633	0.1272	1	12.4098	0	0	1	0	20.8078	0.19	1	93586.8	9190.72	-1700.01	5142.3	-172.499	66.0168					221.436	1086.15		15.1345	7.94
151	2011	0.0082	6.72e-05	0.0038	7.15297	11.7533	0.109551	0	0.231304	2.48491	0.2729	-0.4741	0.1481	1	11.5798	0	0	1	0	20.8932	0.2729	1	103839	8626.45	-2416.87	5011.98	205.676	90.9287	0.4095				283.438	-1512.67		15.2302	8.1
151	2012	0.0063	3.97e-05	0.0077	7.16819	11.8336	0.612361	0	0.250914	2.56495	0.4552	-0.496	0.129	1	11.4029	0	0	1	0	21.2336	0.4552	1	167426	8174.26	-2275.64	6486.32	306.269	96.6817	0.607359	52.3831			26.0874	6417.71		15.6884	8.75
151	2013	0.0241	0.0005808	0	7.18258	11.906	-0.0711641	0	0.25096	2.63906	0.6067	-0.4768	0.1196	0	11.3694	0	0	1	0	21.6355	0.6067	1	155512	8154.26	-1428.69	7591.26	579.122	109.648	0	89.8699			63.8881	15043.7	1.2982	16.1802	9.12
151	2014	0.0168	0.0002822	0.0254	7.19549	11.9828	0.632005	0	0.228032	2.70805	0.6566	-0.4652	0.1229	0	10.6058	0	0	1	0	21.7947	0.6566	1	253796	3732.49	-10125.3	10968.1	-1189.39	141.497		97.6527			314.182	17323.8	0.36396	16.0646	9.37
151	2015	0.0172	0.0002958	0.0086	7.2043	12.0499	-0.52228	0	0.205846	2.77259	0.5797	-0.4408	0.1343	0	10.8408	0	0	1	0	21.6052	0.5797	1	121244	3931.82	-1176.95	12892.8	344.981	144.052		103.86			24.2934	16683.6	57.86	15.6572	8.89
151	2016	0.0204	0.0004162	0	7.21744	12.1459	0.457696	0	0.205812	2.83321	0.5175	-0.4376	0.1203	0	10.7548	0	0	1	0	21.4502	0.5175	1	176736	3316.31	728.972	14545.6	-254.39	81.2529		111.64			85.0948	12888.5	317.914	15.4463	9.14
151	2017	0.0182	0.0003312	0.0027	7.2145	12.2363	0.260975	1.69e-05	0.205814	2.89037	0.5408	-0.4398	0.1321	0	10.74	0	0	1	0	21.4919	0.5408	1	222860	6365.77	1579.98	19024.8	578.472	70.3347		161.845		146.046	201.348	10312.4	211.284	15.5181	9.13
151	2018	0.0113	0.0001277	0.0068	7.22694	12.303	-0.429808	0	0.205802	2.94444	0.5363	-0.4467	0.1275	0	10.134	0	0	1	0	21.4923	0.5363	1	127073	6002.1	1120	21625.8	678.732	95.3972	22.5668	157.097		-0.930578	343.92	10371.6	70.0235	15.5417	9.05
153	2008	0.1234	0.0152276	0	4.97516	8.94677	0.241595	0	0.053301	2.19722	0.4388	-0.2477	0.1189	1	11.5031	0	0	2	0	20.8765	0.4388	2	87380.8	45114.5	534.06	10681.8	3652.97	7.70332	110.503				574.011	1985.55	142.621	12.4138	5.92
153	2009	0.1203	0.0144721	0.0405	4.97086	9.24374	0.0937135	0	0.051322	2.30259	0.437	-0.2324	0.1025	1	11.7985	0	0	2	0	20.9101	0.437	2	95569.6	45668.1	913.808	12619.8	3727.33	21.176	106.048				667.16	2692.21	499.324	12.4635	6.04
153	2010	0.1197	0.0143281	0.0377	4.96657	9.54071	0.123979	0	0.045519	2.3979	0.4092	-0.1778	0.123	1	11.4339	0	0	2	0	20.9669	0.4092	2	107418	47742.3	826.145	15229.3	3523.81	5.46444	86.9966				2742.29	3960.71	1090.11	12.4683	6.12
153	2011	0.1251	0.01565	0	4.96226	9.83768	0.411761	0	0.044826	2.48491	0.4195	-0.1722	0.1517	1	10.7306	0	0	2	0	20.9996	0.4195	2	151649	48121.8	-152.482	17322.1	4124.7	2.84693	97.5502				366.975	789.496	602.001	12.4892	6.42
153	2012	0.1243	0.0154505	0	4.95795	9.97288	0.0931605	0	0.044818	2.56495	0.4657	-0.1728	0.1247	1	10.6876	0	0	2	0	21.0952	0.4657	2	165776	52228	-344.062	20118.4	4469.36	3.87718	123.525	168.521			366.975	1457.15	1092.08	12.4887	6.25
153	2013	0.1019	0.0103836	0.0959	4.87426	10.1111	-0.0771318	0	0.020786	2.63906	0.4678	-0.1294	0.1268	1	10.833	0	0	2	0	21.4069	0.4678	2	152990	63219.8	722.166	23039.2	5214.01	18.0039	132.614	185.33			367.687	2852.81	1190.72	12.8913	6.5
153	2014	0.0491	0.0024108	0.1309	4.80506	10.2257	0.110496	0	0.024636	2.70805	0.4874	-0.1775	0.1505	1	10.7525	0	0	2	0	21.5286	0.4874	2	169894	61093.4	493.285	23777.6	6399.25	17.3642	192.619	195.982			1096.71	4591.1	946.293	13.0726	7.4
153	2015	0.0646	0.0041732	0.0359	4.79795	10.2861	-0.0851416	0	0.024623	2.77259	0.4863	-0.1829	0.1452	1	10.9246	0	0	2	0	21.5585	0.4863	2	155430	59968.7	1332.62	23506.5	5858.76	12.3675	191.214	188.791			693.431	3022.93	1131.14	13.1363	6.98
153	2016	0.0653	0.0042641	0.0111	4.80429	10.323	0.308429	0	0.026379	2.83321	0.5371	-0.2123	0.1145	0	11.3146	0	0	2	0	21.6357	0.5371	2	203368	84388.2	3878.86	24069.9	-10956.3	13.0626	170.913	198.046	104.087		736.302	6286.89	7503.27	13.2034	7.09
153	2017	0.0238	0.0005664	0.0461	4.79801	10.4476	0.267703	0.0024328	0.024291	2.89037	0.559	-0.2495	0.0942	0	10.6491	0	0	2	0	21.7413	0.559	2	257810	80011.7	4437.11	26902.8	6929.43	15.039	194.142	219.595	-196.445	1.03292	726.371	9613.72	1680.03	13.3138	7.16
153	2018	0.0438	0.0019184	0	4.79618	10.4967	0.168841	0	0.025868	2.94444	0.5705	-0.2779	0.1192	0	10.0528	0	0	2	0	21.8245	0.5705	2	301340	75880.9	3654.15	29386	6564.94	24.3225	186.129	241.408	-559.728	32.3403	295.301	9254.55	2326.99	13.3569	7.08
157	2008	0.0996	0.0099202	0.0968	6.46941	10.7476	0.509856	0.0003931	0.186472	2.19722	0.7719	-0.319	0.1142	1	11.439	0	0	2	1	23.8601	0.7719	2	1354878	218504	66.7057	100226	81111.3	173.372	2004.07		-1767.36		1036.19	165960	13835.2	14.0248	5.35
157	2009	0.2492	0.0621006	0.0508	6.47943	10.959	0.532401	0.0003931	0.080764	2.30259	0.7762	-0.0103	0.1041	1	12.0929	0	0	2	1	24.2471	0.7762	2	2076216	314369	61139.5	155959	20763.7	208.052	2024.31		497.046		-25.6244	272985	7360.58	14.421	5.33
157	2010	0.3367	0.113367	0.0227	6.48066	11.1519	0.550545	0.0002679	0.064995	2.3979	0.5639	0.1185	0.1196	1	11.8241	0	0	2	1	24.8663	0.5639	2	3219267	365786	171915	193795	22705.7	581.035	2418.53				1466.83	537387	7035.23	14.8514	5.47
157	2011	0.342	0.116964	0.0222	6.48707	11.3572	0.438917	0.0002621	0.068424	2.48491	0.5022	0.1383	0.1428	1	11.1954	0	0	2	1	24.9941	0.5022	2	4632258	410157	301983	286562	26487.6	1281.41	3077.23		1881.67		3588.63	951437	8687.94	14.7248	5.68
157	2012	0.3258	0.106146	0.0293	6.49315	11.4812	0.0377482	0.0002567	0.067146	2.56495	0.5371	0.137	0.127	1	11.1713	0	0	2	1	25.2116	0.5371	2	4807118	456936	268638	366418	27748.2	1613.51	4537.15	2680.92	-1778.26		3587.36	890899	21206.3	14.8473	5.7
157	2013	0.3258	0.106146	0.0207	6.49647	11.5892	-0.198235	0.0022516	0.067308	2.63906	0.5303	0.1312	0.12	1	11.2895	0	0	2	1	25.2179	0.5303	2	3854178	537685	135602	342415	35923.4	2751.82	5822.91	2602.88	342.399		4104.87	453424	11066.8	15.0133	5.84
157	2014	0.3005	0.0903003	0.024	6.50937	11.666	-0.329268	0.0022734	0.065193	2.70805	0.5601	0.1278	0.1047	1	11.348	0	0	2	1	25.264	0.5601	2	2585120	606679	43691.2	309619	49036.4	2927.68	7563.11	2396.89	-1177.44		1084.03	66292.2	30688.9	15.3449	6.78
157	2015	0.2957	0.0874385	0.0084	6.52268	11.7367	-0.1972	0.0019646	0.064575	2.77259	0.5667	0.0838	0.1205	1	11.7807	0	0	2	1	25.2636	0.5667	2	2075335	780003	35810.4	264600	64510.2	2667.24	10238.2	2029.96	-1655.33		8337.72	-60513.7	52521.6	15.404	7.09
157	2016	0.2957	0.0874385	0.0148	6.54535	11.8089	-0.035215	0.0018436	0.064601	2.83321	0.576	0.087	0.086	1	11.815	0	0	2	1	25.2135	0.576	2	2002252	745093	39930.5	237644	65444.2	1438.81	9709.58	1975.07	15578.7		-2448.51	-180345	20553.7	15.5875	7.07
157	2018	0.2686	0.072146	0.0261	6.59167	11.9246	0.233046	0.0054331	0.062206	2.94444	0.5852	0.0516	0.0901	1	10.3268	0	0	2	1	25.2608	0.5852	2	2869654	543873	44246.3	248813	37507.1	739.283	8705.12	2020.36	3264.8	430.302	87109.7	260116	13464.4	15.637	7.05
158	2008	0.1053	0.0110881	0	6.87368	10.2876	0.0260652	0	0.254061	2.19722	0.4842	-0.438	0.1207	0	12.4715	0	0	1	0	22.1945	0.4842	2	300414	130580	1787.09	34492.5	-6843.45	143.469	528.354				985.431	173.042	149.159	12.392	5.5
158	2009	0.0127	0.0001613	0.0104	6.8849	10.3322	0.0305465	0	0.251571	2.30259	0.4555	-0.4888	0.1034	0	12.6926	0	0	1	0	22.1753	0.4555	2	309591	120115	1185.98	28846.3	-17009.1	78.9721	309.145				55.1249	-2577.34	163.716	12.4147	5.64
158	2010	0.023	0.000529	0.0177	6.8969	10.4453	0.195387	0	0.231259	2.3979	0.4994	-0.4576	0.1151	0	12.4608	0	0	1	0	22.2798	0.4994	2	370081	147988	-83.1453	35642.9	7494.48	44.0233	267.317		47.7175		296.063	6897.4	637.08	12.4844	4.98
158	2011	0.0259	0.0006708	0	6.90505	10.6198	0.271313	0	0.231093	2.48491	0.5436	-0.4547	0.145	0	11.7045	0	0	1	0	22.3893	0.5436	2	470488	149774	-82.8522	47599.6	-7201.78	81.1246	571.82		-15.7325		343.268	-2695.11	1675.18	12.6637	5.18
158	2015	0.2867	0.0821969	0.0676	6.93615	10.8758	0.355242	0.0123082	0.104538	2.77259	0.5035	0.0135	0.1541	0	11.6235	0	0	1	0	23.1159	0.5035	2	890194	130186	4667.27	41043.6	1201.35	18.6717	839.322	332.819			30.1548	1293.69	36881	14.4534	6.32
158	2016	0.2991	0.0894608	0.0558	6.94505	10.9527	0.232802	0.0122544	0.104559	2.83321	0.5514	0.0259	0.1196	0	11.7349	0	0	1	0	23.273	0.5514	2	1097432	135966	12043.8	43151.4	8340.43	33.0805	1237.08	346.595			395.419	-8555.92	40950.5	14.5884	6.42
158	2017	0.2946	0.0867891	0.0558	6.88038	11.0585	0.0255273	0.0128048	0.10429	2.89037	0.5299	0.0214	0.1177	0	11.1879	0	0	1	0	23.2719	0.5299	2	1125447	160888	14408.4	48061.8	10078	38.6054	1368.01	406.906		-2415.97	1681.13	32486.4	60785.7	14.744	6.26
158	2018	0.2937	0.0862597	0.0633	6.88959	11.0339	-0.14202	0.0258026	0.107898	2.94444	0.5692	0.0182	0.133	0	10.8744	0	0	1	0	23.3725	0.5692	2	965611	221842	16833.2	47373.9	4380.66	42.5944	1556.83	428.264		-418.64	202.626	21587.2	29405.8	14.8371	6.33
301	2009	0	0	0.0553	6.45094	11.7136	-0.0854661	0	0.135261	2.30259	0.3597	-0.3828	0.1075	1	10.143	1	0	1	0	22.0777	0.3597	2	74322.2	37051.5	1119.51	5088.28	4137.11	36.361	277.853		708.216		-84.754	7491.29	425.07	15.6774	8.21
301	2010	0.0015	2.25e-06	0.0312	6.45787	11.8826	0.233287	0	0.135001	2.3979	0.32	-0.3828	0.1119	1	9.6913	1	0	1	0	22.043	0.32	2	91660.6	33466.6	2593.84	5766.41	3897.83	27.9702	235.054				544.621	9986.3	36	15.6149	8.59
301	2011	0.0024	5.76e-06	0.0144	6.46506	12.0249	0.17021	0	0.134819	2.48491	0.2652	-0.38	0.1391	0	8.91559	1	0	1	0	21.971	0.2652	2	107262	27762.1	3523.01	6213.75	3683.74	28.534	132.306				315.439	15235.1	42.85	15.5332	9.18
301	2012	0.0023	5.29e-06	0.0149	6.47358	12.1304	-0.183939	0	0.134816	2.56495	0.248	-0.3795	0.1176	0	8.77018	1	0	1	0	21.9994	0.248	2	87532.5	26368.5	1601.94	6923	3285.92	24.3	98.4083	89.48			882.987	21036.9	103	15.5616	9.94
301	2013	0.0123	0.0001513	0	6.4828	12.2014	0.17328	0	0.134732	2.63906	0.1916	-0.366	0.112	0	8.71308	1	0	1	0	22.0226	0.1916	2	102700	25432.1	6234.28	7776.17	1484.41	19.5287	72.6358	92.1129			1009.75	29530.4	116	15.6257	9.86
301	2014	0.0119	0.0001416	0.0028	6.49391	12.246	-0.235171	0	0.134689	2.70805	0.2155	-0.3593	0.1123	0	8.60774	1	0	1	1	22.1063	0.2155	2	78548.1	23663.7	6755.49	8321.9	3529.21	43.2465	140.068	64.27			1825.71	30035	594.61	15.6879	9.64
301	2015	0.0083	6.89e-05	0.0066	6.50279	12.2897	-0.116381	0	0.140305	2.77259	0.2645	-0.3735	0.1385	0	8.84912	1	0	1	1	22.2043	0.2645	2	69406.6	26072.4	2142.62	8815.84	1442.73	13.3034	117	61.3889			737.316	25646.5	102	15.7634	9.3
301	2016	0.0065	4.22e-05	0.0027	6.51915	12.3382	0.142702	0	0.08245	2.83321	0.3022	-0.3774	0.1092	0	9.7333	1	0	1	1	22.3262	0.3022	2	79311	63231.7	2522.77	9668	2988.88	16.6156	140.492	74.7547			651.185	20843.4	208.608	15.8416	9.26
301	2017	0.0126	0.0001588	0.0017	6.53814	12.4318	0.402105	0	0.082442	2.89037	0.187	-0.3657	0.0861	0	8.76155	1	0	1	1	22.2083	0.187	2	111202	38406.4	1055.53	10204	-11484.5	41.753	211.486	71.7989		173.752	5603.3	24605.7	602.328	15.8574	9.4
338	2008	0.3489	0.121731	0.0114	6.75984	10.2713	0.132149	0.0165177	0.089355	0.693147	0.613	0.073	0.1161	1	11.7984	0	0	1	1	24.0998	0.613	2	3312779	603385	17183.3	190776	61804.1	288.545	1781.19				-2522.03	262559	14090.4	13.7255	6.89
338	2009	0.3493	0.12201	0.0146	6.76608	10.3479	0.0723682	0.0165177	0.089629	1.09861	0.5676	0.0734	0.0925	1	12.2431	0	0	1	1	24.3128	0.5676	2	3552518	701590	92243.5	168520	71615.4	682.287	1487.02				4029.1	452824	6704.52	13.9395	6.94
338	2010	0.339	0.114921	0.0307	6.77285	10.4737	0.781259	0.0165177	0.093422	1.38629	0.552	0.0826	0.1102	1	11.9294	0	0	1	1	24.6776	0.552	2	6327957	784083	191544	238804	104377	753.872	1188.29		367.2		7135.86	924518	10953	14.1277	6.75
338	2011	0.3264	0.106537	0.015	6.77719	10.6056	-0.0515222	0.0171899	0.091911	1.60944	0.5304	0.0672	0.1389	1	11.3807	0	0	1	1	24.843	0.5304	2	6001927	965305	200461	295038	108010	1272.69	1354.56				15777.1	716991	17214.6	14.2113	6.85
338	2012	0.3278	0.107453	0.0092	6.77867	10.7288	-0.197501	0.0171899	0.092049	1.79176	0.5266	0.0772	0.1222	1	11.4182	0	0	1	1	24.9178	0.5266	2	4816540	1152649	23938.1	296037	110627	2040.29	2011.59	2378.63			25150.8	371887	15289.3	14.3174	7.24
338	2013	0.327	0.106929	0.0101	6.78321	10.8212	0.210656	0.0171899	0.091648	1.94591	0.5628	0.0773	0.1259	1	11.5071	0	0	1	1	25.0866	0.5628	2	5831172	1314918	55202.4	431462	159936	2321.17	3142.34	3593.59	15013.8		1154.29	445625	12449.3	14.4657	7.39
338	2014	0.3247	0.10543	0	6.78931	10.8945	0.365715	0.0157148	0.090903	2.07944	0.6607	0.0815	0.1061	1	11.9325	0	0	1	1	25.5142	0.6607	2	7963716	2221936	124996	991053	255805	4135.41	5108.63	9726.23	-15627.1		171484	659005	15188.4	14.4349	7.76
338	2015	0.2987	0.0892217	0	6.79537	10.9657	-0.0743026	0.0157898	0.090824	2.19722	0.6368	0.0259	0.1227	1	12.2011	0	0	1	1	25.4671	0.6368	2	7371992	2366576	123557	1427142	223026	5474.49	7178.26	11197.5	-2335.31		11495.5	257812	22801.3	14.3704	7.85
338	2016	0.2808	0.0788486	0	6.80351	10.9576	0.264021	0.0153846	0.089894	2.30259	0.7283	0.0204	0.0904	1	12.3613	0	0	1	1	25.8231	0.7283	2	9318352	2580156	206578	1614348	361472	4747.22	7701.97	13463.1	-15532.1		12049	411831	20704.1	15.2462	7.94
338	2017	0.2677	0.0716633	0.0043	6.81124	11.0741	0.626569	0.0153875	0.089935	2.3979	0.7028	0.0031	0.0966	1	11.7277	0	0	1	1	25.9684	0.7028	2	15200000	2706741	270026	2247136	302119	5742.97	8370.21	17583.2	10076.9	8473.06	15392.3	1038490	16203.9	15.3373	7.85
338	2018	0.2675	0.0715563	0.0063	6.81783	11.1178	0.0507124	0.0165403	0.093797	2.48491	0.6967	-0.0293	0.0998	1	11.1904	0	0	1	1	26.0476	0.6967	2	15900000	2945304	250680	2346842	-6844.82	6358.33	6905.7	18655	17706.2	150.118	46481.3	1360373	23219	15.3997	7.88
400	2008	0	0	0.1753	6.17149	10.0068	0.0597845	0.000229	0.093168	2.48491	0.5023	-0.299	0.114	1	11.8283	0	0	2	0	22.2793	0.5023	2	260138	76037.7	1821.28	20578.3	-43.7871	104.563	955.74				583.601	10653.1	101.18	14.3974	5.89
400	2009	0	0	0.1427	6.18456	10.0564	0.168459	0.000229	0.092259	2.56495	0.4496	-0.299	0.0942	1	12.2173	0	0	2	0	22.2504	0.4496	2	303960	83681.3	5167.19	24412.7	-2626.52	64.7964	668.057				545.966	21977.7	88.48	14.3281	5.99
400	2010	0	0	0.1169	6.19359	10.1995	0.26843	0.0001088	0.091042	2.63906	0.5208	-0.299	0.1132	1	11.7684	0	0	2	0	22.4733	0.5208	2	385553	81520.2	10172.8	35244.2	5245.42	29.11	453.518				1058.43	20169.8	375.167	13.7648	6.08
400	2011	0.1052	0.011067	0.1513	6.20274	10.3783	0.131442	0.0001088	0.046848	2.70805	0.5805	-0.0886	0.1423	1	11.0648	0	0	2	0	22.6794	0.5805	2	436230	83999.8	9453.63	44521	6477.96	46.2704	541.337				986.432	30945.8	120.691	13.9766	6.19
400	2012	0.1052	0.011067	0.1393	6.20294	10.4553	0.515668	0.0001088	0.04705	2.77259	0.5398	-0.0886	0.1324	1	11.1412	0	0	2	0	22.6585	0.5398	2	661181	104257	14929.7	54477.9	-1453.5	51.1235	586.691	441.406			1002.49	53550.9	468.337	14.0498	6.34
400	2013	0.05	0.0025	0.1418	6.21261	10.5355	0.0820985	0.0001088	0.043184	2.83321	0.5396	-0.1438	0.1484	1	11.0753	0	0	2	0	22.8384	0.5396	2	715463	100304	4723.32	56897	9504.89	44.3699	349.845	457.176			6.97552	74638.4	710.102	14.288	6.51
400	2014	0	0	0.0566	6.21421	10.6397	0.168362	7.96e-05	0.168731	2.89037	0.4223	-0.4102	0.1209	1	11.0483	0	0	2	0	23.1021	0.4223	2	835919	102914	14741.9	75870.7	12507.7	50.6001	321.839	749.926			-63.5664	132122	323.726	14.4043	6.85
400	2015	0.0078	6.08e-05	0.0557	6.22416	10.6692	-0.121171	0.0001133	0.169843	2.94444	0.4497	-0.46	0.1291	0	11.2085	0	0	2	0	23.248	0.4497	2	734630	99182.2	29047	77444.1	9850.8	43.6682	292.466	757.586			-284.697	78550.9	4418.63	14.5621	7.05
400	2016	0.0094	8.84e-05	0.0572	6.23441	10.7498	0.307734	0.0001133	0.172706	2.99573	0.472	-0.4661	0.1115	0	11.3197	0	0	2	0	23.3836	0.472	2	960701	103298	21462.5	85802.4	9901.11	46.4345	296.739	756.176			332.737	96705	4715.34	14.7026	7.1
400	2017	0.0094	8.84e-05	0.0573	6.23048	10.8557	0.0753317	0.0001034	0.172292	3.04452	0.4693	-0.4518	0.1083	0	10.8315	0	0	2	0	23.4517	0.4693	2	1033072	119804	24973.6	89344	9116.8	62.1726	313.375	776.794			29.6597	78864.8	1317.72	14.8102	7
400	2018	0	0	0.0431	6.23245	10.9261	-0.204648	0.0001034	0.171987	3.09104	0.427	-0.4723	0.1068	0	10.2888	0	0	2	0	23.4027	0.427	2	821656	122524	4428.3	95597.3	12761.3	34.7152	270.156	814.655			7.39329	30841.5	3797.22	14.8045	7.05
401	2008	0	0	0.1558	6.59222	10.796	0.183483	5.04e-05	0.176574	2.56495	0.5046	-0.49	0.1224	0	12.1326	0	0	1	0	23.2678	0.5046	2	456873	435646	854.615	28354.8	19588.4	135.924	1577.48				13760.5	40084.3	1771.18	14.2741	5.5
401	2009	0	0	0.1433	6.59837	10.8581	0.518523	3.1e-05	0.176476	2.63906	0.6432	-0.4918	0.1005	0	13.1889	0	0	1	0	23.7968	0.6432	2	693773	912829	-23108.6	42882.9	-35659.8	158.172	1732.1				39153.6	113575	2702.14	14.3365	5.64
401	2010	0	0	0.1091	6.59987	11.0154	0.594772	3.1e-05	0.185913	2.70805	0.6929	-0.527	0.1146	0	13.1186	0	0	1	0	24.1328	0.6929	2	1106410	1348940	-32436	63768.8	63154.4	179.124	3381.2				33059.9	173642	2930.95	14.4654	4.98
401	2011	0.1	0.01	0.087	6.60272	11.2096	0.42155	0	0.208899	2.77259	0.6544	-0.4105	0.1468	0	12.5945	0	0	1	0	24.3628	0.6544	2	1572817	1846511	-47022.5	89317.8	187230	255.06	5515.34				12764.1	174792	2662.76	14.5991	5.18
401	2012	0.1	0.01	0.0434	6.60908	11.2774	-0.0708808	0	0.183141	2.83321	0.678	-0.4401	0.1341	0	12.7	0	0	1	0	24.4491	0.678	2	1461334	2409460	-64073.4	108257	153054	280.678	7477.23	899.092	791.485		23855.4	-15263.7	4020.46	14.6473	5.44
401	2013	0.1	0.01	0.0567	6.60489	11.325	0.0750954	0	0.185357	2.89037	0.6775	-0.4464	0.1257	0	12.7405	0	0	1	0	24.4867	0.6775	2	1571074	2616416	-31094.9	123630	194431	268.942	8673.5	1001.09	-2268.8		24730.5	-2789.38	9844.43	14.685	5.61
401	2014	0.1057	0.0111725	0.0626	6.62433	11.3224	-0.0029279	0	0.199472	2.94444	0.695	-0.479	0.1021	0	12.6584	0	0	1	0	24.5087	0.695	2	1566474	2547986	-28293.7	137511	204224	307.586	9296.43	1083.02	7453.2		1590.78	-83870.4	6277.08	14.6533	6.03
401	2015	0.1106	0.0122324	0.0307	6.62672	11.3002	-0.290876	0	0.171169	2.99573	0.7255	-0.4433	0.1353	0	12.8488	0	0	1	0	24.4437	0.7255	2	1110825	2460366	-26070.7	140021	203785	328.661	8661.52	1090.02	-15700		95113.6	-198799	10342.1	14.734	6.32
401	2016	0.1105	0.0122102	0.0355	6.63332	11.334	0.11045	0	0.125882	3.04452	0.7308	-0.427	0.0999	0	12.8829	0	0	1	0	24.4485	0.7308	2	1233516	2332500	30258.8	128757	135092	184.9	7558.04	1043.99	-12680.3		55764.4	-43727.9	14409.5	14.8641	6.42
401	2017	0.0406	0.0016484	0.0278	6.62672	11.3678	0.239523	5.19e-07	0.094181	3.09104	0.7253	-0.3286	0.1243	0	12.1841	0	0	1	0	24.4377	0.7253	2	1528971	2347265	25011.8	146666	171386	235.615	7257.79	1172.83	19925.7	-257.595	-20099.3	37730.2	5767.15	14.875	6.26
401	2018	0.0423	0.0017893	0.0075	6.63068	11.4269	1.0176	2.08e-06	0.097394	3.13549	0.6156	-0.3926	0.1169	1	11.7004	0	0	1	0	24.8503	0.6156	2	3084858	2801554	68084.7	230887	601644	384.703	7961.34	1829.12	4139.57	676.195	6424.25	343591	7431.86	14.9398	6.33
402	2009	0	0	0.114	7.12753	11.4881	0.113744	0.0001451	0.072114	2.63906	0.6236	-0.2655	0.1006	1	13.3667	0	0	1	0	24.4693	0.6236	2	623148	164339	108378	24190.8	5941.5	1011.16	2728.8		77843.2		19093.6	188549	3040	17.686	7.36
402	2011	0	0	0.1166	7.15297	11.7533	0.188278	6.5e-05	0.072307	2.77259	0.6903	-0.2655	0.1226	1	12.5718	0	0	1	0	24.813	0.6903	2	963728	272730	120262	43319.7	7425.04	1119.45	8790.49		111143		5920.9	287342	810	16.9922	8.1
402	2012	0.0077	5.93e-05	0.1146	7.16819	11.8336	0.78825	0.0004379	0.072566	2.83321	0.6995	-0.2578	0.109	1	12.4027	0	0	1	0	24.9722	0.6995	2	1723387	263730	159225	54611.6	8761.51	1174.17	11594.9	458.059	122491		359.909	357222	6763.85	17.1009	8.75
402	2014	0.006	3.6e-05	0.2357	7.19549	11.9828	0.108301	0.0005829	0.094437	2.94444	0.694	-0.2858	0.0833	1	12.3898	0	0	1	0	25.1959	0.694	2	2203589	287157	278362	66044.7	9112.17	852.592	16218.3	559.46	102967		2335.58	411624	179.901	17.3556	9.37
402	2015	0.0077	5.93e-05	0.2531	7.2043	12.0499	-0.293664	0.0004447	0.113131	2.99573	0.7255	-0.3499	0.116	1	12.6124	0	0	1	0	25.3837	0.7255	2	1556475	288554	214106	76835.7	9595.01	582.181	19124.8	574.66	212078		7462.69	318897	749.251	17.4709	8.89
402	2016	0.0091	8.28e-05	0.312	7.21744	12.1459	0.275481	0.0004414	0.134463	3.04452	0.7241	-0.3503	0.1019	0	12.6083	0	0	1	0	25.4492	0.7241	2	1985254	263004	285446	85303.9	7199.3	756.045	18080	819.379	216094		2200.53	419596	1721.47	17.3089	9.14
402	2017	0.0043	1.85e-05	0.3132	7.2145	12.2363	0.285444	0.0003584	0.137721	3.09104	0.7308	-0.3754	0.0858	0	11.9125	0	0	1	0	25.5533	0.7308	2	2551934	261089	264784	97490	7867.48	1350.04	16961.2	793.118	210318	588.679	7688.3	552124	669.245	17.4174	9.13
404	2008	0.21	0.0441	0	5.06386	9.92096	0.156598	0	0.123735	2.56495	0.6737	-0.1169	0.1237	0	11.1924	0	0	2	0	21.455	0.6737	2	307950	56522.4	3888.56	16610.7	-5401.57	20.7749	190.725		-10.8405		-84.2876	6879.06	1811.39	12.8329	5.45
404	2009	0.1925	0.0370562	0.0473	5.07642	10.0312	0.057226	5.14e-05	0.124746	2.63906	0.6881	-0.1344	0.1041	1	11.4107	0	0	2	0	21.7149	0.6881	2	325573	52577	-1570.1	21864.1	-16331.9	19.4051	168.21		4.73715		137.211	19414.5	878.369	13.0507	5.48
404	2010	0.0946	0.0089492	0.048	5.09498	10.2498	0.418119	5.14e-05	0.098511	2.70805	0.7524	-0.2254	0.1153	1	11.3946	0	0	2	0	22.002	0.7524	2	461702	78420.1	-3339.85	24276.1	4036.4	20.9905	223.47		-0.90585		76.2422	8301.57	1591.67	13.2784	5.61
404	2011	0.0759	0.0057608	0.093	5.10352	10.4431	0.162645	0	0.096678	2.77259	0.7764	-0.2441	0.1417	1	10.6806	0	0	2	0	22.1623	0.7764	2	536795	77938.5	-1915.99	28435.5	6056.6	28.1988	290.132		-6.04395		-109.249	2599.46	5234.57	13.4072	5.8
404	2012	0.0884	0.0078146	0.0079	5.1162	10.5371	0.0434952	0	0.094233	2.83321	0.7638	-0.2316	0.1365	1	10.6247	0	0	2	0	22.277	0.7638	2	560143	83359.5	-3327.26	31558.6	5124.8	27.765	351.744	278.801			314.222	18665.7	928.085	13.5803	5.68
404	2013	0.1267	0.0160529	0.0469	5.11379	10.6191	0.197908	0	0.094388	2.89037	0.6092	-0.2756	0.125	1	10.6918	0	0	2	0	22.5741	0.6092	2	671000	92593	-1605.17	43464.8	5693.48	91.4274	202.577	394.45			673.198	24987.9	1128.1	13.8545	5.83
404	2014	0.0634	0.0040196	0	5.12277	10.6918	0.0436519	0.0017467	0.087536	2.94444	0.5916	-0.2904	0.1268	1	10.8597	0	0	2	0	22.611	0.5916	2	700290	117431	1372.06	55994.1	7505.11	203.304	171.944	496.828	367.321		1902.37	32315.9	1093.55	13.8043	6.74
404	2015	0.0076	5.78e-05	0.0267	5.1162	10.7432	-0.0209553	0.002677	0.084991	2.99573	0.5747	-0.3337	0.1358	1	11.1678	0	0	2	0	22.665	0.5747	2	685616	133223	2889.57	60589.8	10810.3	159.751	98.2316	466.665	-1343.17		4966.49	37208.1	1750.24	13.8574	6.82
404	2016	0.0483	0.0023329	0.0373	5.1299	10.814	0.0158882	0.0035681	0.086017	3.04452	0.5989	-0.293	0.1079	1	11.2586	0	0	2	0	22.8154	0.5989	2	696509	135793	1747.64	61331.5	9066.49	236.229	218.797	467.149	976.29		4880.56	43810.4	1475.2	14.044	7.04
404	2017	0.0475	0.0022563	0	5.1299	10.8584	0.164969	0.0053755	0.086215	3.09104	0.6029	-0.2954	0.1201	1	10.6602	0	0	2	0	23.0237	0.6029	2	811411	138498	662.368	68380.2	20651.6	308.685	365.592	538.987	-1795.26	-150.23	5053.52	24433	2208.36	14.2533	6.87
404	2018	0.0756	0.0057154	0	5.1358	10.8158	0.0981873	0.0028007	0.093239	3.13549	0.5825	-0.2776	0.1165	1	10.2144	0	0	2	0	23.0352	0.5825	2	891081	157215	3100.18	72406.9	15813.7	372.988	497.081	606.75	2301.81	9.19508	4169.3	19999.6	2937.82	14.0814	6.91
417	2008	0	0	0.1489	6.18765	10.4402	0.271389	2.56e-05	0.085114	2.56495	0.6446	-0.3973	0.1031	1	11.6235	0	0	2	0	21.9295	0.6446	2	504374	98756.9	1029.66	15806.8	9623.74	79.9026	150.037		-1556.86		632.041	23270.8	422.451	13.0923	5.92
417	2009	0	0	0.1537	6.19726	10.6638	0.166876	2.43e-05	0.085341	2.63906	0.6456	-0.3973	0.0941	1	11.9341	0	0	2	0	22.0299	0.6456	2	588541	101179	3660.01	18549.8	6659.43	68.0384	68.5513		1792.65		2704.83	38588.4	1256.35	13.1841	6.04
417	2010	0	0	0.1684	6.20436	10.9076	0.199865	9.49e-05	0.086163	2.70805	0.631	-0.3979	0.1016	1	11.4841	0	0	2	1	22.2214	0.631	2	706170	97471.3	-2429.17	25526	7599.82	95.8689	29.096		404.53		2801.08	47539.4	471.885	13.2644	6.12
417	2011	0	0	0.1308	6.55976	10.8494	0.210966	8.75e-05	0.073029	2.77259	0.5656	-0.3811	0.1269	1	10.7315	0	0	2	1	22.5432	0.5656	2	855148	93468.7	1895.61	34660.8	2960.37	220.274	3.62691		-1171.98		19998.1	75994.9	2441.71	13.561	6.42
417	2012	0	0	0.1199	6.56597	10.9787	0.0647868	8.87e-05	0.072068	2.83321	0.5397	-0.3671	0.1297	1	10.7771	0	0	2	1	22.6201	0.5397	2	910550	111739	-12828.5	43378.2	7820.54	315.486	5.47641	347.272	1033.29		122.248	60297.4	3379	13.5846	6.25
417	2013	0.0198	0.000392	0.1236	6.56738	11.0925	0.088354	8.87e-05	0.062633	2.89037	0.5409	-0.3118	0.1258	1	10.6637	0	0	2	0	22.7405	0.5409	2	991001	101956	-12900.3	47243.9	6876.94	382.956	36.7345	395.06	-2173.77		5118.13	61008.3	3496.74	13.7408	6.5
417	2014	0.019	0.000361	0.0831	6.5692	11.1938	0.0062732	8.75e-05	0.072769	2.94444	0.5327	-0.3622	0.1089	1	10.6815	0	0	2	0	22.7964	0.5327	2	997217	109667	-4145.15	52626.5	7851.63	481.423	66.2619	426.402			1059.5	58948.9	3710.66	13.7829	7.4
417	2015	0.0321	0.0010304	0.1075	6.57605	11.2755	-0.0207981	6.51e-05	0.075295	2.99573	0.5308	-0.3715	0.1383	1	11.0462	0	0	2	0	22.8389	0.5308	2	976477	132691	33110.6	56788.1	8856.14	401.801	61.6262	457.089			1046.15	44942.5	3556.44	13.8173	6.98
417	2016	0.0549	0.003014	0.0971	6.59304	11.3615	-0.0029631	0	0.1495	3.04452	0.5517	-0.3551	0.1116	0	11.1643	0	0	2	0	22.9452	0.5517	2	973584	139383	40475.5	58446	10411.6	225.461	51.7873	475.684			846.802	47727.7	1508.21	13.9605	7.09
417	2017	0.0676	0.0045698	0.0923	6.6107	11.4537	0.0671819	0	0.150988	3.09104	0.5723	-0.3663	0.0949	0	10.7313	0	0	2	0	23.0354	0.5723	2	1038991	170452	53710.3	65218.2	17575.9	226.527	155.337	535.369		447.407	3572.28	43025.9	1667.13	13.9032	7.16
417	2018	0.0779	0.0060684	0.1272	6.63068	11.5445	0.0281066	0	0.152261	3.13549	0.5758	-0.3183	0.1095	0	10.3736	0	0	2	0	23.0758	0.5758	2	1068194	216160	53031.1	70926.5	11818.6	239.377	105.371	566.304	32.7274	-22.2544	1460.31	44932.9	1693.58	13.9107	7.08
419	2008	0.0287	0.0008237	0.0186	6.46941	10.7476	0.134558	0.0006028	0.207336	2.56495	0.6093	-0.4655	0.1238	1	13.1695	0	0	2	0	21.5596	0.6093	2	181053	92926.3	2589.88	9101.92	6118.17	45.5778	138.415				200	6277.54	100	13.6272	5.35
419	2009	0.0471	0.0022184	0	6.47943	10.959	0.327146	0.0006028	0.207311	2.63906	0.7178	-0.4471	0.1103	1	13.9369	0	0	2	1	21.7748	0.7178	2	240283	143269	3228.95	11513	7780.57						2281.01	7850.96		13.5276	5.33
419	2010	0.0169	0.0002856	0.0361	6.48066	11.1519	0.368606	0.0006028	0.20143	2.70805	0.719	-0.4643	0.1135	1	13.4698	0	0	2	1	21.8825	0.719	2	325574	145527	5135.62	15172.5	4552.06	30.3617	288.743				1096.69	14052.3		13.3467	5.47
419	2011	0.0201	0.000404	0.0285	6.48707	11.3572	0.143472	0.0006072	0.204734	2.77259	0.5324	-0.4806	0.145	1	12.5912	0	0	2	1	21.9957	0.5324	2	372787	139164	11721.4	18579.8	6714.49	55.0866	229.702				13382.5	29205.2		13.5604	5.68
419	2012	0.0301	0.000906	0.014	6.49315	11.4812	0.0399872	0.0006736	0.204268	2.83321	0.5309	-0.4521	0.1248	1	12.4008	0	0	2	1	22.0336	0.5309	2	387020	131526	6802.31	21564.4	7652.25	104.976	102.106	172.587			1050.45	20732.2		13.5606	5.7
419	2013	0.0446	0.0019892	0	6.49647	11.5892	0.101449	0.0006072	0.204281	2.89037	0.5203	-0.4376	0.134	1	12.2923	0	0	2	1	22.0622	0.5203	2	426394	121250	5065.53	21679	7849.5	96.8682	118.972	176.975			5644.19	18753.9	864.316	13.7082	5.84
419	2014	0.04	0.0016	0.0055	6.50937	11.666	0.0097926	0.0006072	0.204284	2.94444	0.4878	-0.4422	0.1273	1	12.1791	0	0	2	1	22.0529	0.4878	2	429532	113871	6885.48	22948.8	7843.81	97.7959	56.8394	183.574			3574.65	18344.2	199.01	13.7332	6.78
419	2015	0.0358	0.0012816	0.0059	6.52268	11.7367	-0.0277936	0.0006736	0.202089	2.99573	0.487	-0.4441	0.1452	1	12.3308	0	0	2	1	22.0695	0.487	2	416471	106406	1949.92	23585.6	6558.19	105.334	36.8471	192.837			2862.65	14251.8	830.358	13.7722	7.09
419	2016	0.0579	0.0033524	0	6.54535	11.8089	-0.0870062	0.0006736	0.197491	3.04452	0.4751	-0.4165	0.112	1	12.5485	0	0	2	1	22.1039	0.4751	2	377395	123267	2087.21	23825.8	5126.31	59.2948	33.4428	194.001			3638.56	15155.1	231.177	13.767	7.07
419	2017	0.5092	0.259285	0	6.56386	11.8776	0.0476517	0.0006736	0.197648	3.09104	0.4707	0.4781	0.1118	1	11.8144	0	0	2	1	22.1479	0.4707	2	392363	116721	2159.83	24470.8	4633.77	58.6711	80.0632	199.12		509.867	3506.74	19205.3	234.546	13.8895	6.98
419	2018	0.505	0.255025	0	6.59167	11.9246	-0.0258805	0.0006736	0.197526	3.13549	0.3944	0.4739	0.1101	1	11.1548	0	0	2	1	22.3181	0.3944	2	376461	110325	1833.91	23488.6	4903.79	59.3969	50.1551	191.395		-321.717	306.997	22059.1	870.55	14.2883	7.05
421	2008	0.0124	0.0001538	0	6.43695	11.0095	-0.0397181	0.0001703	0.096204	2.56495	0.6683	-0.4123	0.119	0	12.8309	0	0	1	0	21.8138	0.6683	2	175937	121895	5485.17	45309.6	5628.59	64.8852	369.688				64.5216	-16607.7	266.241	13.5125	7.84
421	2009	0.0304	0.0009242	0	6.4454	11.115	-0.110281	0.0001703	0.096171	2.63906	0.6359	-0.3757	0.108	0	12.8392	0	0	1	0	21.7127	0.6359	2	156534	90321.5	5116.6	37593.2	-3390.02	37.1124	201.457				163.709	-4955.48	98	13.6771	8.21
421	2010	0.0285	0.0008122	0	6.44952	11.3038	0.113433	0.0001703	0.096111	2.70805	0.6365	-0.3746	0.1172	0	12.3795	0	0	1	0	21.8145	0.6365	2	174291	88941.2	7998.79	34762.4	5633.05	50.6211	169.693				-240.149	-7293.79	32.5243	13.4643	8.59
421	2011	0.0234	0.0005476	0.0041	6.45583	11.478	-0.119153	4.86e-05	0.096092	2.77259	0.6211	-0.3797	0.1349	0	11.5608	0	0	1	0	21.7961	0.6211	2	153523	84338.9	5139.39	40697	2276.45	40.0342	159.704				976.019	-26054	15	13.4198	9.18
421	2012	0.0137	0.0001877	0.0118	6.45912	11.6333	0.145967	4.86e-05	0.096105	2.83321	0.5463	-0.3924	0.121	0	11.1625	0	0	1	0	21.6751	0.5463	2	175933	62767.1	11624.6	41721.3	-4768.54	46.9591	149.837	347.995			5723.48	-23524.2	56.408	13.5551	9.94
421	2013	0.0259	0.0006708	0	6.4663	11.7327	-0.053212	4.86e-05	0.096109	2.89037	0.4789	-0.3802	0.1156	0	11.0621	0	0	1	0	21.6041	0.4789	2	166571	58158.3	17901.7	37313.6	7380.88	76.1578	99.5357	299.819			1741.1	-19613.9	190.664	13.449	9.86
421	2014	0.0228	0.0005198	0.0108	6.47497	11.8202	-0.0565091	4.86e-05	0.096197	2.94444	0.3876	-0.3803	0.1161	0	10.8089	0	0	1	1	21.5601	0.3876	2	157158	46550.9	12781.3	46147.8	2928.19	49.0765	76.0042	384.757	4.0975		13707.9	-15267.5	10.9	13.4192	9.64
421	2015	0.015	0.000225	0.0279	6.48219	11.9102	1.54847	2.98e-05	0.248549	2.99573	0.4745	-0.5679	0.1275	0	12.6266	0	0	1	1	22.6228	0.4745	2	398406	269470	11055.7	77430	-17005.7	86.8865	319.465	621.039	-4.0975		6415.28	8987.74	111.799	13.8552	9.3
421	2016	0.0238	0.0005664	0.0303	6.49678	11.973	-0.0258578	0	0.248518	3.04452	0.4919	-0.5421	0.1123	1	12.7195	0	0	1	0	22.6752	0.4919	2	388766	272495	15975.2	59964.1	-19463.6	73.7656	215.506	487.9			5983.67	19103.7	476.42	14.6979	9.26
421	2017	0.0426	0.0018148	0.0061	6.52356	12.0554	-0.0749054	0	0.248231	3.09104	0.6867	-0.5181	0.1079	1	12.0876	0	0	1	0	23.1139	0.6867	2	360932	292824	11651.5	39286.6	10522.3	108.518	253.483	323.223	3.13421	32.5759	3023.95	34610.6	485.83	15.1515	9.4
421	2018	0.0291	0.0008468	0	6.54679	12.1223	-0.0280957	0	0.248023	3.13549	0.6975	-0.5316	0.107	0	11.5243	0	0	1	0	23.1599	0.6975	2	350791	315886	9560.8	41279.4	19976.2	140.352	332.941	333.82	-3.13421	382.627	5053.99	33931.3	54.8261	15.2901	9.32
423	2008	0	0	0.1623	6.37144	9.97193	0.220503	0.000257	0.056928	2.56495	0.2342	-0.2312	0.0996	1	11.1731	0	0	1	0	21.3615	0.2342	1	168596	32100.7	6926.81	10590.8	2118.65	74.7545	1.95875				363.479	34298.5	80	13.4653	6.89
423	2009	0.0109	0.0001188	0.1451	6.38165	10.0573	0.233192	0.0002573	0.056748	2.63906	0.211	-0.2205	0.0838	1	11.53	0	0	1	0	21.86	0.211	1	207911	34778.6	12120.2	15967	3681.15	106.151	0.27228				621.187	47081.8	185.351	13.4895	6.94
423	2010	0.0108	0.0001166	0.132	6.39275	10.2092	0.185021	0.0002573	0.05613	2.70805	0.2169	-0.2206	0.0928	0	11.2682	0	0	1	0	22.0036	0.2169	1	246378	39959.2	10212.6	19791.6	3799.61	133.951	0.124684				3991.68	69696.8	382.423	13.4057	6.75
423	2011	0.0092	8.46e-05	0.0895	6.40391	10.3662	0.11976	0.0002573	0.054656	2.77259	0.1778	-0.2222	0.1202	0	10.7205	0	0	1	0	22.1646	0.1778	1	275885	47109.9	12616.8	21867.2	2685.3	151.262	1.70565				5739.75	103054	1114.31	13.5225	6.85
423	2012	0	0	0.0979	6.38772	10.4943	0.107736	0.0002573	0.054655	2.83321	0.1905	-0.2314	0.1018	0	10.6974	0	0	1	0	22.3958	0.1905	1	305607	52243.8	16863.5	27387.9	2812.44	133.353	1.00718	161.978			11603	123303	1382.14	13.6592	7.24
423	2013	0	0	0.1077	6.39275	10.5865	0.314204	0.0002573	0.054953	2.89037	0.1497	-0.2314	0.1029	0	10.8556	0	0	1	0	22.5116	0.1497	1	401630	64130.2	4725.5	29926.8	2511.71	317.54	22.2069	246.563			4580.57	141805	1704.7	13.8694	7.39
423	2014	0.008	6.4e-05	0.0966	6.4169	10.624	-0.0018161	0.0003158	0.054927	2.94444	0.192	-0.2234	0.0991	0	11.4679	0	0	1	0	22.7328	0.192	1	400901	132610	8570.68	33862.5	1795.94	253.386	3.76912	283.868			10170.6	159215	2751.28	14.2064	7.76
423	2015	0.0196	0.0003842	0.0465	6.43342	10.6644	0.359354	0.0003152	0.055462	2.99573	0.1773	-0.262	0.1112	1	11.6953	0	0	1	0	22.8761	0.1773	1	544966	136315	9794.25	37873.3	4208.77	126.51	16.5888	298.244			15187.9	192027	1353.57	14.3358	7.85
423	2016	0.0124	0.0001538	0.0641	6.45047	10.7182	0.159179	0.0003152	0.057288	3.04452	0.1571	-0.2979	0.0815	1	11.8084	0	0	1	0	23.0208	0.1571	1	631714	141793	15829.5	42508.5	1749.96	134.445	30.5526	343.322			10692.1	216306	1847.54	14.6335	7.94
423	2017	0.0112	0.0001254	0.0582	6.46147	10.7597	0.167039	0.0003152	0.062484	3.09104	0.2024	-0.3776	0.0653	1	11.3278	0	0	1	0	23.239	0.2024	1	737234	170965	37068.8	50809.8	5929.03	90.3039	151.345	383.674		-18.4906	11964.5	240970	1665.13	14.7591	7.85
423	2018	0.0109	0.0001188	0.0796	6.46925	10.7969	-0.0046151	0.0003152	0.066766	3.13549	0.1832	-0.4032	0.0983	1	10.7524	0	0	1	0	23.353	0.1832	1	733832	173405	77059.9	58221.6	532.217	112.2	190.094	496.949		-424.618	16542.1	244056	2705.24	14.8692	7.88
425	2008	0.01605	0.0002576	0.16266	6.85319	9.96172	0.0269077	5.69e-06	0.119961	2.56495	0.6378	-0.33746	0.1115	0	11.0342	0	0	1	0	22.0148	0.6378	2	335421	94119.5	-1241.15	24935.5	18678.2	87.076	159.358				18595.8	12749.8	251	13.5519	7.84
425	2009	0	0	0.07795	6.86443	10.125	5.17108	7.43e-05	0.342826	2.63906	0.7075	-0.58472	0.0937	0	12.2357	0	0	1	1	23.4361	0.7075	2	2069909	233315	20608	93179.9	45636.6	553.589	611.36				806.562	200498	6535.03	14.0375	8.21
425	2010	0.1175	0.0138062	0.0592	6.88028	10.317	0.218117	2.21e-05	0.249619	2.70805	0.5139	-0.436	0.1164	0	11.8396	0	0	1	1	23.9342	0.5139	2	2521390	239877	22544	117296	-1510.65	636.974	411.115				3195.16	331475	8054.67	14.457	8.59
425	2011	0.1171	0.0137124	0.0129	6.88418	10.5013	0.307654	2.21e-05	0.246408	2.77259	0.5634	-0.4092	0.1527	0	11.1674	0	0	1	1	24.2704	0.5634	2	3297107	256907	31330.5	157443	28231.1	931.25	1015.39				99.9201	389849	5445.31	14.5529	9.18
425	2012	0.0836	0.006989	0.025	6.89821	10.6103	-0.0254351	2.2e-05	0.24604	2.83321	0.6137	-0.4433	0.1324	0	11.8018	0	0	1	1	24.5379	0.6137	2	3213245	586608	35076.8	185720	28999.7	1008.54	2839.22	1481.22			325.736	250990	33108.8	14.9085	9.94
425	2013	0.0728	0.0052998	0.0218	6.91463	10.6932	-0.159891	2.21e-05	0.245826	2.89037	0.5985	-0.4541	0.1185	0	11.8095	0	0	1	1	24.6171	0.5985	2	2699474	612873	18799.5	197204	52192	1291.8	4380.65	1609			1063.85	161024	16062.1	14.9187	9.86
425	2014	0.0473	0.0022373	0.0163	6.93098	10.7893	-0.136636	2.06e-05	0.222448	2.94444	0.5816	-0.454	0.1179	0	12.0198	0	0	1	1	24.612	0.5816	2	2330628	819065	14180.3	218827	65370.8	1762.72	5333.48	1703.33			3692.5	45126.6	9329.05	14.9367	9.64
425	2015	0.0487	0.0023717	0.023	6.93605	10.8535	-0.285264	1.93e-05	0.179535	2.99573	0.5176	-0.4177	0.1164	0	11.9474	0	0	1	1	24.4777	0.5176	2	1665783	602766	12053.2	208732	36797.4	1135	4362.63	1561.32			86223.4	-14225.2	16516.4	14.8917	9.3
425	2016	0.0421	0.0017724	0.0304	6.94794	10.9295	0.0140115	1.95e-05	0.183508	3.04452	0.5343	-0.4296	0.0957	0	12.2351	0	0	1	1	24.5069	0.5343	2	1689123	754698	12470.8	175683	56708.2	1196.71	2925.73	1397.77			19905.9	11915.6	11028.3	14.9993	9.26
425	2017	0	0	0.0699	6.94601	11.0601	0.724629	8.22e-06	0.182773	3.09104	0.5167	-0.4545	0.0979	0	11.5236	0	0	1	0	24.6307	0.5167	2	2913111	719217	14706.9	204060	63400.1	1762.41	2293.42	1646.22		-901.983	28396.7	114007	5714.28	15.1114	9.4
425	2018	0.0585	0.0034222	0.0488	6.95177	11.0766	0.524487	7.36e-06	0.151065	3.13549	0.5046	-0.4134	0.1043	0	10.9247	0	0	1	0	24.8382	0.5046	2	4441001	717891	22968.7	233344	64810.5	2101	2072.8	1926.32		-4618.34	38031.5	210947	14935.1	15.2689	9.32
426	2010	0.0353	0.0012461	0.0443	6.12621	10.0746	0.227057	0.0003447	0.20478	2.70805	0.302	-0.4334	0.1206	0	13.7579	1	0	2	1	21.2093	0.302	2	39780.5	60839.8	462.924	4424.57	4504.4	2.3277	195.08				791.948	-7383.12		15.2561	4.46
428	2008	0.0259	0.0006708	0.1075	6.46941	10.7476	0.47325	0	0.232726	2.56495	0.5897	-0.4659	0.1209	0	12.969	0	0	2	0	21.8661	0.5897	2	90137	164917	5028.22	17392	8606.34	25.2614	380.635				-53.1664	5875.67		14.9405	5.35
428	2009	0.0257	0.0006605	0.0173	6.47943	10.959	0.409586	0	0.206941	2.63906	0.628	-0.4466	0.1063	0	13.6292	0	0	2	0	22.0874	0.628	2	127056	230111	6942.17	17262.8	21361.3						-89.3089	8488.67		15.0286	5.33
428	2010	0.0366	0.0013396	0.0315	6.48066	11.1519	0.0811494	0	0.20703	2.70805	0.6592	-0.4177	0.1069	0	13.1184	0	0	2	0	22.2406	0.6592	2	137366	221220	7050.96	21857.2	12960.4	20.7425	561.344				73.8343	11652.2		13.288	5.47
428	2011	0.0356	0.0012674	0.0156	6.48707	11.3572	0.139307	0	0.20678	2.77259	0.6859	-0.4187	0.145	0	12.4171	0	0	2	0	22.4311	0.6859	2	156502	250148	7708.42	23598.2	11157.8	36.317	644.655				5605.97	17637	223.84	13.32	5.68
428	2012	0.042	0.001764	0.0108	6.49315	11.4812	0.051183	0	0.206778	2.83321	0.7319	-0.4123	0.1204	0	12.5557	0	0	2	0	22.6272	0.7319	2	164513	337676	7921.74	34197.4	30070.3	14.0894	627.232	278.666			36.9966	11477	171	13.535	5.7
428	2013	0.0317	0.0010049	0.0118	6.49647	11.5892	0.0825861	6.55e-05	0.212127	2.89037	0.7637	-0.4286	0.1199	0	12.4939	0	0	2	0	22.8078	0.7637	2	178099	327734	14956.9	33547.1	10874.3	13.2276	622.169	270.749			55.6596	18719.1	102.76	13.928	5.84
428	2014	0.0188	0.0003534	0.0159	6.50937	11.666	-0.149701	6.55e-05	0.212017	2.94444	0.8031	-0.4415	0.1525	0	12.5468	0	0	2	0	22.9458	0.8031	2	151438	369736	13422.5	32122.7	17332.7	17.2407	749.559	253.911			-4.27978	-11440.9	6530.83	14.2059	6.78
428	2015	0.3014	0.090842	0.0612	6.52268	11.7367	-0.211163	4.62e-05	0.19285	2.99573	0.6421	-0.0234	0.1397	0	12.6987	0	0	2	0	22.977	0.6421	2	119460	343191	11761.2	30096.8	2799.63	8.67838	773.951	239.706			24012.8	1475.15	2551.26	14.4019	7.09
429	2008	0.0023	5.29e-06	0.02	6.66454	11.5596	-0.158338	3.19e-05	0.165294	2.3979	0.4756	-0.4315	0.1048	0	13.9781	0	0	1	0	22.7062	0.4756	2	93692.6	347788	667.494	11617	14094.8	24.1672	780.036				25473.3	57726.5		15.4844	7.52
429	2009	0.0095	9.02e-05	0.0021	6.67784	11.6527	-4.65e-05	6.29e-05	0.166773	2.48491	0.5498	-0.4361	0.0905	0	14.4842	0	0	1	0	22.911	0.5498	2	93688.2	407525	415.907	13240.2	21641.5	10.8098	803.154				26293	44136.9	20	15.6914	7.62
429	2010	0.0145	0.0002103	0	6.69221	11.8006	0.069739	5.99e-05	0.167196	2.56495	0.544	-0.4296	0.0922	0	13.9091	0	0	1	0	23.0772	0.544	2	100222	378277	170.251	14353.8	21053.6	9.82846	981.297				34151.5	50758.6	15	15.8097	7.73
429	2011	0.0104	0.0001082	0.0119	6.7027	11.935	0.0756553	5.99e-05	0.167285	2.63906	0.5971	-0.4337	0.1116	0	13.111	0	0	1	0	23.1916	0.5971	2	107804	406342	1307	17089.4	31421.8	20.0345	1398.12				34614.9	37554.5	37.16	15.8938	7.88
429	2012	0.0059	3.48e-05	0.0222	6.71211	12.0125	0.0256707	6.27e-05	0.167418	2.70805	0.6114	-0.4431	0.0984	0	13.613	0	0	1	1	23.3	0.6114	2	110572	821998	4099.96	21140	35112.1	51.6226	1871.03	171.036			33897.3	26163.2	10	15.9	8.33
429	2013	0.0199	0.000396	0.0172	6.72419	12.1296	0.200584	2.55e-05	0.167594	2.77259	0.602	-0.4242	0.1026	0	13.5155	0	0	1	0	23.2644	0.602	2	132751	769694	1171.34	23144.6	52665.6	55.2202	2618.73	184.255	0		47559.7	21799	45	15.8973	8.64
429	2014	0.0157	0.0002465	0.0221	6.73625	12.1977	0.0960816	2.55e-05	0.167556	2.83321	0.5308	-0.4318	0.1078	0	13.3902	0	0	1	0	23.2501	0.5308	2	145506	717677	1157.51	22526.6	55637.4	120.557	2529.05	180.082			41996.4	41252.9	15	15.9591	9.3
429	2015	0.0217	0.0004709	0.022	6.75017	12.2639	0.0621582	2.55e-05	0.167691	2.89037	0.4938	-0.4258	0.1262	0	13.5472	0	0	1	0	23.2171	0.4938	2	154550	659111	3741.21	21728.7	54491.2	48.7082	2095.57	175.58			50539.2	62009.5	48	15.988	9.68
429	2017	0.1153	0.0132941	0	6.80017	12.3861	0.0934517	6.63e-05	0.122916	2.99573	0.4278	-0.4575	0.0775	0	13.115	0	0	1	0	23.528	0.4278	2	308906	850544	42864.7	31786.5	80635.7	202.179	1659.57	266.253			44826.8	183689	38.5932	15.8359	9.61
429	2018	0.1146	0.0131332	0.0139	6.83303	12.4144	0.0419671	6.63e-05	0.123005	3.04452	0.3835	-0.4484	0.0768	0	12.341	0	0	1	0	23.5142	0.3835	2	321869	760005	10419.9	33171	60857.1	191.337	1424.01	276.69	0	6643.2	50766	210252	111.323	15.8194	9.72
488	2008	0.1981	0.0392436	0.0879	4.63007	10.5732	0.0240592	0.0031453	0.057166	2.19722	0.4668	0.056	0.1195	0	13.9294	0	0	1	0	23.9928	0.4668	2	1552959	1421344	4996.6	69657.5	109317	226.547	2775.68		265.665		-2308.18	129277	17808.4	14.2423	6.89
488	2009	0.2104	0.0442682	0.0724	4.63743	10.6053	-0.0415314	0.003111	0.057251	2.30259	0.4777	0.0683	0.1066	0	14.2214	0	0	1	0	24.0631	0.4777	2	1488463	1352959	13749.1	58386.8	118560	512.131	2421.28		1831.18		-1568.91	98256.6	14029	14.3647	6.94
488	2010	0.1891	0.0357588	0.0824	4.64363	10.7201	0.155764	0.0044067	0.05699	2.3979	0.565	0.047	0.1044	0	13.6806	0	0	1	1	24.2808	0.565	2	1720312	1288236	13402.9	85875.8	103166	130.904	2228.74		4630.23		-1376.28	143375	9653.02	14.5007	6.75
488	2011	0.1889	0.0356832	0.0772	4.65045	10.8559	0.0316435	0.0042341	0.056849	2.48491	0.6715	0.0468	0.1304	0	13.3575	0	0	1	1	24.5438	0.6715	2	1774749	2274091	6824	85851.4	95368.5	302.566	5920.15		4817.39		787.142	37604.7	23619.9	14.7534	6.85
488	2012	0.2163	0.0467857	0.0487	4.65491	10.9821	0.113491	0.0042486	0.056964	2.56495	0.6994	0.0742	0.108	0	13.0944	0	0	1	1	24.5887	0.6994	2	1976168	1975134	10681.6	98007.9	20469.6	1002.01	8607.81	828.224	4782.21		-3552.5	-41622.8	23515.8	14.9225	7.24
488	2013	0.1973	0.0389273	0.1325	4.66155	11.1017	0.0317388	0.0040647	0.053026	2.63906	0.692	0.0928	0.1054	0	13.1343	0	0	1	1	24.5845	0.692	2	2038889	2118165	13019.3	101750	43950.2	1266.98	8223.19	798.855	1122.18		2370.6	40354.1	17494.8	15.1153	7.39
488	2014	0.1925	0.0370562	0.0363	4.66993	11.1764	-0.063133	0.0041455	0.056106	2.70805	0.7475	0.0412	0.0961	0	13.1912	0	0	1	1	24.7632	0.7475	2	1910168	2474473	16110	83379.6	121560	1395.62	9241	696.034	685.682		6903.56	16603.9	26000.1	15.3034	7.76
488	2015	0.1508	0.0227406	0.0451	4.6764	11.2271	0.0571136	0.0041455	0.048	2.77259	0.7786	-0.0674	0.1286	0	13.4016	0	0	1	1	25.0795	0.7786	2	2019264	2416973	19485.2	88448.8	101331	2555.51	11464.5	756.429	110785		8871.55	223478	24471.7	15.6958	7.85
488	2016	0.137	0.018769	0.0228	4.68646	11.2771	0.117581	0.0038383	0.048477	2.83321	0.7258	-0.1315	0.0904	0	13.653	0	0	1	1	25.1335	0.7258	2	2256692	2881156	23692.8	109400	123387	4009.07	12983.2	847.997	-2008.44		8437	209240	47247.7	15.6619	7.94
488	2017	0.1357	0.0184145	0.0168	4.69687	11.2782	0.306002	0.003964	0.055661	2.89037	0.7134	-0.1617	0.1103	0	12.8885	0	0	1	0	25.3832	0.7134	2	2947245	2822751	49662.6	102249	73204.3	3638.3	14908.6	1017.24	7300	-275.718	16100.9	441847	39277.4	15.8669	7.85
488	2018	0.1325	0.0175562	0.0242	4.7033	11.3124	-0.0202459	0.0005005	0.056181	2.94444	0.7543	-0.1665	0.1196	0	12.211	0	0	1	0	25.3803	0.7543	2	2887576	2791399	45165.1	126377	115316	4154.22	22003	1135.11	-11546.4	1714.97	24896.3	290610	53569.1	15.7518	7.88
501	2008	0.2564	0.065741	0.0573	6.72527	10.7691	0.251568	4.85e-05	0.064734	2.83321	0.7032	0.0121	0.1069	0	12.2021	0	0	2	0	22.3677	0.7032	2	662972	180041	23250.1	26673.5	6823.87	92.7935	460.759				2665.18	37496.3	602.545	12.9653	5.4
501	2009	0.2262	0.0511664	0.0914	6.72803	10.9206	0.197275	4.85e-05	0.065268	2.89037	0.734	-0.0283	0.1018	0	12.5145	0	0	2	0	22.4895	0.734	2	793760	182238	17575.2	35253.1	2603.53	67.0114	521.799				4460.55	41222	1041.97	13.1488	5.57
501	2010	0.2262	0.0511664	0.1321	6.72947	11.1053	0.327485	4.84e-05	0.066432	2.94444	0.752	-0.0007	0.0941	0	12.085	0	0	2	0	22.7325	0.752	2	1053704	182911	19647.7	46501.3	8117.87	99.576	472.664				89.2512	50862.2	1211.12	13.159	5.5
501	2011	0.2448	0.059927	0.0809	6.71805	11.3114	0.208485	4.84e-05	0.073418	2.99573	0.7696	-0.0366	0.1125	0	12.0154	0	0	2	0	22.9949	0.7696	2	1273385	381331	19479.2	65065.8	8838.78	137.237	399.733		0		-165.474	60570.7	1172.91	13.3198	5.7
501	2012	0.2257	0.0509405	0.1517	6.71138	11.4866	0.170228	4.84e-05	0.080189	3.04452	0.7609	-0.0582	0.1103	0	11.8635	0	0	2	0	23.1247	0.7609	2	1490151	373266	32484.3	85738.6	13099.7	164.309	534.739	712.079	0		92.7401	72607.8	742.544	13.4574	6.21
501	2013	0.2257	0.0509405	0.0729	6.71186	11.6091	0.130225	8.79e-05	0.08783	3.09104	0.7525	-0.1256	0.1038	0	12.0486	0	0	2	0	23.2597	0.7525	2	1684206	473521	43429.1	89547.2	12821.6	132.915	366.393	827.676			1162.15	87405	784.408	13.5743	6.58
501	2014	0.2442	0.0596336	0.0312	6.71817	11.7094	0.018928	3.94e-05	0.092023	3.13549	0.7595	-0.1182	0.1045	0	12.3862	0	0	2	0	23.4738	0.7595	2	1716084	728577	34862	95008.5	16152.5	159.988	403.179	807.336			1444.61	90589.1	1054.53	13.8379	7.16
501	2015	0.1784	0.0318266	0.0147	6.72058	11.7868	0.021142	0.0040074	0.079161	3.17805	0.7675	-0.1952	0.1203	1	12.6133	0	0	2	0	23.5998	0.7675	2	1752366	735686	15745.8	93656.7	20970.3	96.262	592.625	729.91			2112.01	106872	849.918	14.0992	7.35
501	2016	0.1855	0.0344102	0.0862	6.72623	11.8695	0.009472	0.0035821	0.068877	3.21888	0.6597	-0.1219	0.0992	1	12.6661	0	0	2	0	23.6019	0.6597	2	1768964	712762	22309.3	92051.7	18874.9	116.627	386.189	705.911			1080.16	129989	1167.31	14.2441	7.47
501	2017	0.2031	0.0412496	0.0728	6.74993	11.9642	0.0244469	0.003469	0.069101	3.2581	0.6017	-0.1045	0.0891	0	11.9315	0	0	2	0	23.6147	0.6017	2	1812210	679503	52799.7	96430.8	19840.6	142.793	172.869	698.954		-462.289	4861.7	163387	942.284	14.2662	7.33
501	2018	0.1856	0.0344474	0.0728	6.78446	12.0315	-0.0229851	0.0017834	0.068867	3.29584	0.6396	-0.1322	0.1099	0	11.297	0	0	2	0	23.8538	0.6396	2	1770556	666679	48919.1	90450.8	19432.7	205.958	197.299	699.618		-100.811	1034.45	148577	836.378	14.7358	7.38
519	2008	0.032	0.001024	0	5.68358	10.0111	0.253132	0	0.060658	2.77259	0.2521	-0.3236	0.1192	0	9.8914	0	0	2	0	19.9599	0.2521	2	29391.9	16787.4	-233.858	5287.84	4439.21	2.09946	22.1933		-595.98		25.2403	-5536.98	132.495	12.644	5.35
519	2009	0.0275	0.0007562	0.0105	5.68799	10.1282	-0.0106888	0	0.060712	2.83321	0.3161	-0.3293	0.1057	0	10.0601	0	0	2	0	20.0578	0.3161	2	29077.8	15610.6	190.385	5022.25	1612.32	0.48885	19.1006		111.527		-361.841	69.0684	315.66	12.6945	5.33
519	2010	0.0174	0.0003028	0.0388	5.66643	10.3396	0.196263	0	0.052602	2.89037	0.2456	-0.3409	0.113	0	9.69041	0	0	2	0	19.9901	0.2456	2	34784.6	15274.9	442.61	6303.24	552.347	0.380162	19.9493		-55.554		3706.66	959.547	198.038	12.6822	5.47
519	2011	0.0067	4.49e-05	0.0362	5.67091	10.5642	0.0007165	0	0.052007	2.94444	0.2562	-0.339	0.1472	0	8.96976	0	0	2	0	19.9727	0.2562	2	34809.6	13445.1	332.052	5879.6	513.497	0.580904	38.449		-169.026		-304.132	-1532.55	147.345	12.6716	5.68
519	2012	0.0096	9.22e-05	0.0133	5.67607	10.6908	-0.132289	0	0.051782	2.99573	0.2522	-0.3401	0.1215	0	8.8444	0	0	2	0	19.9771	0.2522	2	30204.7	13061	476.422	5569.47	1377.41	0.333514	35.7925	47.2449	-7.683		787.701	-490.188	74.9348	12.6978	5.7
519	2013	0.0866	0.0074996	0.021	5.66954	10.8153	5.88731	0	0.14328	3.04452	0.2667	-0.4727	0.1268	0	11.0473	0	0	2	0	22.3163	0.2667	2	208029	149006	3214.53	27146.4	118853	6.05736	319.429	216.067	32.505			45316.9	339.871	13.9014	5.84
519	2014	0.0866	0.0074996	0	5.67504	10.8945	-0.0214181	0	0.141477	3.09104	0.1877	-0.4694	0.1296	0	11.0782	0	0	2	0	22.3142	0.1877	2	203573	162907	4120.89	27415	19695	52.6889	174.891	221.753	48.462		904.549	46578.3	941.413	13.8761	6.78
519	2015	0.0832	0.0069222	0.0145	5.66746	10.9831	-0.248665	0	0.140477	3.13549	0.192	-0.435	0.1383	0	11.3664	0	0	2	0	22.3634	0.192	2	152952	180100	1086.41	26383.3	19404.7	28.7073	88.6544	219.901	404.835		1338.78	26283.2	2826.42	13.9471	7.09
519	2016	0.076	0.005776	0.0129	5.66988	11.0724	1.48504	0	0.122263	3.17805	0.2823	-0.3975	0.1159	0	11.7611	0	0	2	0	23.0516	0.2823	2	380091	253948	2909.45	74390.7	123920	34.4468	133.181	618.63	-180.255		270.757	14688.5	2764.32	13.7959	7.07
519	2017	0.0559	0.0031248	0.0118	5.66296	11.1509	0.256374	0	0.083002	3.21888	0.2263	-0.4592	0.1273	0	11.0807	0	0	2	0	22.9983	0.2263	2	477537	243424	8133.56	77335.2	28327.4	107.88	64.9635	631.081	-446.871	-201.397	526.781	17142.7	2026.71	13.9115	6.98
519	2018	0.0559	0.0031248	0.0118	5.66643	11.2224	0.0373212	7.71e-06	0.083002	3.2581	0.2457	-0.4592	0.1196	0	10.4299	0	0	2	0	23.0672	0.2457	2	495359	222159	5658.37	85551.8	20226.5	180.71	45.502	705.03	-171.71	-45.2248	321.007	41835.8	2228.04	14.0696	7.05
521	2008	0.0356	0.0012674	0	6.18765	10.4402	0.110383	0	0.021847	2.77259	0.6823	-0.2499	0.1235	1	11.1386	0	0	2	0	21.9442	0.6823	2	433594	66723.2	1361.62	29222	730.115	28.6584	160.594				258.354	2151.47	1002.92	13.7857	5.92
521	2009	0.0225	0.0005063	0.0695	6.19726	10.6638	0.45855	0	0.040578	2.83321	0.7181	-0.27814	0.1068	1	11.1618	0	0	2	0	22.2892	0.7181	2	632418	80267.2	6566.26	36877.2	14835.8	47.3119	177.53				21420.8	30317.9	5555.78	14.1594	6.04
521	2010	0.017	0.000289	0.0377	6.20436	10.9076	0.300892	0	0.055366	2.89037	0.6141	-0.4068	0.109	1	10.8496	0	0	2	0	22.6856	0.6141	2	822708	86523.4	7896.79	40334.8	16619.8	45.9314	62.2576				14141.6	13584	2667.41	14.4439	6.12
521	2011	0	0	0.056	6.55976	10.8494	0.0944352	0	0.055598	2.94444	0.6246	-0.4288	0.1379	0	10.248	0	0	2	0	22.7518	0.6246	2	900400	93591.1	7393.99	67573.7	1736.57	152.633	-237.519	600.846			254.969	-2709.22	2756.29	14.4458	6.42
521	2012	0.0378	0.0014288	0.0377	6.56597	10.9787	0.0336379	0	0.054448	2.99573	0.6219	-0.3223	0.1299	0	10.3962	0	0	2	0	22.7884	0.6219	2	930688	124389	11110.7	77421.3	7905.56	186.413	-172.833	649.751			-24.8689	10106.6	3005.34	13.1679	6.25
521	2013	0.0171	0.0002924	0.1292	6.56738	11.0925	0.132381	0.0027867	0.053396	3.04452	0.6236	-0.2689	0.1201	0	10.3461	0	0	2	0	22.8659	0.6236	2	1053893	113875	-492.005	85313.1	3620.72	383.844	-108.259	722.81			-14.9451	27606.3	2914.26	13.3737	6.5
521	2014	0.0228	0.0005198	0.066	6.5692	11.1938	0.0214324	0.0040168	0.053759	3.09104	0.6183	-0.3076	0.1306	0	10.3604	0	0	2	0	22.9215	0.6183	2	1076481	122376	5115.34	93866.9	-641.969	628.211	-56.8991	820.833	-8.117		-170.392	29518	4116.54	13.3499	7.4
521	2015	0.0396	0.0015682	0	6.57605	11.2755	-0.0324185	0.0064243	0.05203	3.13549	0.6228	-0.2776	0.1279	0	10.5407	0	0	2	0	22.9278	0.6228	2	1041583	122083	6972.42	115397	6051.13	716.596	143.042	896.5	8.117		-1204.36	10356.5	2928.54	13.1137	6.98
521	2016	0.013	0.000169	0.0889	6.59304	11.3615	0.202661	0.0041972	0.054832	3.17805	0.587	-0.2816	0.1094	0	10.5974	0	0	2	0	23.2496	0.587	2	1252671	120409	5984.9	122329	8275.86	693.948	97.7231	1080.98	1150.1		1430.25	19724.5	4115.26	13.3991	7.09
521	2017	0.0132	0.0001742	0.0872	6.6107	11.4537	0.340929	0.0044746	0.055095	3.21888	0.6769	-0.2869	0.1051	0	10.1669	0	0	2	0	23.4934	0.6769	2	1679744	143943	6129.27	141224	5905.16	872.94	378.631	1199.42	-1188.82	-820.629	10276.6	5116.61	6840.37	13.742	7.16
521	2018	0.0226	0.0005108	0.0291	6.63068	11.5445	0.0412407	0.0035062	0.059225	3.2581	0.67	-0.2947	0.1186	0	9.75259	0	0	2	0	23.4681	0.67	2	1749018	165808	10975.3	159389	8195.56	767.918	526.194	1274.01	-4594.93	78.7721	393.136	4912.4	9040.2	13.7558	7.08
523	2008	0.0251	0.00063	0	6.66454	11.5596	0.117435	0.0002251	0.206432	2.77259	0.3215	-0.42915	0.1202	0	11.9148	0	0	1	0	20.325	0.3215	2	102799	16634.4	869.729	6577.66	1209.96	5.72632	40.3413				-85.4226	98.0084	385.434	13.873	7.52
523	2009	0.02784	0.0007751	0	6.67784	11.6527	-0.0588753	0.0002251	0.206746	2.83321	0.3872	-0.44379	0.0974	0	12.1362	0	0	1	0	20.4468	0.3872	2	96746.3	15512.5	1021.66	5051.69	1160.44	6.97469	30.2618				-106.931	1177.24	116.081	14.009	7.62
523	2010	0.0289	0.0008352	0.0313	6.69221	11.8006	0.331772	0.0002251	0.20693	2.89037	0.4891	-0.43265	0.1075	0	11.6455	0	0	1	0	20.6529	0.4891	2	128844	14445.1	790.9	6405.72	1194.73	5.00463	28.2098				183.743	1270.93	261.149	14.2593	7.73
523	2011	0.1881	0.0353816	0.0154	6.7027	11.935	0.587855	0.0002619	0.138042	2.94444	0.3457	-0.2135	0.15	0	10.9057	0	0	1	0	21.1407	0.3457	2	204586	14198.5	161.272	7066.82	1248.54	18.3777	34.7848		0		-85.0664	2107.19	402.16	14.7505	7.88
523	2012	0.0869	0.0075516	0.0039	6.71211	12.0125	0.575137	0.0005072	0.125236	2.99573	0.449	-0.2653	0.1287	0	10.7151	0	0	1	0	21.3333	0.449	2	322250	13147.9	348.969	7128.6	1049.31	55.181	80.2114	57.3728	0		-632.39	2141.93	494.069	14.674	8.33
523	2013	0.0667	0.0044489	0	6.72419	12.1296	0.268269	0.0005072	0.124734	3.04452	0.5819	-0.2855	0.1496	0	11.8963	0	0	1	0	21.6379	0.5819	2	408700	49375.1	1721.83	10153.8	-1914.82	26.5023	158.223	68.9684			581.967	2889.89	729.898	15.0326	8.64
523	2014	0.0813	0.0066097	0	6.73625	12.1977	0.323422	0.0006018	0.124951	3.09104	0.6426	-0.2709	0.1172	0	11.7728	0	0	1	0	21.8257	0.6426	2	540883	45753.2	1715.76	9746.12	-5161.85	16.6485	193.638	67.3995			-116.334	4503.33	314.246	15.2689	9.3
523	2015	0.0401	0.001608	0.0789	6.75017	12.2639	0.399643	0.0009372	0.125872	3.13549	0.688	-0.3122	0.1399	0	11.9578	0	0	1	0	21.9845	0.688	2	757042	44664.6	5141.07	8916.42	2889.99	17.5757	212.566	73.9663			-263.739	2961.13	634.34	15.3698	9.68
523	2016	0.0336	0.001129	0.0629	6.76849	12.3224	0.300994	0.0006614	0.112484	3.17805	0.572	-0.409	0.1154	0	12.071	0	0	1	0	22.1512	0.572	2	984907	46379	13563.4	8808.87	2840.33	11.7821	156.492	70.9528			-207.651	4175.87	1168.36	15.4604	9.86
523	2017	0.0467	0.0021809	0.047	6.80017	12.3861	0.199196	0.0007363	0.112538	3.21888	0.6177	-0.3959	0.0961	0	11.36	0	0	1	0	22.2945	0.6177	2	1181097	43768.2	8318.24	10896.3	2904.26	10.38	282.98	92.8101		2.07519	225.522	4557.75	2593.49	15.5516	9.61
523	2018	0.0405	0.0016402	0.0258	6.83303	12.4144	0.0138215	0.0007363	0.111245	3.2581	0.7321	-0.4021	0.1093	0	10.7268	0	0	1	0	22.6784	0.7321	2	1197422	41515.6	18237.8	13319.8	2834.27	15.2776	466.785	115.767			201.732	3880.51	1716.95	15.9522	9.72
524	2008	0.0264	0.000697	0	6.66454	11.5596	-0.161051	0	0.159037	2.77259	0.2468	-0.4891	0.1158	0	11.507	0	0	1	0	20.5203	0.2468	2	26774.7	53569.8	331.159	8458.88	3265.34	2.79579	24.1989		-133.867		2556.97	588.348		13.2584	7.52
524	2009	0.0226	0.0005108	0.0183	6.67784	11.6527	-0.175238	0	0.159358	2.83321	0.2427	-0.4929	0.1076	0	11.6936	0	0	1	0	20.5106	0.2427	2	22082.8	48759.5	202.078	8339.75	2327.3	1.5807	13.5534		47.531		175.384	-6410.13		13.3124	7.62
524	2010	0.0207	0.0004285	0.0085	6.69221	11.8006	0.213248	0	0.15907	2.89037	0.1807	-0.4948	0.0994	0	11.2043	0	0	1	0	20.4182	0.1807	2	26791.9	44767.1	251	7470.81	2574.28	1.64427	4.24031		-20.255		188.521	1152.81	174.653	13.3173	7.73
524	2011	0.0316	0.0009986	0	6.7027	11.935	0.158814	0	0.159074	2.94444	0.174	-0.4839	0.1364	0	10.4517	0	0	1	0	20.3897	0.174	2	31046.8	42138.4	290.156	7530.65	1447.79	6.83004			-15.2692		93.3512	3042.47	2.904	13.3241	7.88
524	2012	0.0224	0.0005018	0.0076	6.71211	12.0125	0.0589993	0	0.159059	2.99573	0.1778	-0.4931	0.1288	0	10.2843	0	0	1	0	20.4234	0.1778	2	32878.6	39802.9	537.857	8404.43	2856.82	14.6609	0	68.2428	5.8536		298.673	4081.83	2.904	13.3724	8.33
524	2013	0.0443	0.0019625	0	6.72419	12.1296	-0.0368323	0	0.159293	3.04452	0.1602	-0.4712	0.1234	0	10.2138	0	0	1	0	20.4504	0.1602	2	31667.6	38004.4	563.154	8716.06	2217.69	15.4708		66.8549	-10.566		622.888	4507.96	2.904	13.4249	8.64
524	2014	0.0191	0.0003648	0.0612	6.73625	12.1977	-0.0469579	0	0.160226	3.09104	0.2911	-0.4964	0.1062	0	10.1139	0	0	1	0	20.4761	0.2911	2	30180.5	35843.3	809.72	10320.7	2308.32	12.8686	0	74.7966	44.1726		842.423	4773.43	2.904	13.5744	9.3
524	2015	0.0063	3.97e-05	0.0939	6.75017	12.2639	0.0133006	0	0.160528	3.13549	0.2695	-0.5092	0.1394	0	10.2457	0	0	1	0	20.553	0.2695	2	30582	34094.8	760.67	9906.43	2301.6	7.05053		77.3504	-8.2017		1042.76	4701	2.904	13.6747	9.68
524	2016	0.022	0.000484	0.0487	6.76849	12.3224	-0.0099482	0	0.160121	3.17805	0.2693	-0.4935	0.116	1	10.2601	0	0	1	0	20.5642	0.2693	2	30277.7	32226.8	256.908	9746.84	1444.19	5.831		77.5027	-3.1897		959.673	3542.43		13.6396	9.86
524	2017	0.0016	2.56e-06	0.0323	6.80017	12.3861	20.1113	0	0.238435	3.21888	0.4192	-0.7845	0.1092	1	10.1998	0	0	1	0	22.2135	0.4192	2	639203	56863.5	3338.05	61021.7	85858.4	65.7726	111.79	508.057	31.6014	54.4374	4008.38	24718	734.945	13.5921	9.61
524	2018	0	0	0.0452	6.83303	12.4144	0.107297	0	0.240246	3.2581	0.4322	-0.788	0.1181	1	9.63654	0	0	1	0	22.2457	0.4322	2	707787	54563.1	3511.61	69617.3	483.295	103.309	93.719	546.129	-28.9812	170.383	6684.12	29086.1	499.896	13.5598	9.72
525	2008	0.0758	0.0057456	0.0735	6.43695	11.0095	0.0650139	0	0.084525	2.77259	0.7564	-0.222	0.1153	0	12.2604	0	0	1	0	21.8686	0.7564	2	349865	67470.5	-2878.93	7796.31	7758.17	46.4374	770.764		-90.6907		-238.083	-110.286	2809.63	14.1801	7.84
525	2009	0.0758	0.0057456	0.0864	6.4454	11.115	0.0143071	0	0.085683	2.83321	0.8005	-0.222	0.0974	0	12.7428	0	0	1	0	22.0418	0.8005	2	354871	80502.9	-4053.74	6757.07	7913.88	80.4717	643.794		51.132		1725.03	-1925.12	1163.37	14.2218	8.21
525	2010	0.0336	0.001129	0.0923	6.44952	11.3038	0.0733062	0	0.085201	2.89037	0.8026	-0.2763	0.0901	0	12.3606	0	0	1	0	22.0302	0.8026	2	380885	85439.5	-6187.98	8471.25	4867.44	65.4486	636.319		-23.4891		-21.8935	-3793.95	1033.39	14.344	8.59
528	2008	0	0	0.1297	5.89962	10.124	0.220716	0	0.198829	2.77259	0.5772	-0.4437	0.1175	1	11.1896	0	0	1	0	22.5594	0.5772	2	926838	95188.1	3555.12	55653.1	12456.2	110.7	511.349				3728.66	38176.4	3315.64	13.4089	5.68
528	2009	0.0129	0.0001664	0.1228	5.907	10.2561	0.0986779	0	0.151915	2.83321	0.5705	-0.374	0.1069	1	11.7787	0	0	1	0	22.9814	0.5705	2	1018296	129312	8761.47	55516.8	2806.15						-26.9098	97205.2	4168.44	13.7802	5.69
528	2010	0	0	0.1329	5.92077	10.4714	0.509004	0	0.15252	2.89037	0.5448	-0.3869	0.1204	1	11.6812	0	0	1	0	23.6462	0.5448	2	1536613	176955	-2786.1	83731	3856.39	239.2	225.864				3006.8	181258	4371.47	15.1195	5.13
528	2011	0.0289	0.0008352	0.0726	5.92639	10.6489	0.163486	0	0.124299	2.94444	0.5894	-0.3432	0.1576	1	11.148	0	0	1	0	23.8479	0.5894	2	1787828	217862	-26546.8	97352.3	17765.5	431.84	693.983	782.433			-1104.25	151238	5324.52	14.3477	5.31
528	2012	0.0156	0.0002434	0.061	5.9197	10.7976	-0.293575	0	0.123922	2.99573	0.5869	-0.3696	0.141	1	11.1953	0	0	1	0	23.8405	0.5869	2	1262967	262203	-31384.8	101462	21319.3	556.796	1636.98	817.506			1697.63	19701.9	9028.12	14.3431	6.19
528	2013	0.0213	0.0004537	0.0136	5.91997	10.8963	-0.0035614	0	0.123	3.04452	0.5776	-0.3635	0.124	0	11.3113	0	0	1	0	23.8225	0.5776	2	1258469	307839	-36295.8	102292	20429.5	518.674	1444.25	831.349			597.257	32729.3	10112	14.4077	6.31
528	2014	0.0213	0.0004537	0.0267	5.93463	10.9758	-0.182069	9.33e-05	0.122804	3.09104	0.5613	-0.3373	0.1126	0	11.1001	0	0	1	0	23.7583	0.5613	2	1029341	258296	3440.95	103558	13737.4	993.262	1519.98	877.872			-901.622	15263.8	12065	14.4843	6.48
528	2015	0	0	0.0621	5.94437	11.006	-0.35339	9.33e-05	0.123963	3.13549	0.5631	-0.3917	0.1287	0	11.2381	0	0	1	0	23.738	0.5631	2	665582	242772	3715.63	89719.8	15280.9	829.976	1561.52	705.084			-1919.38	-11420.4	17611.3	14.673	6.26
528	2016	0	0	0.0759	5.95584	11.0693	0.0525225	0.0001032	0.124237	3.17805	0.5702	-0.3917	0.1018	0	11.3263	0	0	1	0	23.7478	0.5702	2	700540	246675	7476.61	83845.1	15789.1	885.248	1373.72	681.882			-3760.66	-7564.44	15567.1	14.7636	6.43
528	2017	0.0062	3.84e-05	0.0426	5.95842	11.1733	0.607934	9.43e-05	0.123714	3.21888	0.579	-0.3891	0.1021	0	10.71	0	0	1	0	23.7986	0.579	2	1126421	247478	13566.9	96101.2	17008.1	707.59	1002.14	828.438		271.154	3732.31	44454.2	6775.45	14.7602	6.39
528	2018	0	0	0.0547	5.96615	11.2683	0.605513	6.32e-05	0.124273	3.2581	0.6148	-0.404	0.1259	0	10.2357	0	0	1	0	23.9895	0.6148	2	1808484	272584	13931.8	137982	34103.8	485.004	1089.64	1163.61	147.2	2137.81	8164.73	102238	9604.36	14.7986	6.36
530	2008	0.1702	0.028968	0	6.36887	11.0994	-0.0849594	0.0002478	0.060813	2.77259	0.3606	-0.0758	0.1128	0	11.9477	0	0	1	1	21.7238	0.3606	2	151344	38412.9	1030.63	16492.1	1852.88	9.14081	65.0884				9627.34	11498.6	288.5	14.7027	6.32
530	2009	0.108	0.011664	0.0526	6.37127	11.2169	-0.0785594	0.0002378	0.060433	2.83321	0.3433	-0.1254	0.1074	0	12.1919	0	0	1	1	21.7188	0.3433	2	139454	36600.6	545.283	17267.2	2604.69						6987.51	7445	1715.32	14.6635	6.51
530	2010	0.1	0.01	0.1062	6.374	11.3847	0.072415	0.0002378	0.061213	2.89037	0.3756	-0.1242	0.1265	0	11.7498	0	0	1	1	21.7922	0.3756	2	149553	35862.4	336.387	18874.6	3173.15	8.58589	26.0257				7838.98	10090.8	1854.94	14.7352	6.24
530	2011	0.1	0.01	0.1393	6.37758	11.5571	0.245884	0.0002378	0.062281	2.94444	0.3954	-0.1268	0.1464	0	10.9853	0	0	1	1	21.8396	0.3954	2	186325	34563.8	1900.86	22698.6	2623.78	15.6105	20.4731				5280.75	11066.5	1267.74	14.6649	6.32
530	2012	0.1109	0.0122988	0.0114	6.38063	11.6838	-0.183161	0.0002378	0.058382	2.99573	0.3498	-0.1209	0.1293	0	11.0096	0	0	1	1	21.8007	0.3498	2	152198	40497.4	62.018	24319.9	2708.61	40.5285	12.1203	203.163			6848.77	11591.8	1309.03	14.1354	6.53
530	2013	0.1	0.01	0.0714	6.38266	11.7702	0.0090196	0.0002378	0.05947	3.04452	0.3229	-0.1427	0.1385	0	10.9572	0	0	1	0	21.8109	0.3229	2	153571	39526.6	2249.75	26251.1	-209.036	58.2789	20.9189	201.949			8854.18	13246.7	729.081	14.1489	6.57
530	2014	0.1349	0.018198	0.0065	6.38738	11.7661	-0.0716226	0	0.058656	3.09104	0.3243	-0.0977	0.1371	0	10.9502	0	0	1	0	21.8397	0.3243	2	142572	41429.3	264.273	27630.8	3142.59	68.4649	24.3822	223.285			10394.1	10938.3	1016.63	14.2239	6.88
530	2015	0.1182	0.0139712	0.0729	6.38621	11.7772	0.127517	0.005756	0.056528	3.13549	0.3352	-0.0952	0.1324	0	11.2194	0	0	1	0	22.13	0.3352	2	160752	44990.7	1570.16	27853.8	7413.93	39.5532	32.1777	229.66			12890.8	12959.4	190.607	14.5952	6.66
530	2016	0.0858	0.0073616	0.1078	6.39024	11.6463	0.106985	0.0059068	0.048948	3.17805	0.3343	-0.1138	0.1085	0	11.4086	0	0	1	0	22.3294	0.3343	2	177950	50942.2	1811.43	31135.7	-9547.34	17.7321	32.2781	257.531			17373.8	17211.5	376.546	14.7925	6.75
530	2017	0.0987	0.0097417	0.0421	6.38856	11.674	0.168708	0.0043554	0.047823	3.21888	0.3781	-0.1141	0.0999	0	11.2777	0	0	1	0	22.4495	0.3781	2	207972	89087.5	2999.26	32855.1	-8285.23	29.1926	63.1563	272.548		55.2588	18013.2	21633.1	1183.04	14.9959	6.76
530	2018	0.1138	0.0129504	0	6.38856	11.7667	-0.0546471	0.0033128	0.04748	3.2581	0.3789	-0.0941	0.129	0	10.7497	0	0	1	0	22.4404	0.3789	2	196606	95329.8	1360.82	35195.9	5176.35	14.9234	112.832	284.965		37.4143	21555.9	11671.7	812.491	15.0174	6.72
531	2008	0.0735	0.0054023	0.016	6.66454	11.5596	0.294006	3.94e-06	0.145389	2.70805	0.7025	-0.4365	0.12	0	14.9303	1	0	1	0	22.3845	0.7025	2	281114	378384	6923.17	15226.6	18551.9	21.5596	1158.06					-7919.45	345.07	15.7087	7.52
531	2009	0.0534	0.0028516	0.0578	6.67784	11.6527	0.0278869	3.94e-06	0.145851	2.77259	0.6573	-0.4566	0.1034	0	15.2658	1	0	1	0	22.5589	0.6573	2	288953	366851	8681.99	18777.2	17836.2	27.0646	1017.07				2561.76	53903.9	1870.91	15.9047	7.62
531	2010	0.0589	0.0034692	0.0233	6.69221	11.8006	0.0434513	3.94e-06	0.145293	2.83321	0.6181	-0.4511	0.1045	0	14.7334	1	0	1	0	22.5704	0.6181	2	301509	365448	5960.9	19796.7	18210.4	27.6597	976.608				5525.01	37252.4	189.583	15.9371	7.73
531	2011	0.035	0.001225	0.0044	6.7027	11.935	0.105995	3.07e-06	0.124262	2.89037	0.658	-0.5909	0.1355	0	13.782	1	0	1	0	22.5941	0.658	2	333467	351644	6397.51	21297.6	18958.3	36.4493	1146.34	157.793			-1452.47	17006.2	242.571	15.6262	7.88
531	2012	0.035	0.001225	0.0295	6.71211	12.0125	-0.0571922	3.07e-06	0.1244	2.94444	0.6875	-0.5775	0.1334	0	13.5911	1	0	1	0	22.7897	0.6875	2	314396	336915	10149.8	22633.8	14700.5	56.0574	1311.85	187.155			7485.23	39776.1	471.296	15.8256	8.33
531	2013	0.0407	0.0016565	0.0201	6.72419	12.1296	0.0434756	3.07e-06	0.124436	2.99573	0.6767	-0.576	0.1207	0	13.5072	1	0	1	0	22.8501	0.6767	2	328064	320225	13518.2	23809.6	1042.75	82.3594	1222.09	194.291			3326.89	59078.4	364.837	15.886	8.64
531	2014	0.1115	0.0124322	0	6.73625	12.1977	0.339516	3.07e-06	0.126402	3.04452	0.5359	-0.4938	0.1251	0	13.4132	1	0	1	0	22.7373	0.5359	2	439447	308971	16847.8	29859.1	16787.9	105.029	1134.22	240.114			11466.5	95757.5	314.807	15.6924	9.3
531	2015	0.0441	0.0019448	0.0081	6.75017	12.2639	-0.493467	3.07e-06	0.116732	3.09104	0.5285	-0.5366	0.1329	0	13.6263	1	0	1	0	22.8482	0.5285	2	222594	301376	13919	32126.3	21207	157.308	1064.11	239.303	0		23527.1	58255.6	797.041	15.7213	9.68
531	2016	0.0588	0.0034574	0.014	6.76849	12.3224	0.183941	3.07e-06	0.121919	3.13549	0.5337	-0.5371	0.1052	0	13.7851	1	0	1	0	22.941	0.5337	2	263539	324783	20628.3	30367	21400.2	96.8859	1069.13	251.461	0		24190.7	71905.6	352.808	15.8484	9.86
531	2017	0.0623	0.0038813	0	6.80017	12.3861	0.125222	3.07e-06	0.121681	3.17805	0.5418	-0.5336	0.098	0	12.9714	1	0	1	0	22.9423	0.5418	2	296540	303430	20737.3	32651.7	23093.9	91.8871	1105.04	267.276		9.92868	6272.38	25203.3	719.974	15.83	9.61
531	2018	0.0624	0.0038938	0.004	6.83303	12.4144	0.0517799	0	0.121796	3.21888	0.5885	-0.5335	0.1122	0	12.2339	1	0	1	0	23.0558	0.5885	2	311894	280707	20264.5	30934.5	23274.9	126.524	1313.94	278.512		56.9839	14775.1	30549	1723.76	15.9402	9.72
532	2008	0.0032	1.02e-05	0.0117	4.60016	11.51	-0.0352258	4.5e-06	0.023077	2.70805	0.2083	-0.2472	0.1298	0	12.8203	0	0	1	0	20.6378	0.2083	2	20835.7	23953.3	781.292	4196.29	638.5	6.73302	44.7642		-1603.38		907.556	-3898.18	492.966	13.9273	7.52
532	2009	0.0081	6.56e-05	0.0204	4.63181	11.5242	-0.0373579	3.37e-06	0.017372	2.77259	0.1894	-0.1971	0.1049	0	13.1226	0	0	1	0	20.7386	0.1894	2	20057.3	23653.8	933.122	3256.85	1450.86	7.46133	31.0083		3.249		8070.61	5102.42	529.162	14.2818	7.62
532	2010	0.0132	0.0001742	0.0511	4.6511	11.6565	0.300576	2.53e-06	0.017993	2.83321	0.2056	-0.1869	0.1262	0	12.6023	0	0	1	0	20.9358	0.2056	2	26086.1	22125.1	2276.64	3922.78	1420.92	9.98926	31.8035				4687.94	4087.78	155.623	14.4481	7.73
532	2011	0.0543	0.0029485	0.0714	4.66344	11.7946	-0.179854	0	0.022669	2.89037	0.1835	-0.1535	0.16	0	11.8373	0	0	1	0	20.7404	0.1835	2	21394.4	22563.9	2353.04	4889.85	791.869	16.126	32.3715		-0.0625		3959.33	4701.98	468.455	14.1653	7.88
532	2012	0.0698	0.004872	0.0874	4.66908	11.857	-0.0513762	0	0.031462	2.94444	0.1376	-0.1679	0.1227	0	11.626	0	0	1	0	20.6897	0.1376	2	20295.2	20344.7	1828.07	4908.15	295.732	12.613	22.7709	39.4478			5444.03	6198.19	268.704	14.2189	8.33
532	2013	0.1062	0.0112784	0.0473	4.68767	11.9387	0.0779255	0	0.060255	2.99573	0.1873	-0.3306	0.1193	0	11.5216	0	0	1	0	20.8039	0.1873	2	21876.8	19084.2	2454.32	5246.1	1023.4	9.64573	16.1466	43.0459			6542.54	9033.86	117.889	14.3269	8.64
532	2014	0.0068	4.62e-05	0.008	4.7023	12.0402	-0.210485	0	0.074206	3.04452	0.2132	-0.5426	0.137	0	11.3822	0	0	1	0	20.8213	0.2132	2	17272	17348.8	3360.07	5565.24	451.716	12.7204	14.5694	46.1399	-25.7101		7179.6	6892.81	88.7567	14.488	9.3
532	2015	0.005	2.5e-05	0.0096	4.72295	12.1009	0.228968	0	0.065136	3.09104	0.3659	-0.5146	0.1408	0	10.7275	0	0	1	0	20.9252	0.3659	2	21226.8	6894.82	524.215	6226.94	-4097.53	29.021	41.9564	56.7115			6589.14	6642.62	269.764	14.5485	9.68
532	2016	0.0212	0.0004494	0	4.74493	12.1735	0.460573	0	0.060543	3.13549	0.5822	-0.4771	0.1179	0	10.7241	0	0	1	0	21.3944	0.5822	2	31003.3	6372.36	956.295	8288.51	615.829	7.75274	142.417	69.8977			1744	5181.82	327.348	14.9329	9.86
532	2017	0.0107	0.0001145	0	4.77912	12.323	0.545473	0	0.060458	3.17805	0.6289	-0.4876	0.1261	1	10.0949	0	0	1	0	21.572	0.6289	2	47914.7	6070.26	2030.56	10661.4	375.269	9.28155	294.118	107.499		10.2849	900.701	7771.79	433.028	15.1027	9.61
532	2018	0.0128	0.0001638	0	4.84419	12.3437	0.107033	0	0.060477	3.21888	0.6367	-0.4855	0.1392	1	9.7811	0	0	1	0	21.6715	0.6367	2	53043.2	7798.85	2151.16	14086.1	522.461	11.6448	421.43	115.326		1.13535	2715.72	9989.02	844.591	15.2179	9.72
538	2008	0	0	0.1693	6.27004	10.2613	0.342444	8.72e-05	0.197246	2.77259	0.3546	-0.5384	0.0876	0	10.2878	0	0	3	1	22.3201	0.3546	2	572320	23882.6	10049.1	18906.2	8028.48	77.0919	78.9081				561.219	52888.5	2746.1	14.1602	4.49
538	2009	0.0082	6.72e-05	0.174	6.2804	10.4303	0.253108	4.05e-05	0.197938	2.83321	0.3956	-0.5302	0.0653	0	10.6183	0	0	3	0	22.5159	0.3956	2	717178	25759.7	8625.1	26061.2	1976.96	293.497	99.378				404.972	69184.3	1479.87	14.3033	4.46
538	2010	0	0	0.1754	6.3699	10.4998	0.404872	4.05e-05	0.197661	2.89037	0.4217	-0.5384	0.0854	0	10.1666	0	0	3	0	22.7558	0.4217	2	1007544	23658.7	15303.9	33766.8	-1406.11	169.744	68.0709				799.887	104310	458.589	14.5057	4.94
538	2011	0.0066	4.36e-05	0.1584	6.29895	10.7393	0.122762	4.05e-05	0.197361	2.94444	0.3889	-0.5318	0.0987	0	10.9021	0	0	3	0	22.9305	0.3889	2	1131232	103318	7907.05	36692.1	-2507.39	140.721	13.2099		0		1682.57	137272	2129.99	14.6511	5.08
538	2012	0.0059	3.48e-05	0.1458	6.29803	10.9224	0.209904	4.05e-05	0.196891	2.99573	0.341	-0.5325	0.0964	0	10.958	0	0	3	0	23.0901	0.341	2	1368683	125159	1055.63	60727.6	5212.59	99.8897	95.5925	481.101			66.9973	180378	3062.37	14.7298	4.39
538	2013	0	0	0.1419	6.30408	11.0423	0.155475	4.05e-05	0.196744	3.04452	0.2991	-0.5384	0.0986	0	10.9412	0	0	3	0	23.279	0.2991	2	1581479	126977	17213.1	68646.1	10274.1	118.647	128.132	571.202			68486.5	263893	5785.35	14.7352	4.45
538	2014	0	0	0.143	6.31083	11.1191	0.189669	4.05e-05	0.19392	3.09104	0.3088	-0.5264	0.0933	0	11.1311	0	0	3	0	23.517	0.3088	2	1881437	165218	13071	94690.1	8567.65	162.78	275.066	745.942			10553.5	282983	8372.97	14.6582	4.81
538	2015	0.0425	0.0018063	0.1157	6.32005	11.1763	0.102249	0	0.195765	3.13549	0.2987	-0.5245	0.0962	0	11.3204	0	0	3	0	23.6829	0.2987	2	2073813	164021	33179.3	108540	9703.08	349.346	472.747	888.014			17499.3	316824	6809.07	14.677	4.43
538	2016	0.0425	0.0018063	0.1157	6.32794	11.2488	0.0806499	0	0.19568	3.17805	0.3556	-0.5231	0.0795	0	11.4717	0	0	3	0	23.9255	0.3556	2	2241066	178232	32572.5	118786	6612.79	275.821	749.43	987.11			19385.9	331983	7739.28	14.89	4.55
538	2017	0.0425	0.0018063	0.1064	6.33328	11.3654	0.0849578	0	0.197823	3.21888	0.3451	-0.5814	0.0653	0	10.8261	0	0	3	0	24.0448	0.3451	2	2431462	174537	27411	127826	9830.84	468.578	767.296	1030.7		5971.1	27691.2	362072	7836.9	15.0215	4.6
538	2018	0.0425	0.0018063	0.1067	6.34914	11.4189	0.0984427	0	0.199017	3.2581	0.3442	-0.5855	0.0848	0	10.2503	0	0	3	0	24.137	0.3442	2	2670821	171529	42093.3	133818	10136.5	372.176	1165.84	1086.93	4171.44	4.38742	28212.5	383199	8967.8	15.1413	4.53
539	2008	0.0092	8.46e-05	0.0354	6.66454	11.5596	0.117827	5.64e-06	0.217633	2.77259	0.5484	-0.5377	0.1045	1	14.478	1	0	1	0	23.9272	0.5484	2	1161767	1317748	4475.1	90971.1	112949	98.2602	3602.4				29706.4	-27160.2	307.692	16.3532	7.52
539	2009	0.0178	0.0003168	0.0274	6.67784	11.6527	0.0531125	1.18e-05	0.217727	2.83321	0.6004	-0.5291	0.0913	1	14.74	1	0	1	0	24.1299	0.6004	2	1223472	1202134	18924.9	92086.1	120738	77.0842	3129.32				50177.2	167153	-307.692	16.8134	7.62
539	2010	0.0199	0.000396	0.009	6.69221	11.8006	0.033306	3.57e-07	0.24228	2.89037	0.6218	-0.5384	0.0889	1	14.1614	1	0	1	0	24.267	0.6218	2	1264221	1120723	-29686.4	106836	99269.1	137.939	2824.52				58572.7	116880	472.692	16.7206	7.73
539	2011	0.0123	0.0001513	0.025	6.7027	11.935	0.156455	3.57e-07	0.242335	2.94444	0.6644	-0.5421	0.1132	1	13.5426	1	0	1	0	24.3991	0.6644	2	1462014	1486667	6525.07	120913	24245.1	152.117	3808.82				58394.8	39440.3	1021.69	16.8516	7.88
539	2012	0.0037	1.37e-05	0.0195	6.71211	12.0125	1.01703	2.29e-07	0.4551	2.99573	0.6656	-0.7194	0.1004	1	14.265	1	0	1	0	24.9085	0.6656	2	2948927	3844907	55033.2	154649	556093	306.438	9795.11	1196.95			32011.1	353420	2566.43	17.6564	8.33
539	2013	0.005	2.5e-05	0.013	6.72419	12.1296	0.0454906	2.29e-07	0.455059	3.04452	0.6232	-0.7168	0.1034	1	14.2963	1	0	1	0	24.9416	0.6232	2	3083076	4152404	79734.8	165887	291814	319.271	11389.4	1437.57			74152.6	554949	1757.77	16.1439	8.64
539	2014	0.0071	5.04e-05	0.0174	6.73625	12.1977	-0.0578705	2.29e-07	0.455081	3.09104	0.5978	-0.71112	0.0935	1	14.1779	1	0	1	0	24.9586	0.5978	2	2904657	3916430	46223.1	176364	354711	386.485	11282	1548.21			61210.9	564134	2089.58	16.1501	9.3
539	2015	0.0065	4.22e-05	0.0177	6.75017	12.2639	-0.114394	0	0.455791	3.13549	0.5798	-0.7354	0.1233	0	14.5424	1	0	1	0	24.9988	0.5798	2	2572381	4433017	40472.9	180814	336984	435.89	10763.9	1602.96			80139.8	571330	1611.25	16.1533	9.68
539	2016	0.0094	8.84e-05	0.0062	6.76849	12.3224	-0.118283	0	0.455744	3.17805	0.5849	-0.7348	0.0922	0	14.5828	1	0	1	0	24.9814	0.5849	2	2268112	4181469	32692	178462	381354	410.499	8892.79	1519.8			34136.5	202251	1907.41	16.1854	9.86
539	2017	0.013	0.000169	0.0166	6.80017	12.3861	0.174712	0	0.45585	3.21888	0.5817	-0.7289	0.0701	0	13.7683	1	0	1	0	24.9861	0.5817	2	2664379	4099621	27728.5	168916	281853	390.92	8250.81	1481.35		-472.04	48908.7	155464	4134.46	16.1386	9.61
539	2018	0.0132	0.0001742	0.0114	6.83303	12.4144	0.0287017	0	0.455829	3.2581	0.5702	-0.7293	0.0865	0	13.0576	1	0	1	0	25.0182	0.5702	2	2740852	4114615	39700.2	175874	322174	380.831	8711.05	1512.33		157.21	53770.3	119490	4353.1	16.2031	9.72
543	2009	0.0122	0.0001488	0.002	6.19726	10.6638	0.1791	0	0.301208	2.83321	0.5038	-0.6303	0.0961	1	14.5572	1	0	2	0	23.1476	0.5038	2	332578	505926	-17883.7	30672	30289.8	19.1326	893.757				10709.1	3949.16	8746.09	14.8725	6.04
543	2011	0.0095	9.02e-05	0.009	6.55976	10.8494	0.36099	0	0.300434	2.94444	0.6675	-0.6176	0.1488	1	13.5909	1	0	2	0	23.4158	0.6675	2	515037	794619	-29946.6	35828.8	49915.1	10.7511	1494.19				14314.4	-13207.3	6032.21	15.1852	6.42
543	2012	0	0	0.0408	6.56597	10.9787	0.484349	0	0.300753	2.99573	0.6702	-0.6332	0.1201	1	13.7714	1	0	2	0	23.5704	0.6702	2	764495	1138226	-20220.8	38711.9	49848.9	35.507	3222.85	313.532	0		19770.9	38641	158.827	15.4205	6.25
543	2013	0.0462	0.0021344	0.1062	6.56738	11.0925	0.643932	0	0.193409	3.04452	0.543	-0.5228	0.1071	1	13.9638	1	0	2	0	23.8066	0.543	2	1256777	1464455	17770.1	48821.3	112613	71.2894	3368.22	390.021			29220.7	215547	1330.24	15.5712	6.5
543	2014	0.0059	3.48e-05	0.0332	6.5692	11.1938	0.0237506	0	0.186394	3.09104	0.4555	-0.5298	0.1053	1	13.8537	1	0	2	0	23.858	0.4555	2	1286627	1391192	29901.2	57636.7	38979.5	101.243	2874.09	469.841			21997.8	209305	1142.62	15.6514	7.4
543	2015	0.0118	0.0001392	0.0307	6.57605	11.2755	-0.121911	0	0.184118	3.13549	0.4249	-0.4784	0.1231	1	14.0439	1	0	2	0	23.8491	0.4249	2	1129773	1313021	30035.9	62509.1	94195.2	79.2649	2207.06	496.023			34394.5	243718	2400.86	15.6685	6.98
543	2016	0.0281	0.0007896	0.0145	6.59304	11.3615	-0.0587956	2.51e-06	0.184006	3.17805	0.4507	-0.4569	0.1028	1	14.0844	1	0	2	0	24.0223	0.4507	2	1063347	1242910	10452.2	59620.5	100538	64.013	1802.57	494.371			56841.3	139041	3323.45	15.8442	7.09
543	2017	0.0204	0.0004162	0.0171	6.6107	11.4537	0.14802	0	0.184054	3.21888	0.4808	-0.4671	0.0851	1	13.4113	1	0	2	0	24.0022	0.4808	2	1220743	1387236	19248	59550.9	112859	75.4342	2086.55	511.137	3.14706	5.2398	15974.5	13076	2157.01	15.8474	7.16
543	2018	0.0083	6.89e-05	0.0295	6.63068	11.5445	0.09904	0	0.185162	3.2581	0.5019	-0.491	0.0966	0	12.914	1	0	2	0	24.0871	0.5019	2	1341646	1717132	25334	63361.6	322258	106.762	2640.14	528.046	-14.8633	58.6585	46840	71010.4	2178.79	15.9155	7.08
551	2008	0.0282	0.0007952	0	6.4454	11.575	0.0110344	0	0.115233	2.70805	0.5086	-0.3679	0.122	0	12.1862	0	0	1	0	21.3621	0.5086	2	167890	52111.5	-34.7522	19324.5	-1225.01	23.8553	106.349		-39.1237		861.924	8932.29	1018.21	13.0733	7.84
551	2009	0.0291	0.0008468	0.0044	6.45094	11.7136	0.0280592	0	0.11424	2.77259	0.5148	-0.3417	0.1044	0	12.5609	0	0	1	0	21.44	0.5148	2	172600	56071.5	609.61	20118.7	-2742.55				22.7162		4701.24	13155.3	1278.55	13.3158	8.21
551	2010	0.0396	0.0015682	0.0604	6.45787	11.8826	0.305407	0	0.115672	2.83321	0.4654	-0.3311	0.1158	0	12.5211	0	0	1	0	21.816	0.4654	2	225314	83595.4	1080.08	22717.8	7645.07	34.0552	135.02		-2.927		797.253	11624.7	1463.37	13.2902	8.59
551	2011	0.0398	0.001584	0.0666	6.46506	12.0249	0.103705	0	0.119103	2.89037	0.4789	-0.3474	0.1326	0	11.6782	0	0	1	0	21.875	0.4789	2	248680	77968.3	-911.896	31212.1	638.711	36.4881	163.383	243.638			1494.08	6171.52	2803.42	13.4629	9.18
551	2012	0.0049	2.4e-05	0.0299	6.47358	12.1304	-0.189456	0	0.117439	2.94444	0.4886	-0.3879	0.14	1	11.6485	0	0	1	0	21.8964	0.4886	2	201566	86845.2	-389.792	31297.8	5976.03	40.7404	207.152	252.789			875.459	1339.13	3442.26	13.5098	9.94
551	2013	0.0503	0.0025301	0.0091	6.4828	12.2014	0.10819	0	0.118006	2.99573	0.4978	-0.3335	0.1463	1	11.7164	0	0	1	0	21.9541	0.4978	2	223374	96853.2	-651.187	33852.6	6727.04	38.2999	230.636	273.672			2649.59	8006.56	3538.68	13.5849	9.86
551	2014	0.0549	0.003014	0.0052	6.49391	12.246	0.0177087	0	0.117602	3.04452	0.463	-0.3111	0.1348	1	11.6497	0	0	1	0	21.9117	0.463	2	227329	95454.8	888.755	36541	7608.46	40.7971	217.386	291.894			1037.65	6776.13	2925.12	13.6658	9.64
551	2015	0.0753	0.0056701	0.0083	6.50279	12.2897	-0.0541809	0	0.120332	3.09104	0.4821	-0.2997	0.1402	0	11.7954	0	0	1	0	21.9227	0.4821	2	215012	89515.1	1436	38015.2	7550.03	36.438	189.72	303.875			1007.99	4257.51	3351.44	13.6847	9.3
551	2016	0.0839	0.0070392	0.0295	6.51915	12.3382	0.0614067	0	0.120784	3.13549	0.4867	-0.2844	0.1183	1	11.8042	0	0	1	0	22.1123	0.4867	2	228215	83199.9	1363	37543.5	5589.34	26.8529	144.594	303.865			571.484	9821.08	3173.85	13.9192	9.26
551	2017	0.11438	0.0130828	0	6.53814	12.4318	0.135114	0	0.121871	3.17805	0.4967	-0.25392	0.1245	1	11.1721	0	0	1	0	22.1625	0.4967	2	259051	84470.1	1587.8	37841.3	6754.9	35.8861	161.968	304.893		27.9792	1723.99	15027	2688.49	14.0431	9.4
551	2018	0.11498	0.0132204	0	6.55678	12.4843	0.151793	0	0.132095	3.21888	0.508	-0.26772	0.1226	1	10.5527	0	0	1	0	22.2003	0.508	2	298373	80501.7	1041.75	39705	3912.23	48.7803	162.568	322.567		-36.1507	666.394	17781.7	2747.15	14.109	9.32
553	2008	0.0062	3.84e-05	0.0235	6.48996	9.15649	0.345189	1.64e-05	0.040624	2.77259	0.4553	-0.2071	0.1285	0	11.5183	0	0	2	0	21.4409	0.4553	1	221734	78101.1	5163.93	12575.9	-249.704	61.6372	261.001		-302.587		1422.02	24697	123.694	13.1234	5.4
553	2009	0.0168	0.0002822	0.0078	6.49527	9.27975	-0.255666	1.64e-05	0.040261	2.83321	0.4604	-0.1952	0.103	0	11.7985	0	0	2	0	21.4358	0.4604	1	165044	77866.1	-445.87	12667.3	-2906.93	51.1825	263.382				2096.42	3019.39	148.996	13.4469	5.57
553	2010	0.0305	0.0009303	0	6.48951	9.45078	-0.0486717	8.22e-06	0.040271	2.89037	0.4454	-0.1809	0.1037	0	11.2946	0	0	2	0	21.4238	0.4454	1	157011	70704.2	-1961.74	11976.3	7631.85	36.0065	324.415				22.0704	2976.71	478.105	13.5926	5.5
553	2011	0.0066	4.36e-05	0.0084	6.49632	9.66398	0.210788	8.22e-06	0.040207	2.94444	0.4917	-0.211	0.1403	0	11.0146	0	0	2	0	21.553	0.4917	1	190108	111428	-2041.08	12286.8	8670.64	35.1823	408.98				-43.9995	7316.22	305.389	13.8149	5.7
553	2012	0.0081	6.56e-05	0.0059	6.49723	9.79987	0.233589	8.22e-06	0.04072	2.99573	0.4742	-0.2075	0.1231	0	11.0408	0	0	2	0	21.601	0.4742	1	234515	130863	-1910.54	14543.5	11672.3	23.5402	416.289	111.217				14586.5	365.094	13.8797	6.21
553	2013	0.1199	0.014376	0.0698	6.49375	9.91322	0.312697	4.8e-05	0.053213	3.04452	0.429	-0.0886	0.1352	0	11.0213	0	0	2	0	21.7196	0.429	1	307847	132422	7333.71	15358.4	9275.07	30.9952	355.714	137.937			465.675	44217.2	327.05	14.0595	6.58
553	2014	0.1168	0.0136422	0.0129	6.48996	10.0205	0.0171251	4.8e-05	0.052053	3.09104	0.3159	-0.0993	0.1271	0	10.9178	0	0	2	0	21.7997	0.3159	1	313119	124883	7205.19	20742.7	13895.8	32.8028	248.355	166.748			171.647	66691.9	457.487	14.1712	7.16
553	2015	0.1279	0.0163584	0.0116	6.46646	10.1157	-0.306992	3.6e-05	0.052148	3.13549	0.2955	-0.0853	0.135	0	11.3871	0	0	2	0	21.8143	0.2955	1	216994	168405	2685.85	20326.7	19429.8	32.5793	229.449	177.482			166.716	18332.2	558.543	14.2769	7.35
553	2016	0.1246	0.0155252	0	6.4708	10.1935	-0.14526	3.6e-05	0.052007	3.17805	0.3283	-0.0895	0.1624	0	11.4162	0	0	2	0	21.8168	0.3283	1	185473	160437	1847.23	18845.9	16008.5	20.6608	138.189	152.715	9.30308		440.719	-12042.9	541.78	14.3621	7.47
553	2017	0.0093	8.65e-05	0.0038	6.46459	10.307	11.8426	9.13e-06	0.600598	3.21888	0.526	-0.8188	0.1232	0	11.9758	0	0	2	0	24.4024	0.526	1	2381957	614149	43127.5	297239	637388	1332.1	3996.29	0	26935.1	5516	7385.8	167857	1462.8	17.0259	7.33
553	2018	0.0024	5.76e-06	0.013	6.46303	10.3885	0.0753814	0	0.55069	3.2581	0.4796	-0.8161	0.1196	0	11.4189	0	0	2	0	24.4801	0.4796	1	2561512	662962	60263	314982	95095.5	485.784	3510.89		-97933.4	196662	62825.7	325602	2108.9	17.1871	7.38
554	2008	0.0143	0.0002045	0	6.31843	10.214	0.0531603	9.67e-06	0.06077	2.77259	0.0644	-0.2529	0.1175	0	12.8111	0	0	1	0	20.6872	0.0644	1	290693	43400	1218.18	4546.59	1388.61	12.9339					-586.761	21316.2		13.6207	6.89
554	2009	0.0377	0.0014213	0.0037	6.32041	10.3375	-0.0058264	9.67e-06	0.060963	2.83321	0.0373	-0.2269	0.0966	0	13.1612	0	0	1	0	20.6294	0.0373	1	288999	44914.1	256.365	5409.86	2141.42	3.17861					428.255	2982.22		13.5536	6.94
554	2010	0.0172	0.0002958	0.0336	6.32257	10.5142	0.0808575	9.67e-06	0.061087	2.89037	0.0814	-0.2474	0.1134	0	12.5693	0	0	1	0	20.6713	0.0814	1	312367	39133.5	-676.6	4607.2	1197.84	4.16522						1573.66		13.5598	6.75
554	2011	0.0188	0.0003534	0.0689	6.32704	10.6258	0.239065	9.67e-06	0.062438	2.94444	0.0556	-0.2354	0.141	0	11.762	0	0	1	0	20.654	0.0556	1	387043	38044.4	-1546.18	5663.99	1812.93	8.2013		51.1255				2123.06		13.5064	6.85
554	2012	0.0135	0.0001823	0.0381	6.32597	10.727	-0.0083234	9.67e-06	0.060973	2.99573	0.0994	-0.2407	0.1297	0	11.5202	0	0	1	0	20.7205	0.0994	1	383821	33662.9	-1131.55	7358.4	-677.49		-13.1856				-31.6225	3660.71		13.4446	7.24
554	2013	0.0274	0.0007508	0	6.32579	10.8186	-0.0034901	9.67e-06	0.060976	3.04452	0.1902	-0.2469	0.1128	0	11.6081	0	0	1	0	20.843	0.1902	1	382482	38360.3	-1549.52	7824.04	1917.2		-9.20826				41.0998	3191.29		13.5917	7.39
554	2014	0.0397	0.0015761	0.0276	6.33204	10.8854	0.0227441	9.67e-06	0.061298	3.09104	0.161	-0.2145	0.1317	0	11.6172	0	0	1	0	20.8137	0.161	1	391181	41064.8	-1667.53	8805.59	2086.5	6.80759	7.452	70.4448			4.19313	1707.5		13.4696	7.76
554	2015	0.0547	0.0029921	0	6.33806	10.9301	-0.248407	9.67e-06	0.060772	3.13549	0.1398	-0.191	0.128	0	11.885	0	0	1	0	20.784	0.1398	1	294009	43958.8	742.648	8993.15	1909.16	6.42872	18.5968	71.7959			-34.1293	1421.6		13.5151	7.85
554	2016	0.0582	0.0033872	0.0143	6.34388	10.9732	-0.0587589	9.67e-06	0.061049	3.17805	0.1541	-0.1875	0.1069	0	12.0145	0	0	1	0	20.8058	0.1541	1	276733	46479.7	1113.26	5343.71	3430.79	3.5011	11.5644	54.0001			-28.6733	2445.85	151.584	13.6757	7.94
554	2017	0.0539	0.0029052	0.0111	6.34739	11.0456	-0.0174855	9.67e-06	0.060911	3.21888	0.2095	-0.1918	0.1163	0	11.4103	0	0	1	0	20.8767	0.2095	1	271894	49330.8	1714.12	6263.63	2820.81		4.95065	53.4091		-212.405	8.82306	858.287	118.983	13.6748	7.85
554	2018	0.0503	0.0025301	0.032	6.35089	11.0624	0.131882	9.67e-06	0.061228	3.2581	0.2878	-0.1954	0.1181	0	10.902	0	0	1	0	20.9613	0.2878	1	307752	54493.4	925.244	6926.94	3368.03	5.75043	13.6066	56.1261		1552.62	-71.0166	1038.39	31.412	13.7873	7.88
565	2008	0.0414	0.001714	0.0047	8.08859	9.65809	0.0270651	0	0.164538	2.70805	0.6547	-0.3639	0.1234	0	12.5734	0	0	3	1	20.9533	0.6547	2	37965.7	26798.9	-492.92	3288.13	921.215	5.83619	45.2384				1446.12	1988.69		14.2403	6.04
565	2013	0.0429	0.0018404	0	8.11922	10.5371	0.0699553	0	0.164554	2.99573	0.3842	-0.3625	0.1188	0	11.3601	0	0	3	1	20.6919	0.3842	2	54496.3	22908.9	734.586	7388.23	1295.76	3.99933	92.2292	58.6132			2018.79	3353.41	385.952	13.5952	7.22
565	2014	0.0271	0.0007344	0.0294	8.12421	10.6515	-0.0078029	0	0.164899	3.04452	0.3352	-0.3783	0.1263	0	11.3423	0	0	3	1	20.6723	0.3352	2	54071	23776.3	302.468	7336.27	1205.48	3.14595	71.0637	57.9443			2993.41	4170.91	270.616	13.6204	7.8
565	2015	0.0138	0.0001904	0.0104	8.1232	10.7497	0.199055	0	0.1645	3.09104	0.267	-0.3949	0.1365	0	11.5268	0	0	3	0	20.7823	0.267	2	64834.2	23391.6	270.054	8311.3	1412.44	7.87742	53.7161	67.9783			13726.7	14495.8	174.425	13.7967	7.69
565	2016	0.0113	0.0001277	0.0238	8.12918	10.8648	2.63591	0	0.164551	3.13549	0.2628	-0.3942	0.1184	0	11.6373	0	0	3	0	21.0104	0.2628	2	235732	24292.5	374.426	8316.52	1405.98	3.86247	80.4493	66.7499			17995.1	22594.6	108.874	14.0947	8.15
565	2017	0.0375	0.0014063	0	8.12859	10.9599	0.530993	0	0.164588	3.17805	0.3344	-0.368	0.1176	0	11.0301	0	0	3	0	21.175	0.3344	2	360903	25104.9	1090.24	9675.66	1528.37	5.81806	100.635	72.2215		5.10304	2350.96	5807.49	213.039	14.327	7.88
565	2018	0.0338	0.0011424	0	8.13271	10.9991	-0.825095	0	0.164561	3.21888	0.2654	-0.3717	0.1081	0	10.3473	0	0	3	0	21.1077	0.2654	2	63123.8	21985.1	125.996	9871.45	1035.1	28.3038	91.9831	72.7382		-1.94881	2159.37	4411.27	255.501	14.291	7.91
568	2014	0	0	0.0572	6.23225	10.1167	-0.486782	0.0015552	0.124332	3.04452	0.2564	-0.534	0.1071	1	11.5624	0	0	3	0	23.3013	0.2564	2	535344	108649	10910.3	22518.5	14235.8	567.485	1.52865	183.16			14541	119235	2823.31	15.747	6.52
568	2015	0	0	0.0323	6.22594	10.1948	0.28892	0.0011675	0.130043	3.09104	0.2139	-0.5997	0.1093	0	11.7863	0	0	3	0	23.3021	0.2139	2	690016	111053	28630.1	22900.8	14560.6	382.389	16.1804	184.312			29824.9	193361	1908.51	15.9107	7.01
581	2008	0.0324	0.0010498	0.1065	6.14032	11.4638	-0.0282088	2.68e-05	0.044256	2.3979	0.4069	-0.2017	0.1295	0	12.1774	0	0	1	0	22.2489	0.4069	2	303329	104731	1143.68	34622.1	6143.7	96.78	655.332				36503	24519	249.309	13.5781	7.84
581	2009	0.0324	0.0010498	0.1014	6.14333	11.5825	0.0156024	9.78e-06	0.034035	2.48491	0.386	-0.1636	0.11	0	12.5751	0	0	1	0	22.3399	0.386	2	308062	115272	3035.95	33570.7	12037.5	45.9	241.836				37201.6	46449.2	1346.21	13.7825	8.21
581	2010	0.0324	0.0010498	0.1282	6.14547	11.7293	0.743552	2.79e-05	0.035266	2.56495	0.3573	-0.1699	0.1181	0	12.1025	0	0	1	0	22.6345	0.3573	2	537121	111007	10790.4	45442.9	9990.6	42.702	184.122				69047.5	148629	1544.08	14.0596	8.59
581	2011	0.0324	0.0010498	0.1395	6.14847	11.8983	0.098097	2.79e-05	0.035621	2.63906	0.3265	-0.167	0.1387	0	11.5369	0	0	1	0	22.7938	0.3265	2	589811	135751	7773.71	49032.3	10682.5	57.6567	193.854				49794.2	136077	3452.68	14.2108	9.18
581	2012	0.14	0.0196	0.1148	6.15295	11.9891	-0.14968	7.2e-06	0.061867	2.70805	0.1895	-0.0735	0.1115	0	11.4414	0	0	1	0	23.1262	0.1895	2	501528	140481	2747.17	54276.3	9607.18	597.012	134.259	432.226			39621.9	102538	1510.52	14.5738	9.94
581	2013	0.14	0.0196	0.0919	6.1574	12.0489	0.114455	7.2e-06	0.060769	2.77259	0.2353	-0.06	0.1383	0	11.4521	0	0	1	0	23.2939	0.2353	2	558931	147104	4381.46	70876.9	18930	485.593	128.954	582.652			64249.3	123237	1937.56	14.7491	9.86
581	2014	0.14	0.0196	0.1025	6.16773	12.0552	0.136899	7.2e-06	0.061014	2.83321	0.2226	-0.06	0.1152	0	11.3216	0	0	1	0	23.3966	0.2226	2	635448	134975	7010.4	77860.4	-15376.1	316.833	149.79	709.162			104245	171750	17091.5	14.853	9.64
581	2015	0.2017	0.0406829	0.0201	6.17566	12.0846	-0.0964416	5.68e-05	0.06322	2.89037	0.2223	-0.0434	0.1189	0	12.0232	0	0	1	0	23.4772	0.2223	2	574164	232063	5238.99	84415.7	5497.19	230.366	108.654	670.58			133307	160281	14222.7	14.9542	9.3
581	2016	0.2018	0.0407232	0.0218	6.18621	12.1522	0.118617	5.68e-05	0.063139	2.94444	0.2239	-0.0394	0.1047	0	12.1515	0	0	1	0	23.5719	0.2239	2	642270	244784	6263.49	95609.8	14482.7	126.525	75.4053	753.359			137795	177826	4396.39	15.0136	9.26
581	2017	0.1527	0.0233173	0.0287	6.20051	12.2701	0.40397	5.68e-05	0.062017	2.99573	0.2412	-0.0955	0.1058	0	11.5351	0	0	1	0	23.7305	0.2412	2	901728	258487	9386.97	116011	22511.7	112.362	67.4443	1005.78		-74.8928	185364	282422	4816.21	15.1343	9.4
581	2018	0.1416	0.0200506	0.069	6.20859	12.3465	-0.0327821	5.68e-05	0.063891	3.04452	0.2125	-0.1134	0.1052	0	10.9758	0	0	1	0	23.7626	0.2125	2	872167	270738	7427.16	125827	24844.3	204.938	107.853	994.084	-49.0329	10247.3	195567	261090	4881.13	15.1461	9.32
582	2008	0.0745	0.0055502	0.0246	5.06069	9.89865	0.0744125	0	0.113417	2.63906	0.6177	-0.3832	0.1131	0	10.9753	1	0	1	0	20.272	0.6177	2	19777.8	43864.7	123.993	4575	2247.29	0.79405	116.608					1665.45	123	13.403	5.68
582	2009	0.054	0.002916	0.0468	5.07642	9.89506	0.0919391	0	0.170682	2.70805	0.5797	-0.4037	0.0912	0	11.2383	1	0	1	0	20.3458	0.5797	2	21596.1	43569.3	95.6821	4715.27	2301.11	1.14321	87.2458					4026.91	216	13.6184	5.69
582	2010	0.0254	0.0006452	0.0183	5.1168	10.0789	0.875395	0	0.16917	2.77259	0.5895	-0.4354	0.1093	0	10.9088	1	0	1	0	20.5212	0.5895	2	40501.2	46272.6	177.652	5232.98	681.843	1.25209	92.8994				108.357	4291.82	156	13.7878	5.13
582	2011	0.0238	0.0005664	0.006	5.12337	10.2947	1.51714	2.11e-05	0.169004	2.83321	0.5997	-0.437	0.129	0	10.2333	1	0	1	0	20.6571	0.5997	2	101947	46399.5	404.327	5884.45	2315.39	4.85254	102.386				0.948069	4854.82	266.7	13.9285	5.31
582	2012	0.0328	0.0010758	0	5.12456	10.5328	1.05618	2.11e-05	0.169026	2.89037	0.7219	-0.428	0.1249	0	10.2888	1	0	1	0	21.1266	0.7219	2	209622	55734.1	-117.466	6808.98	1477.7	3.86194	128.399	56.6069			42.5795	4976.52	96.3607	14.4546	6.19
582	2014	0.0043	1.85e-05	0.0034	5.13167	10.831	0.138702	3.61e-06	0.462308	2.99573	0.5851	-0.9028	0.1337	0	12.3999	1	0	1	0	22.8746	0.5851	2	423773	614548	6700.86	46486.9	32330.7	33.4714	1282.08	365.889			60.4675	70077.4	1282.8	15.0642	6.48
582	2015	0	0	0.0784	5.14749	10.8564	-0.279158	3.14e-06	0.354649	3.04452	0.437	-0.8002	0.126	0	12.8404	1	0	1	0	23.2374	0.437	2	305473	780990	3447.39	51275.5	41141.8	81.1302	1650.67	470.668			57.252	45426.2	2371.63	15.1921	6.26
582	2016	0	0	0.0659	5.15906	10.9657	-0.0197034	3.14e-06	0.354803	3.09104	0.3975	-0.8072	0.1078	0	12.9282	1	0	1	0	23.23	0.3975	2	299454	784243	3857.6	57372.5	41436.2	90.715	1098.88	526.559			17.0242	55824	695.275	15.1365	6.43
582	2017	0	0	0.0531	5.16479	11.1602	0.0936141	3.14e-06	0.354429	3.13549	0.3856	-0.8069	0.1162	1	12.2467	1	0	1	0	23.2758	0.3856	2	327487	807136	6038.65	62254.1	47803.2	79.5723	1091.49	575.109			44.477	70087.1	0.036	15.0228	6.39
582	2018	0	0	0.0238	5.18178	11.1297	0.285748	2.39e-06	0.277235	3.17805	0.3899	-0.8612	0.1145	1	11.8256	1	0	1	0	23.5633	0.3899	2	421066	1042301	8949.21	75879.9	100320	61.6131	1522.1	645.908			-430.353	90990.6	1779.86	15.3325	6.36
589	2008	0.0205	0.0004202	0	5.89688	10.0118	0.0813066	0.0001774	0.111338	2.56495	0.6974	-0.3131	0.1117	0	12.571	0	0	3	0	22.114	0.6974	2	437397	176620	13905.6	28715.9	12809.5	19.1266	705.36		-435.767		1519.29	4570.87	924.619	13.1569	4.44
589	2009	0.0236	0.000557	0.0299	5.90563	10.184	0.0830927	7.28e-05	0.111961	2.63906	0.6422	-0.31	0.0933	0	12.9751	0	0	3	0	22.1901	0.6422	2	473741	193782	17762.4	33052.3	14887.7						758.07	47251.4	1220.63	13.1918	4.35
589	2010	0.0166	0.0002756	0	5.82068	10.4124	0.314378	7.28e-05	0.11132	2.70805	0.7063	-0.317	0.112	0	12.4819	0	0	3	0	22.4242	0.7063	2	622675	185344	5120.92	39335.1	12601.9	12.8335	673.35				14.5097	15696.6	1015.07	13.2778	3.53
589	2011	0.0189	0.0003572	0.0038	5.92986	10.5125	0.210298	7.39e-05	0.114582	2.77259	0.6957	-0.3195	0.1498	0	11.6882	0	0	3	0	22.6781	0.6957	2	753622	181806	7816.35	45546.5	14745.1	23.0333	1176.98				45.5339	9010.2	4540.15	13.6008	3.59
589	2012	0.0166	0.0002756	0.0122	5.92559	10.7233	-0.124681	7.39e-05	0.114854	2.83321	0.6666	-0.3364	0.1196	0	11.7032	0	0	3	0	22.6306	0.6666	2	659660	212618	4972.55	51181.5	17938.7	27.875	1428.93	419.488	0		1175.07	12411.5	3702.58	13.5484	4.33
589	2013	0.0156	0.0002434	0.0038	5.9378	10.9153	-0.0180294	7.39e-05	0.114557	2.89037	0.6851	-0.3228	0.1168	0	11.6281	0	0	3	0	22.7477	0.6851	2	647767	202861	3370.02	57998.5	16618.6	23.2301	1234.23	463.733			1234.88	20754.1	2863.52	13.6631	4.49
589	2014	0.0818	0.0066912	0.2581	5.94777	11.0855	-0.141129	4.66e-05	0.085273	2.94444	0.6121	-0.1702	0.1202	0	11.9561	0	0	3	0	22.9985	0.6121	2	556348	308232	4881.93	62422.8	20864.9	208.083	1273.86	497.664			1439.93	15253.8	4752.62	14.0245	4.81
589	2015	0.0288	0.0008294	0	5.97075	11.209	-0.14919	4.66e-05	0.064312	2.99573	0.6881	-0.2296	0.1353	0	12.2703	0	0	3	0	23.137	0.6881	2	473347	344668	1607.61	57370.2	22386.7	447.066	1487.48	459.854			2866.2	-32379.3	1630.98	14.2003	4.52
589	2016	0.0174	0.0003028	0.0114	5.99396	11.274	0.18038	4.66e-05	0.064315	3.04452	0.6568	-0.241	0.1036	0	12.4368	0	0	3	0	23.0678	0.6568	2	558729	378159	2909.43	56182.2	5983.62	454.405	1361.88	446.487			2658.8	-29886.4	10520.6	14.2763	4.85
589	2017	0.0212	0.0004494	0.0125	6.01127	11.3704	0.245614	4.66e-05	0.06435	3.09104	0.6563	-0.2372	0.1045	0	11.7408	0	0	3	0	22.997	0.6563	2	695961	371350	7950.2	55358	16942.7	130.542	1070.57	463.131		11694.5	1932.11	-27069.2	1594.11	14.2805	4.73
589	2018	0.0251	0.00063	0.0104	6.03548	11.4172	-0.0192948	4.66e-05	0.064368	3.13549	0.6742	-0.2333	0.1044	0	11.1542	0	0	3	0	23.0729	0.6742	2	682532	381245	10622.4	59350.6	22795.3	153.021	1083.39	485.005		0.99188	2278.42	10332.6	1710.91	14.3187	4.7
591	2008	0.017	0.000289	0	8.08859	9.65809	0.120577	5.94e-05	0.299579	2.56495	0.787	-0.5303	0.1239	1	12.0952	1	0	3	0	21.4044	0.787	2	349039	32812.6	1571.37	15669.6	2532.65	57.4471	161.739				10.0982	368.036	167.273	13.3091	6.04
591	2009	0.0201	0.000404	0.0022	8.09426	9.90025	0.0967206	0	0.299586	2.63906	0.7916	-0.5272	0.1028	1	12.4536	1	0	3	0	21.4752	0.7916	2	382798	34824.4	2170.63	21926.6	1802.25	60.4554	92.6959					1030.63	533.16	12.924	6.1
591	2010	0.0219	0.0004796	0.0056	8.10271	10.0855	0.134705	0	0.248496	2.70805	0.7686	-0.4765	0.113	1	12.1367	1	0	3	0	21.5541	0.7686	2	434363	39088.8	2139.37	21443.4	2502.83	42.1992	116.914				49.9219	935.873	508.978	13.0193	6.22
591	2011	0.0276	0.0007618	0	8.11067	10.3111	0.101039	6.51e-06	0.248513	2.77259	0.8098	-0.4708	0.1575	1	11.4347	1	0	3	0	21.7157	0.8098	2	478250	41356.5	2343.57	29525.9	2310.66	43.896	256.163				1.62486	627.908	458.874	12.9377	6.32
591	2012	0.0272	0.0007398	0.0087	8.11474	10.4378	-0.0155185	0	0.248573	2.83321	0.8179	-0.4712	0.1198	1	11.2767	1	0	3	0	21.7964	0.8179	2	470828	39934	3186.4	34669.2	1154.36	71.6355	351.402	274.086			8.00172	936.476	49.4094	12.9903	6.94
591	2013	0.0274	0.0007508	0.0125	8.11922	10.5371	-0.0154996	0	0.248647	2.89037	0.8232	-0.471	0.1229	0	11.3709	1	0	3	0	21.8774	0.8232	2	463531	45787.9	2701.57	33807.2	2369.21	46.9641	431.856	270.001			65.8494	-891.948	233.626	13.2696	7.22
591	2014	0.0247	0.0006101	0.01	8.12421	10.6515	0.0244796	0	0.086561	2.94444	0.8563	-0.3778	0.1091	0	11.3148	1	0	3	0	21.9245	0.8563	2	474878	45574.7	2526.27	36740.7	2420.86	55.1222	485.341	290.184			20.0759	438.55	24.7	13.4959	7.8
591	2015	0.1127	0.0127013	0	8.1232	10.7497	-0.235534	7.83e-05	0.179069	2.99573	0.7265	-0.4988	0.1428	0	14.6063	1	0	3	0	23.8473	0.7265	2	363028	1281515	8123.79	24712.4	104366	105.013	3090.24	209.456			1762.7	48384.9	876.368	16.0467	7.69
591	2016	0.0258	0.0006656	0.1091	8.12918	10.8648	0.193704	1.57e-05	0.104597	3.04452	0.613	-0.3979	0.1124	0	14.9851	1	0	3	0	24.1167	0.613	2	433348	1736557	4871.01	25881.5	69361.6	155.084	3356.8	225.983			3061.07	68038.4	808.8	16.3174	8.15
591	2017	0.0592	0.0035046	0.0717	8.12859	10.9599	0.201059	1.57e-05	0.103323	3.09104	0.6117	-0.3412	0.1069	0	14.2916	1	0	3	0	24.1748	0.6117	2	520476	2002852	2988.54	27322.9	87609.7	86.0449	4077.64	238.358		1.89546	4241.3	83742.2	472.927	16.329	7.88
591	2018	0.0543	0.0029485	0.053	8.13271	10.9991	-0.0322378	1.57e-05	0.10307	3.13549	0.6238	-0.363	0.105	0	13.6658	1	0	3	0	24.2561	0.6238	2	503697	2298196	5751.52	29278.8	103741	51.38	4586.32	248.698		-16.061	1670.61	89857	498.773	16.6305	7.91
597	2008	0	0	0.1617	6.57018	10.8987	0.243843	3.05e-05	0.279032	2.56495	0.6163	-0.5244	0.1231	1	11.4619	0	0	1	0	22.1352	0.6163	2	460977	71908.8	6244.35	31303.5	6661.82	32.2313	666.63				0.258999	49495.3	822.64	13.2029	6.32
597	2009	0.0114	0.00013	0.0392	6.57438	10.995	0.104954	1.37e-05	0.267424	2.63906	0.6622	-0.5053	0.09	1	12.4831	0	0	1	1	22.5281	0.6622	2	509359	142064	5064.21	37887.8	759.564	69.5126	583.797		0		38.7685	53240	439.421	13.1944	6.51
597	2010	0.0074	5.48e-05	0.0321	6.5787	11.1523	-0.0519953	7.33e-06	0.142523	2.70805	0.6315	-0.5094	0.1118	1	12.0585	0	0	1	1	22.447	0.6315	2	482875	149091	-8929.94	46603.3	14601.9	74.9638	713.484				1.29568	3786.89	2824.03	13.2688	6.24
597	2011	0	0	0.0632	6.58299	11.3127	-0.195903	7.33e-06	0.143127	2.77259	0.7032	-0.5168	0.1523	1	11.3018	0	0	1	1	22.4935	0.7032	2	388278	147936	-1839.19	54137	15261.5	72.6697	686.28				3.70785	-46962.2	7718.3	13.3265	6.32
597	2012	0.1202	0.014448	0.0052	6.5859	11.4197	-0.0046015	7.33e-06	0.097591	2.83321	0.708	-0.2969	0.1333	1	11.1118	0	0	1	1	22.5139	0.708	2	386491	137734	1297.78	58538.4	3665.72	59.6429	849.514	468.26			-50.4536	-33239.9	5094.2	13.3879	6.53
597	2013	0.1248	0.015575	0	6.58906	11.4973	0.0014691	7.33e-06	0.097628	2.89037	0.7883	-0.2946	0.1301	1	11.1876	0	0	1	1	22.7454	0.7883	2	387059	154718	3126.57	62107.4	7605.19	86.5911	1229.46	495.668				-20288.4	1919.44	13.6295	6.57
597	2014	0.1333	0.0177689	0.0926	6.59414	11.4839	0.11955	3.68e-05	0.075103	2.94444	0.6779	-0.2161	0.1205	1	11.2424	0	0	1	1	22.8719	0.6779	2	433332	173732	2645.66	63953.8	7066.4	158.639	1302.66	513.033			130.525	714.914	2183.66	13.7665	6.88
597	2015	0.1675	0.0280563	0	6.59359	11.5086	-0.115129	4.13e-05	0.067442	2.99573	0.7238	-0.1721	0.1352	1	12.0514	0	0	1	0	22.8857	0.7238	2	383443	335932	2391.07	67700.6	9668.85	132.401	1137.92	539.198			239.631	-40316.6	2503.27	13.8285	6.66
597	2016	0.0694	0.0048164	0.0602	6.59851	11.2327	0.255571	4.42e-05	0.061082	3.04452	0.7514	-0.2613	0.1079	1	12.1002	0	0	1	0	23.0046	0.7514	2	481440	325323	4525.59	63078.5	20434.9	167.85	943.875	520.593			282.401	159.726	3955.73	13.9848	6.75
597	2017	0.0865	0.0074822	0.0164	6.60259	11.2707	0.179036	5.27e-05	0.053275	3.09104	0.7595	-0.2083	0.1196	1	11.4063	0	0	1	0	23.0835	0.7595	2	567635	313628	6027.17	76158.9	19062.1	106.879	942.482	631.404			1345.95	11453.2	3521.76	14.0831	6.76
597	2018	0.3391	0.114989	0	6.61473	11.3427	0.315379	5.79e-05	0.103359	3.13549	0.6934	0.0742	0.1013	1	10.7536	0	0	1	0	23.1845	0.6934	2	746656	291423	6296.51	78773	24779.9	185.733	927.748	638.807		-194.308	23.7214	7596.11	5133.06	14.2409	6.72
599	2009	0.0241	0.0005808	0.0087	6.63713	11.0607	-0.0318941	1.1e-05	0.041697	2.63906	0.6655	-0.1961	0.0934	0	13.276	0	0	1	0	22.1855	0.6655	2	420144	215282	-2037.27	23563.6	13967.3	29.1394	379.263				10	24937.4	2092.23	13.1114	6.94
599	2010	0.0254	0.0006452	0.0099	6.63804	11.2146	0.375196	1.1e-05	0.041587	2.70805	0.686	-0.1894	0.1072	0	12.8551	0	0	1	0	22.2728	0.686	2	577780	223872	-3215.64	29528.7	20878.3	15.3734	382.833				10.1578	1376.49	2550.73	13.0931	6.75
599	2011	0.0393	0.0015445	0.026	6.6417	11.3658	0.0930612	1.1e-05	0.04199	2.77259	0.6918	-0.1666	0.1398	0	12.0485	0	0	1	0	22.3157	0.6918	2	631549	222036	-1209.48	34964.9	20797	21.6215	651.862					2024.14	1684.46	13.2058	6.85
599	2012	0.0365	0.0013322	0.0188	6.64587	11.4604	-0.0644421	1.1e-05	0.041734	2.83321	0.681	-0.1696	0.1219	0	11.8837	0	0	1	0	22.2948	0.681	2	590851	214386	-500.076	39740.1	22584.3	16.5417	636.319	319.771			15	1372.19	2067.51	13.2543	7.24
599	2013	0.0316	0.0009986	0.022	6.65118	11.5472	-0.107766	1.1e-05	0.043456	2.89037	0.6793	-0.2155	0.1153	0	11.8132	0	0	1	0	22.3047	0.6793	2	527177	205694	-1362.2	40408.3	15637.5		533.348	334.2				2768.06	2015.02	13.3454	7.39
599	2014	0.0486	0.002362	0.1323	6.66006	11.6204	-0.245417	4.41e-05	0.059174	2.94444	0.5045	-0.1936	0.1271	0	11.6659	0	0	1	0	22.3429	0.5045	2	397799	185616	2041.15	43294.2	8336.1	25.9717	522.623	352.346			42.7397	5136.83	2654.53	13.4533	7.76
599	2016	0.0257	0.0006605	0.1118	6.6733	11.7485	0.646029	3.56e-05	0.060279	3.04452	0.6275	-0.217	0.1092	0	11.9138	0	0	1	0	22.704	0.6275	2	492773	174863	2637.7	51497.7	-8405.79	53.1445	377.281	463.2	178.297		641.136	6092.1	3424.79	14.0955	7.94
599	2017	0.0342	0.0011696	0.0684	6.68835	11.8298	-0.18872	3.56e-05	0.063851	3.09104	0.6651	-0.2525	0.1065	0	11.696	0	0	1	0	22.8491	0.6651	2	399777	283805	9657.33	45031.3	-2496.07	42.6437	571.233	378.719	-178.297	262.803	9.55405	13023.1	9602.16	14.3644	7.85
600	2008	0	0	0.0924	6.87368	10.2876	-0.0481005	0	0.344756	2.56495	0.6037	-0.7512	0.1235	0	14.2406	1	0	1	0	23.0329	0.6037	2	431144	689264	4627.61	22663.5	55173.8	44.3074	2068.83				4566.33	7968.48	598.095	16.5108	5.5
600	2009	0	0	0.0305	6.8849	10.3322	0.0981131	0	0.343323	2.63906	0.5961	-0.7534	0.1036	0	14.5531	1	0	1	0	23.0333	0.5961	2	473445	664366	-1819.57	25177.1	49006.6						5993.42	15386.1	334.658	16.538	5.64
600	2010	0.0052	2.7e-05	0.0022	6.8969	10.4453	0.142785	0	0.343032	2.70805	0.6623	-0.7482	0.1074	0	13.9894	1	0	1	0	23.2187	0.6623	2	541046	625375	-6806.46	29257.5	49029.9	20.127	1522.16				70.6135	7030.93	643.907	16.7114	4.98
600	2011	0	0	0.0222	6.90505	10.6198	0.114906	0	0.343098	2.77259	0.7393	-0.7534	0.1303	0	13.0667	1	0	1	0	23.4706	0.7393	2	603216	590526	-32983.1	37958.5	48528.9	91.4235	1984.28	336.712			6984.4	3927.36	631.695	16.8941	5.18
600	2012	0.003	9e-06	0.0372	6.91304	10.7092	0.064312	0	0.343234	2.83321	0.7514	-0.7502	0.1005	0	12.9479	1	0	1	0	23.557	0.7514	2	642010	606854	-58424.4	43584.8	46919.7	49.5471	2221.32	509.892			12385.9	23198.5	1219.07	16.8837	5.44
600	2013	0.0039	1.52e-05	0.007	6.91095	10.7889	0.355393	0	0.328771	2.89037	0.7122	-0.7101	0.0999	0	13.5899	1	0	1	0	23.6136	0.7122	2	870175	1272610	-36345.6	53465.6	68851.2	50.2617	3194.12	496.354			24922.4	126483	1088.17	15.3156	5.61
600	2014	0	0	0.0763	6.93235	10.8287	0.251603	0	0.454331	2.94444	0.5661	-0.7208	0.1098	0	13.6918	1	0	1	0	23.9527	0.5661	2	1089114	1523373	18433.4	74256.7	146831	115.142	4125.69	652.395			71180.6	315830	1270.43	15.5215	6.03
600	2015	0.004	1.6e-05	0.0135	6.93615	10.8758	-0.11617	5.02e-06	0.454114	2.99573	0.5136	-0.7477	0.1227	0	13.9042	1	0	1	0	23.9754	0.5136	2	962591	1476751	16191.4	85676.6	88051.9	144.844	3242.19	913.113			82269.9	326547	1490.81	15.4963	6.32
600	2016	0	0	0.0156	6.94505	10.9527	-0.0248136	0	0.454691	3.04452	0.5461	-0.7396	0.0938	0	14.0904	1	0	1	1	24.0988	0.5461	2	938705	1635742	5824.87	89916.4	107943	82.0977	2355.65	793.7			61777.8	244688	2355.43	15.6386	6.42
600	2017	0.0047	2.21e-05	0.0052	6.88038	11.0585	0.122576	5.02e-06	0.431501	3.09104	0.5831	-0.7032	0.1317	0	13.4301	1	0	1	0	24.1626	0.5831	2	1053768	1852857	7110.63	91551.7	162316	107.178	2893.36	640.17			11238.1	43176.5	2658.82	15.7018	6.26
600	2018	0.0049	2.4e-05	0.0132	6.88959	11.0339	0.326315	5.02e-06	0.431558	3.13549	0.5776	-0.7033	0.1187	0	12.6891	1	0	1	0	24.1844	0.5776	2	1397629	1756541	18932.8	104736	137869	118.609	3452.34	915.431		9.15158	12588.3	88702.5	2538.91	15.7853	6.33
601	2009	0.0091	8.28e-05	0.032	5.78536	9.78585	-0.250729	0.0006804	0.029355	2.63906	0.627	-0.1934	0.1	0	14.4878	1	0	1	0	22.8568	0.627	2	168322	717295	-3479.56	14114	23767.5	8.76161	1386.64				-21.5741	2965.02	802.378	14.4232	7.62
601	2010	0.0094	8.84e-05	0.0018	5.79332	9.94367	0.260304	0.0007087	0.028916	2.70805	0.6195	-0.199	0.1056	0	13.9826	1	0	1	0	22.8521	0.6195	2	212137	714684	-893.628	16756.5	30935.1	9.10704	1409.13				0.58086	9999.5	255.102	14.3637	7.73
601	2011	0.0028	7.84e-06	0.0154	5.79818	10.1176	-0.0055469	0.0005441	0.029099	2.77259	0.6021	-0.2146	0.1426	0	13.0465	1	0	1	0	22.8238	0.6021	2	210961	664270	-97.4024	17977.2	15369	27.1726	1505.93				8267.3	12486.8	521.325	14.3968	7.88
601	2012	0.008	6.4e-05	0.0072	5.78843	10.2315	0.0186294	0.0004824	0.029058	2.83321	0.603	-0.2101	0.1171	0	12.9576	1	0	1	0	22.8618	0.603	2	214891	705747	1358.62	19599.5	24560.2	15.1578	1538.79	164.593			13	15139.9	1036.73	14.4299	8.33
601	2013	0.1098	0.012056	0	5.79301	10.3351	0.0887694	0.0004724	0.028472	2.89037	0.5709	-0.1147	0.1061	0	12.8938	1	0	1	0	22.8854	0.5709	2	233966	684235	1652.23	21185.4	30745	48.2553	1457.51	173.223			78.9778	30262.2	1927.56	14.5155	8.64
601	2014	0.086	0.007396	0.0848	5.79636	10.4292	0.286305	0.0005149	0.028218	2.94444	0.5358	-0.0737	0.107	0	12.8644	1	0	1	0	22.8764	0.5358	2	300952	706644	2603.82	23715.2	32169	9.15633	1446.49	193.513			366.955	31092.5	1695.95	14.4927	9.3
601	2015	0.0922	0.0085008	0.1737	5.7997	10.4581	-0.0007639	0.0005034	0.049315	2.99573	0.5066	-0.0675	0.1323	0	13.0639	1	0	1	0	22.8642	0.5066	2	300722	686277	5128.17	26847.2	30198.7	27.4054	1201.75	230.625			105.151	40429.7	1681.45	14.468	9.68
601	2016	0.1105	0.0122102	0.176	5.81114	10.5045	0.0636945	0.0004831	0.050164	3.04452	0.4907	-0.0492	0.1118	0	13.1422	1	0	1	0	22.9018	0.4907	2	319876	681200	4161.11	31675.4	31491.8	45.0827	958.293	281.366			22.1635	60492.6	2303.64	14.4702	9.86
601	2017	0.1076	0.0115778	0.2349	5.81413	10.5233	0.123591	0.0005139	0.05366	3.09104	0.4829	-0.0712	0.0871	0	12.4753	1	0	1	0	22.9388	0.4829	2	359410	722289	2950.55	33177.6	39099.9	33.2545	914.805	242.559		358.14	247.147	58971.2	2629.6	14.4566	9.61
601	2018	0.091	0.008281	0.212	5.82008	10.5936	-0.0461295	0.0005357	0.052722	3.13549	0.5195	-0.0934	0.1008	0	11.8136	1	0	1	0	23.0277	0.5195	2	342831	709448	4357.43	37206.2	2119.59	32.1835	1013.99	287.868		8286.79	4548.7	38925.2	2827.14	14.4734	9.72
610	2008	0.1382	0.0190992	0	6.64937	10.2526	-0.0625686	5.32e-06	0.119416	2.56495	0.4191	-0.2225	0.1237	0	13.4453	0	0	3	0	20.4033	0.4191	2	29833.8	33908.4	243.711	4204.61	1153.74	3.27307	32.3432				-22.449	711.042	4	12.5404	4.33
610	2009	0.1524	0.0232258	0	6.66147	10.4588	0.0741459	5.32e-06	0.113554	2.63906	0.544	-0.2041	0.1035	0	13.7744	0	0	3	0	20.6414	0.544	2	32045.8	33856.1	-1474.75	5665.93	1682.02	1.59545	11.3407				-98.3885	-36.0282	32	12.8007	4.25
610	2010	0.0728	0.0052998	0.0584	6.66275	10.6314	0.85023	0	0.109034	2.70805	0.57	-0.2774	0.1075	0	13.311	0	0	3	0	20.6945	0.57	2	59292.1	34320	-665.566	5096.83	1617.81	3.44665	8.27396				83.5297	2088.4		12.7387	3.92
610	2011	0.0237	0.0005617	0.0029	6.67431	10.7955	0.306635	0	0.104587	2.77259	0.3444	-0.3228	0.1542	0	12.4779	0	0	3	0	20.3164	0.3444	2	77473.2	34108.3	688.907	6360.06	1075.5	4.14812	21.6501				-10.7219	3105.5	80	12.4337	4.31
610	2012	0.0184	0.0003386	0.0054	6.6796	10.9124	0.0993866	0	0.104565	2.83321	0.2697	-0.328	0.1331	0	12.0948	0	0	3	0	20.2588	0.2697	2	85173	26092.1	278.425	7956.67	99.7147	5.06902	4.50366	58.3201			185.535	3560.7	53.7335	12.424	5.11
610	2013	0.0347	0.0012041	0.0058	6.6932	11.0109	-0.212157	0	0.10476	2.89037	0.2788	-0.3114	0.1043	0	12.0594	0	0	3	0	20.2813	0.2788	2	67103	26029.7	393.564	6597.08	31.7729	4.19209	3.83335	54.1026			3645.63	521.868	61.1909	12.5398	5.62
610	2014	0.0263	0.0006917	0.0851	6.70356	11.1179	0.0414744	0	0.110836	2.94444	0.2424	-0.3293	0.1212	0	11.9136	0	0	3	0	20.1727	0.2424	2	69886	23557.7	561.285	6347.07	844.9	4.7813	0.334521	54.4251			322.185	-2177.79	61.97	13.0072	6.29
610	2015	0.0106	0.0001124	0.1375	6.70405	11.1721	0.0880614	0.0007616	0.083783	2.99573	0.2807	-0.2979	0.1359	0	12.0618	0	0	3	0	20.8691	0.2807	2	76040.3	22043.9	652.721	5839.41	1157.88	8.32745	24.9534	47.8356			765.353	-3405.18	241.782	13.9126	6.21
610	2016	0.08	0.0064	0.0162	6.71538	11.2364	0.0525523	0.0004245	0.076844	3.04452	0.3882	-0.2048	0.1146	0	12.0855	0	0	3	0	21.0467	0.3882	2	80036.4	20781.3	831.694	5707.74	1006.13	3.3412	80.2665	47.0014			4148.16	-920.966	199.486	14.3301	6.57
610	2017	0.0427	0.0018233	0.0853	6.80904	11.3202	-0.0882542	0.0003865	0.077648	3.09104	0.4163	-0.242	0.0952	0	11.4872	0	0	3	0	21.0618	0.4163	2	72972.8	22305.6	404.531	5870.99	599.021	18.8079	104.282	48.8413			2708.94	-1886.69	146.461	14.3586	6.36
610	2018	0.0489	0.0023912	0	6.89467	11.3457	0.213944	0.000302	0.074909	3.13549	0.2798	-0.2357	0.1085	0	10.846	0	0	3	0	20.9127	0.2798	2	88584.9	21118.4	3340.07	6043.89	923.083	4.99169	62.3074	52.2792		-133.563	18889.7	14524		14.2547	6.38
612	2008	0.0102	0.000104	0.0582	5.88943	10.2598	0.160913	2.44e-05	0.096999	2.56495	0.5483	-0.3899	0.1352	1	13.8988	0	0	2	0	22.1189	0.5483	1	601908	261617	-476.373	19001.6	92547.8	42.4394	624.353		0		1730.36	43131.8	103.614	13.7382	5.89
612	2009	0.0114	0.00013	0.0968	5.89962	10.2875	-0.152185	2.44e-05	0.097196	2.63906	0.4946	-0.3853	0.1269	0	14.1633	0	0	2	1	22.0879	0.4946	1	510307	242600	1543.66	21451.2	-5986.62	50.8105	588.344		-72.6625		-203.162	25025.9	186.311	13.7743	5.99
612	2010	0.0117	0.0001369	0.0557	5.90808	10.4299	0.0961964	2.44e-05	0.069726	2.70805	0.4838	-0.335	0.1266	0	13.4177	0	0	2	0	22.0986	0.4838	1	559397	187415	-806.012	22632.8	23151.1	23.45	463.519		-122.615		20701.2	9392.35	191.82	13.7899	6.08
612	2011	0.0138	0.0001904	0.0264	5.9135	10.5711	0.0671336	2.44e-05	0.069354	2.77259	0.5021	-0.3345	0.1525	0	12.5441	0	0	2	0	22.317	0.5021	1	596951	179490	609.599	26128.6	9565.78	44.6204	606.213		195.278		40137	37712	627.993	14.0051	6.19
619	2008	0.1066	0.0113636	0.0642	5.44155	10.3884	-0.0237574	0	0.112695	2.56495	0.324	-0.2141	0.1179	0	12.6907	0	0	2	0	21.74	0.324	2	431433	135660	2232.49	10397.3	9674.21	22.933	307.078					10774.9	667.375	14.6236	5.92
619	2009	0.0943	0.0088925	0.0283	5.43851	10.5764	-0.0622811	0	0.111935	2.63906	0.2472	-0.2362	0.098	0	12.9985	0	0	2	0	21.7499	0.2472	2	404563	135101	574.821	11685.1	9576.72	16.4338	124.651				80.1255	29885.4	1105.9	14.6262	6.04
619	2010	0.1057	0.0111725	0.0042	5.4359	10.7853	-0.0205114	0	0.111813	2.70805	0.3563	-0.2236	0.1147	0	12.7371	0	0	2	0	21.9285	0.3563	2	396265	163472	-638.428	14807.4	9838.16	21.0055	159.142					19462.7	3400.75	14.7001	6.12
619	2011	0.1049	0.011004	0.0222	5.95428	10.6696	0.0278586	0	0.112004	2.77259	0.4517	-0.22	0.1458	0	11.9399	0	0	2	0	22.124	0.4517	2	407304	162499	1402.66	18837.4	11709.8	24.0412	295.523					9554.73	6206.14	14.8891	6.42
619	2012	0.1077	0.0115993	0.0146	5.94908	10.7969	0.0302954	0	0.111877	2.83321	0.4574	-0.2172	0.1248	0	11.8512	0	0	2	0	22.2246	0.4574	2	419644	170260	-812.207	22154.4	11890.2	37.3098	418.073	188.424				24493.4	4430.28	15.1849	6.25
619	2013	0.1133	0.0128369	0	5.95194	10.9079	-0.0342634	0	0.111801	2.89037	0.414	-0.2116	0.1258	0	11.8419	0	0	2	0	22.1925	0.414	2	405266	174630	-4214.16	24476.3	12902.6	51.0619	455.59	212.319				17739.7	2388.43	13.7674	6.5
619	2014	0.1194	0.0142564	0.0139	5.95194	11.0032	-0.0366895	0	0.112064	2.94444	0.3538	-0.2055	0.1129	0	11.7728	0	0	2	0	22.1245	0.3538	2	390396	171744	-273.121	27312.5	13607.2	45.5306	390.563	229.403			259.568	14452.2	2472.29	13.8581	7.4
619	2015	0.1072	0.0114918	0.0252	5.95272	11.0644	-0.121637	0	0.103666	2.99573	0.3213	-0.239	0.141	0	11.9049	0	0	2	0	22.0866	0.3213	2	342910	158356	3230.2	32370.2	12845.5	33.4104	293.426	262.507			1285.5	12392.4	4779.01	13.8684	6.98
619	2016	0.0827	0.0068393	0.0266	5.96101	11.1501	-0.0713255	0	0.096971	3.04452	0.3121	-0.2435	0.1133	0	11.9038	0	0	2	0	22.0779	0.3121	2	318452	145526	1020.62	32561.9	13818.2	25.8078	261.089	260.848			1980.46	8264.38	3666.71	13.8914	7.09
619	2017	0.0798	0.006368	0	5.96101	11.2434	-0.030415	0	0.095904	3.09104	0.2522	-0.2506	0.1077	0	11.2046	0	0	2	0	21.9813	0.2522	2	308766	137753	1702.98	35071.5	13385.2	22.0584	219.306	281.373		7.46663	1876.09	2751.95	5779.19	13.7973	7.16
619	2018	0.0698	0.004872	0	5.96358	11.3419	0.0008687	0	0.095765	3.13549	0.3039	-0.2799	0.0922	0	10.5818	0	0	2	0	22.0554	0.3039	2	309034	131015	1767.42	41111.2	12571.5	23.8104	159.033	329.296		2435.85	1793.92	3226.2	4859.83	13.8606	7.08
625	2008	0.0082	6.72e-05	0.0323	8.08859	9.65809	-0.0252756	5.47e-06	0.207918	2.48491	0.4984	-0.4519	0.1277	1	11.3231	0	0	3	0	23.4555	0.4984	1	1337546	333311	5845.68	61815.6	31584.4	197.968	479.142		-977.341		56084.5	4562.4	3299.34	14.3855	6.04
625	2009	0	0	0.0727	8.09426	9.90025	0.884324	5.47e-06	0.20814	2.56495	0.6365	-0.4555	0.105	1	11.5436	0	0	3	0	23.9208	0.6365	1	2520369	314924	23887.3	85058.3	26918.5	301.78	337.631		520.966		80415.6	109289	1165.37	14.7808	6.1
625	2010	0	0	0.0472	8.10271	10.0855	0.312194	5.49e-06	0.209323	2.63906	0.6525	-0.4631	0.1132	1	11.4444	0	0	3	0	24.1396	0.6525	1	3307213	426789	42484.3	156422	37000.9	513.811	188.782		456.374		163123	197765	5093.83	14.728	6.22
625	2011	0	0	0.0482	8.11067	10.3111	-0.197153	4.76e-06	0.188627	2.70805	0.599	-0.4616	0.133	1	11.2613	0	0	3	0	24.3215	0.599	1	2655185	754214	-18962	205786	59703.4	1210	61.9706	1646.32	152.58		170223	75275.2	18490.6	14.6924	6.32
625	2012	0	0	0.0394	8.11474	10.4378	0.109625	4.93e-06	0.202858	2.77259	0.6663	-0.4964	0.108	1	11.5347	0	0	3	0	24.5545	0.6663	1	2946259	1162707	4988.23	234991	84441	703.668	853.192	1973.98	-119.339		186854	92247.7	40226.4	14.927	6.94
625	2013	0	0	0.0746	8.11922	10.5371	0.306126	4.93e-06	0.169333	2.83321	0.6507	-0.4243	0.1422	1	11.6556	0	0	3	0	24.7004	0.6507	1	3848186	1374076	13109.6	264463	121895	852.539	1236.14	2548.02	-33.2407		450660	313053	19608.6	14.3626	7.22
625	2014	0	0	0.0694	8.12421	10.6515	0.37502	1.03e-05	0.153677	2.89037	0.6347	-0.4008	0.1158	0	11.6556	0	0	3	0	24.9673	0.6347	1	5291333	1456558	3602.4	391016	143011	915.162	1145.35	3272.84			810212	717652	33900.2	14.5256	7.8
625	2015	0.015	0.000225	0.0242	8.1232	10.7497	0.261905	6.64e-06	0.154348	2.94444	0.6178	-0.4276	0.1083	0	11.8182	0	0	3	0	25.2165	0.6178	1	6677158	1391024	35674.9	479379	141940	1773.5	689.387	4209.73			949741	958746	44192.7	14.6856	7.69
625	2016	0.0168	0.0002822	0.0378	8.12918	10.8648	0.176286	5.25e-06	0.16876	2.99573	0.593	-0.4419	0.0897	0	11.9952	0	0	3	0	25.3915	0.593	1	7854244	1548049	55568.2	554966	134911	2457.5	734.052	4710.11			961902	945817	86425.9	14.766	8.15
625	2017	0.0222	0.0004928	0.026	8.12859	10.9599	0.018713	5.25e-06	0.170012	3.04452	0.5528	-0.4625	0.0707	0	11.5221	0	0	3	0	25.3879	0.5528	1	8001221	1904453	39432.1	570568	152316	3658.83	290.008	4427.99		4177.44	690632	715163	161334	14.8131	7.88
625	2018	0.0093	8.65e-05	0.0199	8.13271	10.9991	-0.171398	5.25e-06	0.087607	3.09104	0.5063	-0.4968	0.1017	0	11.0514	0	0	3	0	25.2611	0.5063	1	6629827	2216106	66931.6	611422	618583	2861.54	70.2001	4686.57		856.107	-7130.68	-20143.8	287319	14.769	7.91
630	2008	0.0024	5.76e-06	0.016	4.30271	10.6924	0.0082011	0	0.324091	2.56495	0.6444	-0.5707	0.1295	1	13.215	0	0	2	0	23.6822	0.6444	2	3734218	792106	42436.2	72071.2	44201.1	234.751	3736.16				-630.569	83164.7	3282.26	14.0742	5.92
630	2009	0	0	0.049	4.30407	10.7461	-0.176396	0	0.324319	2.63906	0.7125	-0.5692	0.124	1	13.6993	0	0	2	0	23.8963	0.7125	2	3075518	925394	-18636.8	82877.1	52085.6	141.511	2237.41		-595.777		-667.682	78760.2	10126.1	14.2297	6.04
630	2010	0	0	0.0645	4.30407	11.052	0.668135	4.64e-07	0.324553	2.70805	0.743	-0.56923	0.1193	1	13.3212	0	0	2	0	24.1944	0.743	2	5130378	1019915	-27125.9	95773.6	64678.9	156.623	3129.44		-1331.13		2398.93	103788	19210.3	14.5459	6.12
630	2011	0.0035	1.22e-05	0.0459	4.30676	11.2656	0.378858	4.22e-07	0.268955	2.77259	0.6454	-0.5148	0.1654	1	12.463	0	0	2	0	24.1973	0.6454	2	7074064	987156	-47392.6	113096	54706.1	365.596	4424.95		5154.1		3742.43	172879	27200.9	14.5268	6.42
630	2012	0	0	0.0461	4.30676	11.3354	0.0921412	4.22e-07	0.268879	2.83321	0.6973	-0.5183	0.1335	1	12.3428	0	0	2	0	24.4095	0.6973	2	7725877	1005741	-144112	137910	69415.2	483.592	4987.19	1028.73	-3846.24		4167.81	83538.2	25099.5	14.7313	6.25
630	2013	0	0	0.0429	4.30676	11.4266	-0.0141607	4.22e-07	0.268843	2.89037	0.6992	-0.5183	0.1173	1	12.565	0	0	2	0	24.4058	0.6992	2	7616474	1330531	-101926	140270	30728.8	652.265	3969.61	1158.17	-1637.11		3150.56	52610.5	21650.4	14.7174	6.5
630	2014	0	0	0.2442	4.30136	11.4831	0.166137	2.7e-05	0.165261	2.94444	0.6661	-0.3955	0.109	0	12.6271	0	0	2	0	24.5719	0.6661	2	8881849	1516571	12356	152442	138979	1328.03	5346.37	1285.58	2970.3		5516.31	26285.6	19599.8	14.8747	7.4
630	2015	0.0022	4.84e-06	0.057	4.30136	11.7242	-0.0216384	2.05e-05	0.157663	2.99573	0.6688	-0.3933	0.1348	0	12.8744	0	0	2	0	24.5113	0.6688	2	8689660	1558186	14483.9	154237	100646	2192.68	5410.58	1288.18	155.667		6901.81	-88122.9	13808.6	14.8278	6.98
630	2016	0.0037	1.37e-05	0.0288	5.14166	10.9328	-0.0025605	1.66e-05	0.156562	3.04452	0.6069	-0.3967	0.1006	0	12.9575	0	0	2	0	24.5209	0.6069	2	8667410	1556337	27014	151544	88766.1	610.862	4610.03	1256.16	1883.48		10993.3	42429	13380.1	14.8372	7.09
630	2017	0.0038	1.44e-05	0.0806	5.14166	11.0916	-0.0489633	4.75e-06	0.135748	3.09104	0.6113	-0.3889	0.0923	0	12.2058	0	0	2	0	24.5902	0.6113	2	8243025	1481931	50019.9	154511	186414	635.212	3748.22	1347.61	1231.51	186.665	8419.74	103857	11872.3	14.9173	7.16
630	2018	0.0057	3.25e-05	0.077	5.14166	11.1772	0.0261903	4.75e-06	0.135781	3.13549	0.5853	-0.392	0.0946	0	11.7416	0	0	2	0	24.5731	0.5853	2	8458912	1812976	43044.3	166716	94905.1	426.365	5001.62	1457.56	2976.65		16603.9	135423	9751.99	14.9057	7.08
636	2009	0.0299	0.000894	0	6.02514	9.94446	-0.134017	0	0.034982	2.63906	0.3057	-0.2209	0.108	0	12.1552	0	0	1	0	21.7126	0.3057	2	166839	105171	551.269	23919.5	13191.5	38.8995	242.662		-0.076552		673.614	4424.94	1330.89	12.6525	7.62
636	2010	0.018	0.000324	0.0019	6.04595	10.1545	0.219106	0	0.033832	2.70805	0.2687	-0.1976	0.1228	0	11.6678	0	0	1	0	21.916	0.2687	2	203394	98328.9	1255.88	30402.3	11230.5	34.3638	94.8534				3856.79	23885.3	1082.8	12.8522	7.73
636	2011	0.0159	0.0002528	0.0107	6.05655	10.3425	0.0235754	0	0.034833	2.77259	0.3054	-0.2288	0.1538	0	11.0471	0	0	1	0	21.9201	0.3054	2	208189	110048	1521.62	36359.1	22977.5	16.3611	85.0022		-0.610202		7014.79	16576.4	2290.1	12.9576	7.88
636	2012	0.0221	0.0004884	0.0025	6.05819	10.44	0.0012845	0	0.036566	2.83321	0.3296	-0.2428	0.127	0	10.9575	0	0	1	0	21.9108	0.3296	2	208457	113955	1864.15	36308	11823	15.1828	91.5546	271.118	0.025908		6082.25	5945.21	1826.09	13.0772	8.33
636	2013	0.022	0.000484	0.0064	6.06332	10.5616	0.0701025	0	0.036599	2.89037	0.4022	-0.2429	0.1309	0	10.9401	0	0	1	0	22.0762	0.4022	2	223070	115541	3179.35	36653	10358.1	8.80076	59.1963	300.21	0.019812		4284.81	5826.12	2608.78	13.3408	8.64
636	2014	0.0379	0.0014364	0.0349	6.07235	10.6583	0.0077187	0	0.053067	2.94444	0.2589	-0.2723	0.1355	0	10.9199	0	0	1	0	22.3492	0.2589	2	224792	119357	2527.51	42004.2	6321.92		78.2038	331.207	2.819		6645.71	9523.29	2039.07	13.7681	9.3
636	2015	0.0458	0.0020976	0.0312	6.0829	10.7132	-0.13717	0	0.043655	2.99573	0.2738	-0.2364	0.1402	0	11.3829	0	0	1	0	22.6085	0.2738	2	193957	159854	1970.42	42400.7	20831.5	239.642	101.862	369.274	0.0545		4842.18	3700.71	3876.66	13.7511	9.68
636	2016	0.0555	0.0030802	0.0189	6.09582	10.7566	0.430391	0	0.043389	3.04452	0.3196	-0.2193	0.11	0	11.5367	0	0	1	0	22.6168	0.3196	2	277435	174071	4272.93	53550.2	14023.8	67.3456	185.251	458.749	-2.8735		17138.4	9075.03	3950.4	13.7438	9.86
636	2017	0.0529	0.0027984	0	6.10032	10.7645	0.209362	0	0.04219	3.09104	0.2762	-0.2154	0.1323	0	11.0723	0	0	1	0	22.5684	0.2762	2	335519	210207	5060.5	64215.3	-2648.89	24.1405	180.579	535.466		3.71004	9689.42	31761.3	3164.46	13.759	9.61
636	2018	0.0609	0.0037088	0.015	6.10925	10.7981	0.365109	0	0.041466	3.13549	0.2151	-0.1631	0.1372	1	10.5249	0	0	1	0	22.6753	0.2151	2	458020	216997	18095.5	70134.9	18041.7	41.1452	53.6382	648.352		445.649	5971.89	122746	5579.49	13.8614	9.72
651	2008	0.1336	0.017849	0.0874	4.60016	11.51	0.109313	0.0079355	0.063123	2.56495	0.7516	-0.1105	0.1054	1	10.845	0	0	1	0	24.1431	0.7516	2	4203239	430378	52263.5	136649	29191.8	406.779	42.5033				941.742	233919	2462.78	14.1379	7.52
651	2009	0.1203	0.0144721	0.0825	4.63181	11.5242	0.0103691	0.0102459	0.049388	2.63906	0.7933	-0.0864	0.0919	1	11.1818	0	0	1	0	24.6654	0.7933	2	4245778	460844	113379	162807	37063.3				230.704		677.019	297452	10195.5	14.6653	7.62
651	2010	0.1379	0.0190164	0.0565	4.6511	11.6565	0.426152	0.0102459	0.0499	2.70805	0.7864	-0.0688	0.1111	1	10.9744	0	0	1	0	24.9069	0.7864	2	6043163	552798	85555.9	231977	37218	2949.67	948.948		6919.25		6219.77	274678	9632.59	13.8713	7.73
651	2011	0.1157	0.0133865	0.072	4.66344	11.7946	0.373475	0.0102459	0.048955	2.77259	0.7843	-0.091	0.1323	1	10.6009	0	0	1	0	25.1684	0.7843	2	8315548	770914	-67956.9	384559	43183.5	2804.25	1037.86		-5750.87		9109.41	454231	14538.5	13.9747	7.88
651	2012	0.1553	0.0241181	0.0452	4.66908	11.857	0.198676	0.0095988	0.042479	2.83321	0.7436	-0.0384	0.0936	1	10.9421	0	0	1	1	25.4014	0.7436	2	9931620	1270039	252210	448636	73962.7	4442.61	1376.58	4137.21	24688.5		-2049.44	802631	25284.5	14.1093	8.33
651	2013	0.1916	0.0367106	0.0255	4.68767	11.9387	0.19911	0.0094625	0.043207	2.89037	0.7347	-0.0021	0.1114	1	11.0038	0	0	1	1	25.6189	0.7347	2	11900000	1403414	615749	496395	71811.4	5009.07	1362.43	4361.73	99056.4		71733.7	1226301	66048.2	14.4324	8.64
651	2014	0.21994	0.0483736	0.0096	4.7023	12.0402	0.166293	0.0094279	0.044116	2.94444	0.7111	0.03774	0.1065	1	11.0107	0	0	1	1	25.7746	0.7111	2	13800000	1493928	830887	573024	102850	7497.37	1396.74	4615.87	-138155		72436.4	1608923	68187.6	14.5983	9.3
651	2015	0.1251	0.01565	0.0194	4.72295	12.1009	-0.28171	0.0096234	0.042776	2.99573	0.6996	-0.101	0.1044	1	11.2355	0	0	1	1	25.809	0.6996	2	9774514	1543181	297780	559051	80055.9	6979.62	2888.05	4658.21	-101032		9665.49	1351618	116074	14.6448	9.68
651	2016	0.1093	0.0119465	0.0579	4.74493	12.1735	0.0949505	0.009732	0.044392	3.04452	0.6988	-0.1315	0.0924	1	11.4365	0	0	1	1	25.9293	0.6988	2	10800000	1768166	312630	565705	159130	8903.63	1863.28	4609.4	109333		-222136	1745570	96028.8	14.7503	9.86
651	2017	0.0965	0.0093122	0.0562	4.77912	12.323	0.362413	0.009965	0.050386	3.09104	0.6891	-0.2116	0.0726	1	10.7993	0	0	1	1	26.0938	0.6891	2	14800000	1746737	390887	768487	145465	13229	4913.04	6578.45	921.25	-102.235	39664.8	2612667	88023.6	14.7408	9.61
651	2018	0.0965	0.0093122	0.0455	4.84419	12.3437	0.333319	0.0099768	0.049563	3.13549	0.631	-0.2113	0.1052	1	10.2816	0	0	1	1	26.2497	0.631	2	19800000	1837418	484835	857541	290060	14306.9	6437.96	8394.16	4625.74	63.6629	10676.9	3099689	67167.8	14.8556	9.72
652	2008	0	0	0.0291	6.87616	11.0911	0.712302	0.0003925	0.113073	2.56495	0.6143	-0.3648	0.132	1	13.2196	0	0	1	0	22.5883	0.6143	2	289072	86187.7	11470.5	14067.4	4757.25	125.996	1117.16				40208.6	36401.1	572.845	15.9563	6.59
652	2009	0	0	0.0252	6.88735	11.2486	0.581488	0.0003617	0.113569	2.63906	0.6338	-0.362	0.1064	1	13.4679	0	0	1	0	22.7762	0.6338	2	457164	79968.9	24067.2	14225.4	-1062.55	181.527	861.524		0		44939.7	65115.5	839.671	16.2095	6.64
652	2010	0.0041	1.68e-05	0.0263	6.89254	11.4474	0.521289	0.0001107	0.114092	2.70805	0.6723	-0.3504	0.1076	1	12.9627	0	0	1	0	22.9597	0.6723	2	695478	76878	19602.9	22070.1	5179.92	122.544	1283.35				36182.4	76085.7	375.145	15.7812	7.06
652	2011	0	0	0.03	6.90415	11.6394	-0.262424	0.0001182	0.114147	2.77259	0.801	-0.3573	0.1477	0	12.0978	0	0	1	0	23.345	0.801	2	512968	72115.3	3179.66	21844.9	-714.621	131.277	1906.98				20612	6502.83	2231.54	16.2262	7.43
652	2012	0	0	0.0217	6.90093	11.7739	0.160412	4.05e-05	0.114061	2.83321	0.8309	-0.3546	0.1207	0	11.9011	0	0	1	0	23.5253	0.8309	2	595254	67292.1	7991.53	13122	-3838.44	306.649	2366.2	105.362			7148.46	20936.8	1240.76	16.5332	9.02
652	2013	0.0054	2.92e-05	0.0141	6.91175	11.8715	0.704128	4.05e-05	0.114404	2.89037	0.8492	-0.3544	0.119	1	11.6283	0	0	1	0	23.7093	0.8492	2	1014388	51759.9	10291.4	14592.9	-3185.88	415.044	2871.87	115.559			7821.24	26249.5	17780.5	16.8056	9.42
652	2014	0.0154	0.0002372	0.0423	6.92432	11.9492	-0.364769	4.05e-05	0.115107	2.94444	0.8529	-0.3417	0.1383	1	11.0561	0	0	1	0	23.8794	0.8529	2	644371	29266.1	25052.3	15374.3	3761.45	546.379	6397.03	117.361	0		21819.4	67226.6	17124.7	17.0325	9.29
652	2015	0.0146	0.0002132	0.0167	6.9343	11.9895	0.498448	4.05e-05	0.109639	2.99573	0.8635	-0.3562	0.1364	1	11.0615	0	0	1	0	24.0757	0.8635	2	965556	23831.7	18059.2	15651.4	2017.25	623.824	6329.61	144.677			33225.9	34858.8	1424.82	17.1943	9.44
652	2016	0.0164	0.000269	0.0061	6.95081	12.0513	0.618943	4.05e-05	0.110009	3.04452	0.8649	-0.3552	0.1134	0	11.7495	0	0	1	0	24.1913	0.8649	2	1563181	46147.6	33464.2	18758.3	3227.5	569.638	8827.05	153.04			15072.6	54326.1	1335.21	17.2677	9.78
652	2017	0.0047	2.21e-05	0.0084	6.95655	12.082	0.216971	4.05e-05	0.10996	3.09104	0.8525	-0.369	0.1242	1	11.1229	0	0	1	1	24.214	0.8525	2	1902345	46987.1	45716.4	18740.4	5548.07	944.055	9092.04	154.165		-5.97636	6043.54	68681.4	834.167	17.267	9.5
652	2018	0.0085	7.23e-05	0.0053	6.98657	12.0659	0.0109395	6.13e-05	0.109964	3.13549	0.851	-0.3651	0.1083	1	10.4864	0	0	1	1	24.2676	0.851	2	1923155	43756.7	62936.3	20269.3	-132.612	525.626	8806.22	152.615	-430.436	27258.2	10204.6	65766.4	1210.02	17.1415	9.57
661	2008	0.07041	0.0049576	0.0134	6.6234	10.4354	0.214633	2.87e-05	0.071647	2.56495	0.6307	-0.20128	0.1113	0	10.9168	0	0	2	1	21.1599	0.6307	2	80415.6	34415.7	283.3	9163.17	2348.39	16.226	233.641				-108.49	6424.19		13.4696	5.72
661	2009	0.0808	0.0065286	0.0292	6.6287	10.5362	0.272872	2.87e-05	0.072184	2.63906	0.5545	-0.185	0.0947	0	11.2092	0	0	2	1	21.162	0.5545	2	102359	35233.7	78.349	9838.28	570.601						-480.956	19337.7	891.403	13.492	5.8
661	2010	0.0511	0.0026112	0.1072	6.63187	10.6889	0.139095	2.15e-05	0.061814	2.70805	0.5436	-0.1909	0.101	0	10.8023	0	0	2	1	21.2895	0.5436	2	116596	34566.9	2618.47	12903.3	1667.12						296.374	21266.4	2537.41	13.3774	5.42
661	2011	0.037	0.001369	0.1365	6.63568	10.8695	0.110318	2.15e-05	0.062759	2.77259	0.5404	-0.205	0.1313	0	10.2682	0	0	2	1	21.4453	0.5404	2	129459	40079.5	1776.32	18919.9	2077.01	35.1924	73.7456	87.8376	0		-43.7203	19864.6	3976.61	13.4078	5.55
661	2012	0.0244	0.0005954	0.1513	6.62923	10.9833	0.360422	2.87e-05	0.063347	2.83321	0.4366	-0.2317	0.1069	0	10.5189	0	0	2	1	21.5624	0.4366	2	176119	59583.2	2014.47	23870.9	2813.93	40.5537	68.075	230.105			7.06647	46940.8	1804.34	13.4353	6.06
661	2013	0.0337	0.0011357	0.1319	6.62367	11.1045	0.163245	2.87e-05	0.050302	2.89037	0.3926	-0.183	0.1188	0	10.6493	0	0	2	1	21.7545	0.3926	2	204869	70912.5	3951.8	32085.9	4401.97	34.9426	62.1334	281.432			-14.8281	55188.6	1381.54	13.6014	6.11
661	2014	0.0136	0.000185	0.1607	6.62619	11.1676	0.104267	2.87e-05	0.053477	2.94444	0.3506	-0.2092	0.1138	1	10.599	0	0	2	0	21.8702	0.3506	2	226230	70774.5	4076.77	36720.4	3971.74	55.6019	28.9432	306.582	13.556		67.2854	53676	1814.77	13.6388	6.27
661	2015	0.0107	0.0001145	0.0866	6.62513	11.2032	0.0617889	0.000296	0.051993	2.99573	0.3618	-0.2448	0.1144	1	10.7786	0	0	2	0	22.0623	0.3618	2	240209	70233.9	6241.32	37829	4940.97	113.415	27.9516	338.215			-112.766	62443.5	1768.39	13.8036	6.47
661	2016	0.0076	5.78e-05	0.0535	6.62407	11.2835	0.206216	0.0003764	0.051682	3.04452	0.2826	-0.2564	0.0958	1	10.892	0	0	2	0	22.5484	0.2826	2	289744	73550.1	6733.73	51093.1	5923.93	136.302	27.7349	415.772			1424.76	80990.8	2862.76	14.1714	6.7
661	2017	0.02	0.0004	0.0879	6.61874	11.3704	0.415823	0.0004853	0.052229	3.09104	0.2926	-0.2289	0.0779	1	10.6641	0	0	2	0	22.7182	0.2926	2	410226	111594	9348.2	68047.7	4876.52	102.11	37.0219	623.753		-840.872	5199.77	113839	2062.81	14.2816	6.48
661	2018	0	0	0.0776	6.62141	11.4674	0.310252	0.0005604	0.051979	3.13549	0.328	-0.2687	0.122	1	10.1655	0	0	2	0	22.9654	0.328	2	537500	119073	5565.42	116321	7812.34	236.826	53.5516	999.386		-78.2722	6479.67	180640	3110.69	14.4339	6.55
663	2009	0.026	0.000676	0	3.4896	11.2244	-0.183667	1.09e-05	0.115076	2.63906	0.6453	-0.487	0.0988	1	12.757	0	0	1	0	21.0039	0.6453	2	35466.9	15122.4	64.0993	5277.95	1757.08	40.6597	190.288				595.052	-1182.93	22.7	13.7441	6.89
663	2013	0.0391	0.0015288	0	3.49734	11.312	0.0044509	1.09e-05	0.110208	2.89037	0.7338	-0.391	0.1482	1	12.1978	0	0	1	0	21.0269	0.7338	2	45893.2	36510.6	183.282	4721.59	3005.17	1.73735	303.322	39.1447			3521.62	-1648.75	730.224	14.3262	7.47
663	2014	0.0699	0.004886	0.0076	3.50509	11.3998	0.0023409	1.09e-05	0.109575	2.94444	0.7417	-0.3413	0.1307	1	12.1001	0	0	1	0	21.0387	0.7417	2	46000.6	34858.6	404.583	3916.66	3660.04	1.95876	327.647	32.0887			1853.61	-3820.57	695.558	14.4706	8.09
663	2015	0.3697	0.136678	0.0416	3.50137	11.4602	0.938368	6.5e-06	0.073167	2.99573	0.4869	0.1353	0.1401	0	12.5681	0	0	1	0	22.1055	0.4869	2	89166.1	45896.6	12806.4	11880.2	9533.92	8.88847	332.975	129.489			1457.31	4480.13	330.14	13.7787	8.96
663	2016	0.4076	0.166138	0	3.50625	11.5249	0.742796	6.5e-06	0.073009	3.04452	0.5001	0.1731	0.1073	0	12.4578	0	0	1	0	22.1874	0.5001	2	155398	37343.7	18014.6	28900.1	-38.7787	27.2356	342.596	239.213			9666.31	10777.2	6307.36	14.2274	9.15
663	2017	0.3892	0.151477	0.029	3.50038	11.6515	-0.202029	6.5e-06	0.073514	3.09104	0.4675	0.1547	0.0903	0	12.4622	0	0	1	0	22.1496	0.4675	2	124003	81246.3	16528.2	28586.7	2486.52	37.5405	419.512	219.018		81.9347	2472.54	11849.1	9277.17	14.1837	8.73
665	2008	0.1115	0.0124322	0.0154	6.72527	10.7691	-0.180454	0	0.067104	2.56495	0.6947	-0.2455	0.1202	0	10.8027	0	0	2	0	20.4692	0.6947	2	48134.6	37977.1	1245.36	5363.26	3330	4.32401	110.031					641.288	16	13.3177	5.4
665	2009	0.0456	0.0020794	0	6.72803	10.9206	0.381881	0	0.060611	2.63906	0.735	-0.301	0.1016	0	11.1381	0	0	2	0	20.665	0.735	2	66516.2	40652.1	4013.5	5530.85	1822.31	1.69299	129.17				2.6	5599.24	71	13.5808	5.57
665	2010	0.026	0.000676	0.0853	6.72947	11.1053	0.408554	0	0.061438	2.70805	0.7158	-0.3042	0.1183	0	10.678	0	0	2	0	20.7103	0.7158	2	93691.6	37704.2	2189.72	7891.32	2627.9	2.32875	118.248				0.6	6070.3	525.464	13.5433	5.5
665	2011	0.0391	0.0015288	0.1058	6.71805	11.3114	0.0914262	0	0.063161	2.77259	0.6852	-0.2812	0.135	0	9.94546	0	0	2	0	20.6895	0.6852	2	102258	35003.6	440.164	8380.75	1368.23	4.95427	135.247				23.556	6430.26	26	13.5232	5.7
665	2012	0.0174	0.0003028	0.0063	6.71138	11.4866	0.037915	0	0.084097	2.83321	0.3407	-0.6518	0.1249	1	11.3341	0	0	2	0	21.8992	0.3407	2	106135	179186	134.782	27170.5	56322.3	14.9247	93.5285	245.167			121.611	17001.7	767.764	13.5185	6.21
665	2013	0.01	0.0001	0.0154	6.71186	11.6091	0.0869491	0	0.084264	2.89037	0.2996	-0.6649	0.144	1	11.4063	0	0	2	0	21.9213	0.2996	2	115363	200600	-37.2194	28592.3	15021.6	14.4108	93.6694	259.732			284.928	16734.1	1678.82	13.651	6.58
665	2014	0	0	0	6.71817	11.7094	0.544198	0	0.072585	2.94444	0.3316	-0.715	0.125	1	11.9742	0	0	2	1	22.7402	0.3316	2	178143	396221	415.335	60779.1	76761.7	15.4666	79.7736	564.113			225.302	23688.5	461.619	13.6992	7.16
665	2015	0	0	0	6.72058	11.7868	0.351805	0	0.06143	2.99573	0.2967	-0.6579	0.1351	1	12.2639	0	0	2	1	22.7521	0.2967	2	240815	431364	391.113	73459.3	32827	35.9547	127.347	644.459			1051.32	36637.1	595.19	13.7234	7.35
665	2016	0	0	0	6.72623	11.8695	0.0308655	0	0.06143	3.04452	0.2866	-0.6579	0.1151	1	12.4051	0	0	2	0	22.8175	0.2866	2	248248	460608	528.423	84792.7	36680.1	14.2407	55.5069	699.3			976.767	29120.5	1018.9	13.787	7.47
665	2017	0	0	0	6.74993	11.9642	0.0523306	7.36e-05	0.06143	3.09104	0.353	-0.6579	0.0961	1	11.8124	0	0	2	0	22.9703	0.353	2	261239	507504	614.844	92973.8	39885.9	9.46683	47.5094	710.02			1052.64	33218.2	879.633	13.9344	7.33
665	2018	0	0	0	6.78446	12.0315	0.0519685	7.36e-05	0.06143	3.13549	0.4023	-0.6579	0.1189	1	11.2821	0	0	2	0	23.1352	0.4023	2	274815	559812	747.763	97179.6	43808.3	42.5499	141.77	759.718		15.9191	2315.29	20780	2832.72	14.1331	7.38
666	2008	0.3086	0.095234	0	7.16997	11.2984	-0.317481	2.12e-05	0.203351	2.56495	0.4889	-0.0297	0.1193	0	12.0166	0	0	1	0	22.5168	0.4889	1	370790	128580	-499.983	49933.1	908.991	60.3139	347.384				5308.68	-1883.82	4627.39	12.989	7.24
666	2009	0.315	0.099225	0	7.12753	11.4881	-0.0367926	2.12e-05	0.203417	2.63906	0.5712	-0.0233	0.1001	0	12.3078	0	0	1	0	22.6427	0.5712	1	357147	128043	6235.51	40735.3	7885.52	73.3182	360.56		42.6181		8791.55	-16006.2	5369.02	13.1437	7.36
666	2010	0.2983	0.0889829	0.0808	7.13712	11.6281	1.0404	2.12e-05	0.204523	2.70805	0.6192	-0.04	0.1131	0	12.0003	0	0	1	0	23.1516	0.6192	1	634658	144346	24374.2	69815.1	2814.16	201.198	477.032		2711.93		11689.7	59957	6048.35	13.6214	7.94
666	2011	0.3037	0.0922337	0.0312	7.15297	11.7533	0.406659	2.12e-05	0.203645	2.77259	0.5581	-0.0346	0.1477	0	11.3379	0	0	1	0	23.2859	0.5581	1	727237	157943	27977.6	131486	11264.2	95.1744	611.895		-13772.7		2169.09	152047	1676.03	13.7212	8.1
666	2012	0.0042	1.76e-05	0.1076	7.16819	11.8336	-0.153478	0.0004599	0.101255	2.83321	0.4812	-0.3341	0.1349	0	11.2578	0	0	1	0	23.4676	0.4812	1	506193	165818	35756.9	128584	-3672.01	87.6072	894.562	1386.35	4378.34		7312.81	178905	3919.9	13.8985	8.75
666	2013	0.2575	0.0663062	0.105	7.18258	11.906	0.216756	0.0005167	0.166461	2.89037	0.4593	-0.0808	0.1231	0	11.3105	0	0	1	0	23.6605	0.4593	1	567548	181694	50921	162833	188.012	81.6895	921.623	1735.01	-1112.29		-703.358	239489	4104.76	14.2253	9.12
666	2014	0.28438	0.080872	0.00737	7.19549	11.9828	-0.0516073	0.0004599	0.163326	2.94444	0.4361	-0.06192	0.117	0	11.2789	0	0	1	0	23.7827	0.4361	1	511765	185706	46125.5	189138	-10111.5	181.98	1197.08	1831.7	11719.8		27686	273311	4249.77	14.3911	9.37
666	2015	0.0559	0.0031248	0.048	7.2043	12.0499	0.0381193	0.0004031	0.149194	2.99573	0.5099	-0.5045	0.1353	0	11.5037	0	0	1	0	24.0578	0.5099	1	565367	191033	55225.9	224975	9251.43	188.999	1627.11	2319.38	0.328904		20671.6	241240	4336.33	14.678	8.89
666	2016	0.0236	0.000557	0.0316	7.21744	12.1459	0.0029965	0.0004031	0.155278	3.04452	0.5508	-0.5537	0.117	0	11.4533	0	0	1	0	24.2877	0.5508	1	631404	166966	67773.6	289046	-1893.18	206.313	2865.59	2676.14			35463.4	262858	19628.8	15.0653	9.14
666	2017	0.0169	0.0002856	0.0302	7.2145	12.2363	-0.0596354	0.0004031	0.157938	3.09104	0.4615	-0.5663	0.0877	0	10.7094	0	0	1	0	24.3277	0.4615	1	641420	146120	42200.3	257942	-14823.9	179.352	3199.99	2192.82		3641.21	123447	375220	3717.15	15.227	9.13
666	2018	0.0298	0.000888	0	7.22694	12.303	0.0399324	0.0004031	0.157799	3.13549	0.4675	-0.5569	0.1014	0	10.1171	0	0	1	0	24.3853	0.4675	1	751513	139767	66139.7	300126	1348.19	303.26	3122.93	2426.91	0	19352.8	15173.6	273409	7834.02	15.3161	9.05
680	2008	0	0	0.1132	6.71271	10.1578	0.366066	0.0001007	0.045973	2.48491	0.3956	-0.211	0.1177	0	11.943	0	0	1	0	22.3402	0.3956	2	658185	84262.7	-1847.06	36222.3	6626.53	92.9453	262.127				16770.9	62152.9	1127.4	14.2295	6.89
680	2009	0	0	0.1187	6.72299	10.2007	0.0568813	6.13e-05	0.0462	2.56495	0.4615	-0.211	0.1063	0	12.5662	0	0	1	0	22.5699	0.4615	2	695623	116231	-680.298	43358.2	7822.23						15001	51930.6	1928.36	14.4586	6.94
680	2010	0.0075	5.62e-05	0.1621	6.73697	10.3144	0.926198	4.96e-05	0.049094	2.63906	0.5917	-0.2035	0.1132	0	12.3643	0	0	1	0	23.0933	0.5917	2	1339907	147122	161.038	57312.6	10403.7	104.74	370.855				22923.1	107856	3830.99	14.9721	6.75
680	2011	0	0	0.1008	6.7417	10.44	0.0972438	4.96e-05	0.046515	2.70805	0.6483	-0.211	0.1663	0	12.0136	0	0	1	0	23.3486	0.6483	2	1470205	230822	-10470.3	69420.2	14196.6	167.894	1385.37				3450.6	63681.7	5435.7	15.0686	6.85
680	2012	0	0	0.0442	6.74182	10.5361	-0.286851	4.96e-05	0.044744	2.77259	0.6309	-0.211	0.1463	0	11.9776	0	0	1	0	23.3115	0.6309	2	1048475	256353	-9715.11	80811.6	14933.3	194.674	1884.7	633.049			545.081	-5269.98	9877.65	14.2431	7.24
680	2013	0.0239	0.0005712	0.0034	6.74264	10.6287	-0.0333223	6.17e-05	0.076511	2.83321	0.6213	-0.2523	0.1279	0	11.8859	0	0	1	0	23.2554	0.6213	2	1013537	233218	1061.68	85799.8	20123.7	150.787	1465.29	689.528			12382.1	-42998.7	2899.46	14.2587	7.39
680	2014	0.0205	0.0004202	0.0071	6.75705	10.6961	-0.282764	4.62e-05	0.076412	2.89037	0.5978	-0.2557	0.115	0	11.8571	0	0	1	0	23.1401	0.5978	2	726945	240015	1999.22	73426.7	22290.5	236.019	1275.75	599.865			8408.27	-5523.2	4349.36	14.1831	7.76
680	2016	0.0113	0.0001277	0.0108	6.77537	10.8018	0.168063	4.62e-05	0.077436	2.99573	0.6208	-0.2973	0.1141	1	11.9813	0	0	1	0	22.9492	0.6208	2	440446	206946	2687.44	53016.5	4639.48	119.973	857.224	432.915			7802.8	-15059.7	11519.2	14.276	7.94
680	2017	0.0155	0.0002402	0.0115	6.78333	10.8688	0.441902	3.39e-05	0.077484	3.04452	0.6219	-0.2931	0.1227	0	11.1802	0	0	1	0	22.981	0.6219	2	635080	175425	2450.27	51304.4	10644.6	59.5731	665.241	427.931		-2346.22	20342.9	3093.34	1996.67	14.3738	7.85
680	2018	0.0175	0.0003063	0	6.79234	10.9212	0.259956	3.39e-05	0.087344	3.09104	0.6081	-0.3086	0.122	0	10.514	0	0	1	0	22.961	0.6081	2	800173	158031	4015.86	61835.8	15431.8	83.7862	695.409	508.208		-2938.54	12172.2	12296.9	2169.06	14.3687	7.88
685	2008	0.0189	0.0003572	0.0595	4.98634	11.4743	7.12157	0	0.389977	2.48491	0.2388	-0.6934	0.1325	0	12.4421	0	0	1	0	22.228	0.2388	2	64224.4	116638	1499.37	8743.99	51032.4	61.1638	454.743		-238.177		51460.8	55971.2	456.913	16.6076	7.52
685	2009	0.0189	0.0003572	0.0846	4.99654	11.5703	0.162677	0	0.393384	2.56495	0.2593	-0.6982	0.1045	0	12.9197	0	0	1	0	22.4748	0.2593	2	74672.2	137911	1531.55	10447.2	8688.14	39.8563	286.415		1.38701		76273.3	83146.4	757.52	16.8294	7.62
685	2010	0.0219	0.0004796	0.0054	5.00529	11.7283	0.143581	0	0.390652	2.63906	0.2082	-0.698	0.1134	1	12.4839	0	0	1	0	22.543	0.2082	2	85393.7	139521	2394.69	11959.5	9618.7	31.0615	301.378				63406.3	68456.4	85	16.9785	7.73
685	2011	0.0224	0.0005018	0.0047	5.01529	11.8882	-0.0693046	0	0.390701	2.70805	0.2843	-0.6975	0.1428	1	11.7923	0	0	1	0	22.8015	0.2843	2	79475.5	152796	1682.32	12742.4	11013.6	53.5488	387.654				133798	130725	770	15.1906	7.88
685	2012	0.0243	0.0005905	0.0018	5.02388	11.9866	0.0288783	0	0.390732	2.77259	0.2034	-0.6957	0.1274	1	11.7401	0	0	1	0	22.757	0.2034	2	81770.6	166285	1837.84	13388.2	11108.3	51.0504	447.434	113.101			34341.7	36180.7	1411	15.1917	8.33
685	2013	0.0236	0.000557	0	5.0376	12.0509	0.0608546	0	0.390721	2.83321	0.1973	-0.69644	0.1382	1	11.6957	0	0	1	0	22.828	0.1973	2	86746.8	164092	6980.46	14575.8	11986.3	25.5412	367.383	123.328			60344.3	65294.8	2312.03	15.2986	8.64
685	2014	0.1347	0.0181441	0.0143	5.0505	12.1054	0.331318	0	0.260047	2.89037	0.233	-0.394	0.1273	1	11.6542	0	0	1	0	23.0214	0.233	2	115488	166218	3862.42	18242.1	28741.7	52.4262	489.865	153.941			68554.8	81842.1	1514.25	15.3371	9.3
685	2015	0.1291	0.0166668	0.0107	5.06702	12.153	0.0652862	0	0.235035	2.94444	0.1969	-0.3864	0.1304	0	11.8572	0	0	1	0	23.3439	0.1969	2	123027	165821	5018.69	19944.6	12385.4	46.0816	626.793	163.115			141270	156231	3098.29	15.6279	9.68
685	2016	0.1235	0.0152523	0.0158	5.0814	12.2007	0.188844	0	0.245241	2.99573	0.236	-0.4028	0.0973	0	11.895	0	0	1	0	23.4352	0.236	2	146260	158918	4337.54	23104	11949.9	56.1807	781.386	191.078			95807.9	104572	3326.82	15.6587	9.86
685	2017	0.1281	0.0164096	0.0056	5.1358	12.2149	0.103512	0	0.246096	3.04452	0.2277	-0.404	0.0891	0	11.2872	0	0	1	0	23.486	0.2277	2	161400	166788	4839.36	24150.9	10957.3	44.5765	592.435	212.261		466.845	101304	116803	3870.55	15.6805	9.61
685	2018	0.1281	0.0164096	0.0121	5.17615	12.2319	0.261983	0	0.246103	3.09104	0.2655	-0.3982	0.1049	0	10.7508	0	0	1	0	23.5649	0.2655	2	202172	176806	5681.1	36981.2	17933.3	68.5528	687.445	310.207		-8.04485	55213.6	81627.5	5834.03	15.286	9.72
687	2008	0.0239	0.0005712	0	7.04027	9.53581	-0.10304	0	0.281665	2.48491	0.3101	-0.5067	0.1231	1	15.3349	0	0	1	0	21.0637	0.3101	2	75363	55747.3	691.022	12804.1	5612.35	2.62044	75.6448				2042.4	-13961.9	165.514	12.3054	7.52
687	2010	0.0269	0.0007236	0.0114	7.05704	9.77904	0.0825206	0	0.231406	2.63906	0.2622	-0.4539	0.1178	1	14.9376	0	0	1	0	21.1563	0.2622	2	84882.4	44159.9	-388.174	16136.1	4729.26	2.30966	25.3389				8251.05	3717.24	1022.68	12.3874	7.73
687	2011	0.0177	0.0003133	0.0203	7.05678	9.95736	0.138396	7.83e-06	0.23135	2.70805	0.4158	-0.4631	0.1395	1	14.0275	0	0	1	0	21.3381	0.4158	2	96629.8	45039.7	-265.037	18383.5	5084.27	3.1499	33.8689				7646.78	7183.23	855.821	12.5802	7.88
687	2012	0.0464	0.002153	0.0188	7.06655	10.0525	-0.103187	1.14e-05	0.117467	2.77259	0.4384	-0.4826	0.1136	1	14.0895	0	0	1	0	21.7847	0.4384	2	86658.9	57025.5	-2276.31	23971.2	5642.71	17.7363	37.7399	185.244			11246.8	1249	236.785	13.0302	8.33
687	2013	0.0566	0.0032036	0.0038	7.05953	10.1248	-0.0942962	1.14e-05	0.116548	2.83321	0.4533	-0.43	0.1247	1	13.9158	0	0	1	0	21.7126	0.4533	2	78487.3	49201.7	147.33	22747.1	6819.35	34.7785	33.3215	195.076			927.141	-16517	25.5346	13.0119	8.64
698	2008	0	0	0.1329	6.57018	10.8987	0.077397	4.59e-05	0.115082	2.48491	0.5751	-0.4016	0.122	0	13.742	0	0	1	0	22.6118	0.5751	1	591145	248209	5107.8	25749.9	22767.7	15.2513	574.069					11046.7	809.088	14.0734	6.32
698	2009	0	0	0.0966	6.57438	10.995	-0.237782	3.27e-05	0.112321	2.56495	0.6027	-0.3882	0.1067	0	13.9913	0	0	1	0	22.6756	0.6027	1	450581	227630	5714.57	26410.4	24430.5	11.4233	373.311				-346.736	3917.43	807.756	14.099	6.51
698	2010	0.0182	0.0003312	0.003	6.5787	11.1523	0.660984	2.31e-05	0.109612	2.63906	0.5621	-0.3258	0.1084	0	14.25	0	0	1	0	22.6509	0.5621	1	748408	482532	6410.64	28249.8	37946.2	7.04652	646.937					19164.2	2372.43	14.1343	6.24
698	2011	0.0094	8.84e-05	0.0209	6.58299	11.3127	0.348488	2.31e-05	0.109646	2.70805	0.5289	-0.3282	0.1492	0	13.3187	0	0	1	0	22.6456	0.5289	1	1009219	459487	6300.32	30762.9	29815.3	14.9702	767.821				1300.52	14105.5	10824.4	14.2797	6.32
698	2012	0.0196	0.0003842	0.0094	6.5859	11.4197	0.0166919	2.31e-05	0.109704	2.77259	0.5643	-0.3221	0.1293	0	13.1379	0	0	1	0	22.6716	0.5643	1	1026065	442609	1524.36	33422.4	41516.5	16.0498	906.187	265.852				-25242.2	6509.26	14.3716	6.53
698	2013	0.0231	0.0005336	0	6.58906	11.4973	0.0263608	2.31e-05	0.109771	2.83321	0.5603	-0.3226	0.1119	0	13.1174	0	0	1	0	22.6722	0.5603	1	1053113	450238	1631.11	30897.3	12575.3	34.2953	1018.87	248.971				-20511.6	5787.52	14.447	6.57
698	2014	0.0204	0.0004162	0	6.59414	11.4839	0.0003098	2.31e-05	0.109733	2.89037	0.5884	-0.3253	0.1075	0	12.9596	0	0	1	0	22.7436	0.5884	1	1053439	404263	1408.32	29753.3	15290.7	54.7872	1115.56	233.883				-23435.2	5213.71	14.6153	6.88
698	2016	0.0078	6.08e-05	0.0044	6.59851	11.2327	-0.0845554	3.69e-05	0.108814	2.99573	0.6026	-0.4663	0.1026	0	13.5433	0	0	1	0	23.0839	0.6026	1	884677	539612	8590.61	35285.9	40306.1	98.892	1078.99	281.246				4113.83	5074.19	14.8803	6.75
698	2017	0.0143	0.0002045	0.0053	6.60259	11.2707	0.346047	3.69e-05	0.108843	3.04452	0.5551	-0.458	0.1129	0	12.7246	0	0	1	0	23.0117	0.5551	1	1190816	493835	7678.01	34287.2	38425.9	103.955	931.68	279.355		13261.8		28650.5	4875.8	14.8828	6.76
698	2018	0.0093	8.65e-05	0.0073	6.61473	11.3427	-0.0938332	3.69e-05	0.108825	3.09104	0.5073	-0.463	0.1052	0	12.012	0	0	1	0	22.9363	0.5073	1	1079078	463559	4423.08	32635.6	52641.7	155.552	934.394	261.863		11.4325		15859.5	5875.76	14.9114	6.72
701	2008	0.0129	0.0001664	0	5.15733	11.4055	0.0870882	3.12e-05	0.079869	2.48491	0.6721	-0.2871	0.128	0	10.4561	0	0	1	0	21.6712	0.6721	2	668881	18609	1991.52	8549.92	-3851.23	247.613	572.477		-75.6321		3825.13	8970.54	165.098	14.7495	6.79
701	2009	0.0352	0.001239	0.0094	5.17615	11.4942	0.34951	0	0.080283	2.56495	0.6414	-0.2648	0.107	0	11.1237	0	0	1	0	21.6659	0.6414	2	902661	27775.7	8203.78	9211.01	606.694	44.8927	277.804		48.5216		-4606.14	10995.9	253.498	14.3115	6.89
701	2010	0.0322	0.0010368	0	5.19407	11.6468	0.21407	0	0.080003	2.63906	0.6997	-0.2678	0.125	0	10.853	0	0	1	0	21.9368	0.6997	2	1095894	31185	3978.34	11773	1254.23	27.3498	371.767		-8.6906		3561.57	11001.9	361.957	14.3946	6.72
701	2011	0.0144	0.0002074	0.01	5.22198	11.828	0.348041	0	0.079942	2.70805	0.7577	-0.2856	0.1531	0	10.3642	0	0	1	0	22.2628	0.7577	2	1477310	38094.2	11883.3	15945.5	1419.32	33.9238	701.213		-68.6644		1999.31	17830.8	565.603	14.5721	6.91
701	2012	0.0173	0.0002993	0.012	5.25175	11.902	0.186253	0	0.080007	2.77259	0.7826	-0.2849	0.1259	0	10.2405	0	0	1	0	22.4124	0.7826	2	1752464	37697.4	7669.74	20292.1	-729.452	28.1706	1159.41	175.9	-34.4554		13704.9	17541	780.864	14.6995	7.33
701	2013	0.0242	0.0005856	0.0025	5.28219	11.9406	0.463624	0	0.079951	2.83321	0.8288	-0.2758	0.1388	0	10.3728	0	0	1	0	22.8592	0.8288	2	2564947	44925.1	5635.83	23929.7	4613.43	32.2901	1284.81	214.685	57.3823		20205.2	30157.7	984.975	15.1225	7.47
701	2014	0.0437	0.0019097	0.0521	5.31517	11.9888	0.0276451	0	0.057154	2.89037	0.7901	-0.3074	0.1394	0	10.485	0	0	1	0	23.078	0.7901	2	2635855	53518.7	10113.6	27426.5	4336.83	65.3869	2058.67	267.639	-85.4474		29311.2	17382.7	2528.77	15.1062	8.09
701	2015	0.0396	0.0015682	0.078	5.35281	12.0083	0.111786	0	0.056159	2.94444	0.7054	-0.2608	0.1463	0	10.8447	0	0	1	0	23.3766	0.7054	2	2930508	64644.9	7832.88	34598.2	6034.82	87.6362	2012.86	284.61	100.526		25615.6	4535.45	3041.97	15.0811	8.96
701	2016	0.0453	0.0020521	0.0679	5.39816	12.0508	0.374873	0	0.047714	2.99573	0.6577	-0.2551	0.1266	0	11.7386	0	0	1	0	23.4954	0.6577	2	4029076	156229	18886.3	43303.9	8563.52	95.5567	1770.04	383.894	3482.93		7450.41	10316.2	4519.86	15.0219	9.15
701	2017	0.0604	0.0036482	0.0217	5.44242	12.1462	0.24143	0	0.046857	3.04452	0.6468	-0.24	0.1091	0	11.1616	0	0	1	0	23.4639	0.6468	2	5001814	168119	12044	49792.6	12533.3	65.0616	2529.74	407.083	-5879.5	33.2481	27118	4475.81	7502.24	14.9203	8.73
701	2018	0.0672	0.0045158	0.0118	5.49306	12.1919	0.298143	0	0.046497	3.09104	0.6911	-0.2332	0.1268	0	10.6384	0	0	1	0	23.5201	0.6911	2	6493071	179653	15191.9	73463	22097.5	147.905	2732.17	579.021	1411.54	4777.44	22985.4	459.141	7315.21	14.6976	8.95
702	2008	0.0171	0.0002924	0	4.20424	9.89058	0.145546	1.26e-05	0.073062	2.48491	0.4868	-0.2559	0.1252	0	12.655	0	0	2	0	20.5321	0.4868	2	159317	39728	-2814.53	6104.07	2327.21	11.0491	147.526				234.774	3107.84	179.514	13.0855	5.35
702	2009	0.0344	0.0011834	0	4.20439	10.0337	0.0412134	1.26e-05	0.068381	2.56495	0.4779	-0.2268	0.1064	1	12.9988	0	0	2	0	20.5326	0.4779	2	165883	41013.5	-2570.45	7391.74	2041.71						16.4959	2306.12	241.987	13.0658	5.33
702	2010	0.034	0.001156	0.0142	4.20454	10.1768	0.0282071	9.48e-06	0.059037	2.63906	0.5275	-0.2082	0.1131	1	12.4865	0	0	2	0	20.6525	0.5275	2	170562	38514.8	-2326.68	7384.65	2566.92	8.40314	96.4568		-10.09		336.339	1448.47	452.987	13.2018	5.47
702	2011	0.0282	0.0007952	0.0079	4.20469	10.3198	0.120955	7.11e-06	0.057396	2.70805	0.4495	-0.211	0.144	1	11.6867	0	0	2	0	20.5393	0.4495	2	191193	37540.5	-383.459	8611.3	2504.33	10.3389	116.85		-171.573		-158.551	322.171	504.045	13.024	5.68
702	2012	0.0292	0.0008526	0.0215	4.1987	10.4687	0.0282991	1.72e-05	0.057731	2.77259	0.4965	-0.2101	0.1235	1	11.493	0	0	2	0	20.6312	0.4965	2	196603	34969.1	-517.172	9356.29	2240.32	6.23225	92.1453	74.359	181.663		25.1428	415.977	487.33	13.1633	5.7
702	2013	0.0376	0.0014138	0.0129	4.1987	10.5762	0.0295345	1.29e-05	0.066625	2.83321	0.3942	-0.2199	0.122	1	11.4152	0	0	2	0	20.4068	0.3942	2	202410	33243.3	381.217	10225.6	2179.13	4.90314	45.007	84.0502	20.3596		431.892	-2509.53	524.254	12.9696	5.84
702	2014	0.0505	0.0025503	0.0349	4.19964	10.6847	-0.110064	9.68e-06	0.066077	2.89037	0.308	-0.2048	0.1343	1	11.2813	0	0	2	0	20.3825	0.308	2	180132	30385.6	490.809	10241.9	359	2.02458	37.8338	83.4986	-270.06		2433.18	2278.55	506.966	12.9843	6.78
702	2015	0.0674	0.0045428	0.0487	4.20194	10.7742	-0.268935	5.01e-06	0.065144	2.94444	0.2668	-0.1839	0.1351	1	11.433	0	0	2	0	20.2588	0.2668	2	131688	28883.9	158.573	10287.6	1924.45	1.99389	26.6634	78.6277	284.16		1083.72	258.679	363.118	12.9	7.09
702	2016	0.0382	0.0014592	0.0644	4.21383	10.8467	-0.0659816	0	0.064681	2.99573	0.2865	-0.2131	0.1149	1	11.4936	0	0	2	0	20.2865	0.2865	2	122999	28452.6	220.387	9798.54	1932.86	3.13668	14.6486	77.3094	-40.41		221.121	-235.706	443.196	12.9989	7.07
702	2017	0.0912	0.0083174	0.0064	4.2069	10.9402	0.0962722	0	0.065882	3.04452	0.3288	-0.1961	0.0989	1	10.7558	0	0	2	0	20.3751	0.3288	2	134840	25133.9	248.357	9916.32	-1604.42	1.17224	14.6178	87.258	0.55	878.668	126.418	1880	256.449	13.2571	6.98
702	2018	0.1244	0.0154754	0.0236	4.21278	10.9322	-0.0048404	0	0.068537	3.09104	0.2733	-0.1629	0.1068	1	10.2416	0	0	2	0	20.3937	0.2733	2	134188	26473.1	1346.43	9733.16	-1858.26	6.58276	15.7775	71.4791	-3.6	5914.06	-135.261	6078.54	261.243	13.3444	7.05
705	2008	0.0638	0.0040704	0	6.08016	10.8368	0.165717	0	0.052246	2.48491	0.4309	-0.1944	0.1117	0	11.7643	0	0	1	1	20.614	0.4309	2	111277	24919.5	97.5961	5836.65	2240.58						209.586	1726.38	56.32	13.3333	7.78
705	2009	0.0394	0.0015524	0	6.08153	10.9019	0.146718	0	0.051052	2.56495	0.446	-0.1954	0.0993	0	11.9887	0	0	1	1	20.6746	0.446	2	127604	23389.1	385.254	7276.84	2420.1						250.238	2246.74	208.43	13.326	8.03
705	2010	0.0248	0.000615	0.0039	6.08427	11.0617	0.178083	0	0.051333	2.63906	0.5031	-0.2298	0.1012	0	11.4609	0	0	1	1	20.822	0.5031	2	150328	20870.1	198.028	8132.03	1073.92	4.43199	30.7637				434.847	2750.85	201.85	13.4831	8.18
705	2011	0.0077	5.93e-05	0.1124	6.08677	11.2349	0.143831	0	0.053486	2.70805	0.551	-0.2183	0.1431	0	10.7862	0	0	1	1	20.9227	0.551	2	171950	21733.7	354.784	9712.13	2865.84	5.81564	44.68				244.85	4042.85	238.88	13.5331	8.31
705	2012	0.0251	0.00063	0.0985	6.08859	11.3253	0.0539192	0.0002993	0.050502	2.77259	0.328	-0.2974	0.1135	0	10.625	0	0	1	1	21.2254	0.328	2	181221	20752.2	912.235	10552	2887.95	8.09074	58.64	82.1574			285.77	5481.41	260.035	13.8445	9.28
705	2013	0.0318	0.0010112	0.0341	6.09063	11.4055	0.113638	0.0002993	0.042616	2.83321	0.3245	-0.2536	0.1155	0	10.6568	0	0	1	1	21.2793	0.3245	2	201815	22180.3	1493.41	11368	1555.13	59.4316	15.1696	90.8962			287.4	7450.84	256.471	13.8732	9.37
705	2014	0.0175	0.0003063	0.0669	6.09357	11.4752	0.0312591	0.0003442	0.041009	2.89037	0.3218	-0.1985	0.136	0	11.1172	0	0	1	1	21.3125	0.3218	2	208123	38785.1	516.503	15022.1	2256.42	54.2808	15.2775	130.583			221.051	5005.88	184.648	13.8451	9.73
705	2015	0.0333	0.0011089	0.0673	6.0938	11.5208	0.0395306	0.000303	0.041443	2.94444	0.3403	-0.1827	0.1445	0	11.3005	0	0	1	1	21.385	0.3403	2	216351	38263.3	1133.46	14326.8	3512.89	17.8267	0.864339	121.753			383.102	3401.85	1092.86	13.9142	10
705	2016	0.0283	0.0008009	0.0681	6.09807	11.5863	0.127801	0.000303	0.041351	2.99573	0.3487	-0.1877	0.1223	0	11.6761	0	0	1	1	21.4249	0.3487	2	244000	52882.2	1654.27	15511.4	4814.89	56.8508	18.485	124.238			117.443	5860.85	281.388	13.9388	9.97
705	2017	0.0636	0.004045	0.0353	6.10032	11.6428	0.0565213	0.0003629	0.040975	3.04452	0.3226	-0.1358	0.1081	1	11.0664	0	0	1	0	21.4417	0.3226	2	257792	54633.3	1548.99	20307.6	4331.33	74.0942	9.99435	164.794		1105.29	118.584	7908.9	191.858	13.9439	9.9
705	2018	0.0925	0.0085563	0.0143	6.10256	11.7051	0.10867	0.0002581	0.041201	3.09104	0.3193	-0.1069	0.1137	1	10.4797	0	0	1	0	21.4748	0.3193	2	285806	53785.6	2091.82	23978.3	6789.49	67.858	9.19177	187.248		65.7223	126.192	8659.1	544.862	13.9459	9.96
709	2008	0	0	0.061	6.87368	10.2876	0.380572	1.46e-06	0.262879	2.48491	0.6863	-0.5511	0.122	0	12.9944	0	0	1	0	24.4494	0.6863	2	5769732	1554535	35929.7	193459	131698	1083.03	5237.79				16854.8	241610	3155.9	14.4235	5.5
709	2009	0	0	0.0363	6.8849	10.3322	0.511092	1.46e-06	0.262501	2.56495	0.7072	-0.5634	0.1206	0	14.3585	0	0	1	0	25.3554	0.7072	2	8718595	4307151	-118728	436944	1417974	1139.23	8195.62				18912.6	116964	4631.31	14.4273	5.64
709	2010	0	0	0.0229	6.8969	10.4453	0.341031	2.77e-07	0.091368	2.63906	0.7048	-0.4761	0.0947	0	13.9187	0	0	1	0	25.3766	0.7048	2	11700000	4554016	-236995	564206	352660	578.58	10121.2				32886.1	163865	5277.2	14.4593	4.98
709	2011	0	0	0.0169	6.90505	10.6198	0.140479	1.8e-07	0.215665	2.70805	0.6825	-0.6589	0.1252	0	13.2662	0	0	1	0	25.6723	0.6825	2	13300000	5733745	-249474	619399	550474	640.665	13220.2				33787.8	173518	12076	14.7711	5.18
709	2012	0	0	0.02	6.91304	10.7092	-0.162842	1.8e-07	0.215683	2.77259	0.712	-0.6589	0.1038	0	13.1545	0	0	1	0	25.7653	0.712	2	11200000	5951245	-226832	574568	81507.9	784.332	14660.2	4817.63			22226.3	20555.6	3399.73	14.9477	5.44
709	2013	0.0032	1.02e-05	0.0136	6.91095	10.7889	-0.0123158	0	0.215655	2.83321	0.7316	-0.6557	0.1004	1	13.2726	0	0	1	0	25.8406	0.7316	2	11000000	7045371	-228176	574791	499062	983.485	17315.5	4649.74			31553	15062.2	8428.64	15.0595	5.61
709	2014	0	0	0.0105	6.93235	10.8287	-0.108816	0	0.21273	2.89037	0.7344	-0.6576	0.1059	1	13.3162	0	0	1	0	25.8612	0.7344	2	9825745	7905448	12507.7	533579	322922	2489.47	20818.3	4452.05			29509.5	89885.9	7090.41	15.1373	6.03
709	2015	0.0069	4.76e-05	0.0022	6.93615	10.8758	-0.256001	0	0.177011	2.94444	0.745	-0.6262	0.1202	0	13.5792	0	0	1	0	25.9096	0.745	2	7310344	8155510	7129.18	517149	277786	1295.84	15463.4	4147.17			9119.72	53932.7	2281.07	15.2691	6.32
709	2016	0	0	0.0181	6.94505	10.9527	0.0198017	0	0.190641	2.99573	0.7493	-0.6494	0.0939	0	13.8389	0	0	1	0	25.949	0.7493	2	7455101	9792154	19717.8	476850	-149652	1428	12914.1	3949.26			18962.3	157972	3873.98	15.3398	6.42
709	2017	0.005	2.5e-05	0.002	6.88038	11.0585	0.461859	1.8e-07	0.190216	3.04452	0.7494	-0.6303	0.1156	0	13.1932	0	0	1	0	25.9711	0.7494	2	10900000	11100000	69696.2	488641	343136	1822.27	16434.5	3920.86		6.99169	14002.1	309550	1313.16	15.4431	6.26
709	2018	0.0064	4.1e-05	0.0047	6.88959	11.0339	0.109869	3.59e-07	0.190616	3.09104	0.7176	-0.6447	0.0935	0	12.5624	0	0	1	0	26.0644	0.7176	2	12100000	11800000	68123.9	502616	614977	1925.49	19358.7	4040.07		1659.36	21651.2	537358	2394.84	15.5808	6.33
713	2008	0.0342	0.0011696	0	6.18765	10.4402	-0.0187547	1.56e-05	0.142866	2.48491	0.5616	-0.34336	0.1229	0	12.4429	0	0	2	0	20.9337	0.5616	2	94120.6	30514.3	2367.35	7661.73	1798.51	16.7836	129.642				768.577	2712.03	166.33	14.4928	5.92
713	2009	0.0098	9.6e-05	0.0579	6.19726	10.6638	0.111685	1.56e-05	0.143101	2.56495	0.5997	-0.3678	0.099	0	12.7945	0	0	2	0	21.0851	0.5997	2	104632	31903.7	2792.96	7637.79	2429.52						390.418	4964.7	317.879	14.75	6.04
713	2010	0.0341	0.0011628	0.1155	6.20436	10.9076	0.43784	1.05e-05	0.119568	2.63906	0.41	-0.3239	0.1166	0	12.3672	0	0	2	0	21.3558	0.41	2	150445	32412	553.288	9727.44	2854.45	5.77816	99.2421				1743.35	10010.8	939.896	14.9164	6.12
713	2011	0.0341	0.0011628	0.0499	6.55976	10.8494	0.0766374	1.05e-05	0.117736	2.70805	0.3736	-0.324	0.1385	0	11.5582	0	0	2	0	21.3332	0.3736	2	161974	31031.3	334.372	10811.8	2657.18	23.3209	79.4606				214.751	4316.29	1079.37	14.9083	6.42
713	2012	0.0664	0.004409	0.0479	6.56597	10.9787	0.137959	1.05e-05	0.11833	2.77259	0.3421	-0.2747	0.1236	0	11.4915	0	0	2	0	21.335	0.3421	2	184320	33149.7	545.694	11813.1	3055.92		96.6521	99.4519			320.397	6112.5	747.845	13.9929	6.25
713	2013	0.0316	0.0009986	0.0396	6.56738	11.0925	-0.080983	1.05e-05	0.117514	2.83321	0.3499	-0.3118	0.1176	0	11.6384	0	0	2	0	21.4156	0.3499	2	169394	40289.7	493.459	13018.9	2279.43	19.1667	106.763	101.834			4451.76	5371.2	802.979	14.1829	6.5
713	2014	0.0233	0.0005429	0.025	6.5692	11.1938	-0.186037	1.05e-05	0.116843	2.89037	0.2881	-0.3178	0.1051	0	11.4776	0	0	2	0	21.3593	0.2881	2	137880	35789.9	1130.51	11808.7	-3857.42	15.2931	102.962	95.5726			4785.49	5550.78	1667.98	14.193	7.4
713	2015	0.0787	0.0061937	0.0531	6.57605	11.2755	-0.193026	7.91e-06	0.119902	2.94444	0.2688	-0.2696	0.1391	0	11.6653	0	0	2	0	21.3454	0.2688	2	111266	35241.7	684.208	12675.5	1889.33	19.2577	49.6456	95.5785			404.136	1675.06	758.33	14.2201	6.98
713	2016	0.11	0.0121	0.0564	6.59304	11.3615	0.0944025	7.91e-06	0.120836	2.99573	0.3294	-0.2311	0.1104	0	11.7143	0	0	2	0	21.4522	0.3294	2	121769	34228.2	2144.34	14038.6	-5194.36	12.298	28.5068	105.569			609.583	-4664.86	874.533	14.3571	7.09
713	2017	0.0569	0.0032376	0	6.6107	11.4537	0.188078	0	0.116834	3.04452	0.3714	-0.2842	0.1133	0	11.3154	0	0	2	0	21.5085	0.3714	2	144671	45016.4	1236.65	12210.4	1808.51	14.4261	56.9917	94.3382		4038.17	6315.88	1795.36	1195.28	14.4803	7.16
713	2018	0.0552	0.003047	0	6.63068	11.5445	0.332085	0	0.118517	3.09104	0.3353	-0.3268	0.0839	0	10.7891	0	0	2	0	21.6163	0.3353	2	192714	48383.1	2083.19	13022.2	4938.45	10.9357	93.0127	106.745		49.9018	9252.55	7537.27	2357.89	14.6069	7.08
715	2008	0.4721	0.222878	0	6.57018	10.8987	0.0764409	9.21e-05	0.191638	2.48491	0.3419	0.1379	0.1096	1	12.9179	0	0	1	1	21.0179	0.3419	2	243055	58199.2	1064.3	14527.1	1330.15	21.2365	83.9362					6949.81	1441.02	12.9123	6.32
715	2009	0.3128	0.0978439	0.0717	6.57438	10.995	0.0868783	9.21e-05	0.187167	2.56495	0.3294	-0.0258	0.0944	1	13.2001	0	0	1	1	21.0834	0.3294	2	264171	56220.2	1939.75	16871	2402.55	28.8185	3.67326					13160.5	8	13.1252	6.51
715	2010	0	0	0.1654	6.5787	11.1523	-0.0749388	5.75e-05	0.118538	2.63906	0.4478	-0.3546	0.0921	1	13.3916	0	0	1	1	21.3253	0.4478	2	244374	108296	3751.56	16778.2	3071.9	22.9057	4.89429					7868.43	135.884	13.4415	6.24
715	2011	0	0	0.1764	6.58299	11.3127	0.442165	5.75e-05	0.118349	2.70805	0.4489	-0.3386	0.1369	1	12.4762	0	0	1	1	21.4185	0.4489	2	352428	99009.7	5440.22	18778.8	4483.64	19.491	7.47698					17158.2	166.365	13.5522	6.32
715	2012	0.0111	0.0001232	0.0863	6.5859	11.4197	-0.0452624	9.21e-05	0.116366	2.77259	0.4542	-0.3275	0.1282	1	12.297	0	0	1	1	21.4988	0.4542	2	336476	94598	4729.1	20007.4	3880.47	38.9487		160.863				13487.8	396.365	13.655	6.53
715	2013	0.2133	0.0454969	0	6.58906	11.4973	0.034102	5.75e-05	0.120778	2.83321	0.4221	-0.1253	0.0838	1	12.2327	0	0	1	1	21.5125	0.4221	2	347951	91500.2	3522.86	22421	5158.25	83.1462		180.002				14328.8	543.032	13.7103	6.57
715	2014	0.3252	0.105755	0	6.59414	11.4839	-0.0991962	5.75e-05	0.144802	2.89037	0.5079	-0.0134	0.0889	1	12.0479	0	0	1	1	21.5261	0.5079	2	313435	78452.1	1887.97	23214.1	2921.94	106.105		195.845			844.071	9761.35	1604.67	13.7576	6.88
715	2015	0.32	0.1024	0.0064	6.59359	11.5086	-0.11636	5.75e-05	0.144811	2.94444	0.4712	-0.0186	0.1306	1	12.1881	0	0	1	1	21.4968	0.4712	2	276964	73472.4	3917.51	23445.7	4698.72	93.8678		191.783			1447.79	9964.19	424.667	13.7675	6.66
715	2016	0.3107	0.0965345	0	6.59851	11.2327	-0.118479	0	0.141997	2.99573	0.429	-0.0709	0.1121	1	12.2089	0	0	1	1	21.4785	0.429	2	244150	68978.7	1938.73	23319.2	4057.08	90.6954		167.613			853.973	14842.9	8	13.803	6.75
715	2017	0.3254	0.105885	0	6.60259	11.2707	0.0070443	0	0.142264	3.04452	0.4065	-0.0562	0.116	0	11.6508	0	0	1	1	21.4865	0.4065	2	245870	78094.8	909.092	22493.8		129.145		172.674		-35.5759	209.952	11767.2	8	13.8977	6.76
715	2018	0.2794	0.0780644	0	6.61473	11.3427	0.0377318	5.38e-06	0.136343	3.09104	0.3794	-0.1222	0.1071	1	11.0199	0	0	1	1	21.498	0.3794	2	255146	75622.6	926.414	22188.1		132.436		173.672		0.112975	403.484	12488.4	195.271	14.0774	6.72
721	2008	0.2329	0.0542424	0	6.64937	10.2526	0.0839645	1.85e-05	0.082561	2.48491	0.5851	-0.0592	0.1239	1	11.8232	0	0	3	0	20.6046	0.5851	2	54441.4	45524.9	613.585	10228.9	1789.82	4.47335	157.732				6.54801	1933.36	3	11.9638	4.33
721	2009	0.2148	0.046139	0	6.66147	10.4588	0.0353312	1.85e-05	0.081538	2.56495	0.4342	-0.07	0.1068	1	11.7172	0	0	3	0	20.4156	0.4342	2	56364.9	30908.2	2197.55	10787.4	492.607	4.58036	110.521				5264.44	6751.81	11	11.8272	4.25
721	2010	0.1829	0.0334524	0.0994	6.66275	10.6314	0.0505672	1.85e-05	0.082921	2.63906	0.4177	-0.0949	0.1134	1	11.2962	0	0	3	0	20.4001	0.4177	2	59215.1	30433.3	1241.2	12566.9	224.406	3.65988	26.8073				30.1985	1361.77	92.3333	11.8067	3.92
721	2011	0.183	0.033489	0.048	6.67431	10.7955	0.134803	1.85e-05	0.080803	2.70805	0.3743	-0.0993	0.1435	1	10.4834	0	0	3	0	20.4103	0.3743	2	67197.5	27008.6	1245.65	18270.8	-820.246	13.4749	26.1738				2958.87	4879.51	109.833	11.7877	4.31
721	2012	0.1777	0.0315773	0.0457	6.6796	10.9124	-0.019908	1.85e-05	0.080548	2.77259	0.3704	-0.1023	0.1258	0	10.2528	0	0	3	0	20.4218	0.3704	2	65859.7	23820.7	530.466	18510.1	799.289	6.6611	26.1152	145.131				2140.16	146.762	11.8002	5.11
721	2013	0.1342	0.0180096	0.1097	6.6932	11.0109	-0.109976	0	0.05456	2.83321	0.2962	-0.1162	0.1222	0	10.1983	0	0	3	0	20.7428	0.2962	2	58616.8	23146.1	444.149	18580.5	-668.003	7.45645	20.1834	136.674			2137.36	2279.39	442.153	12.2284	5.62
721	2014	0.146	0.021316	0.0029	6.70356	11.1179	-0.0689077	0	0.050619	2.89037	0.3358	-0.0764	0.147	0	10.0383	0	0	3	0	20.7856	0.3358	2	54577.6	20432.2	1908.63	17095.1	-4746.64	6.85057	44.3141	137.699			882.904	-1788.49	320.415	12.4754	6.29
721	2015	0.1423	0.0202493	0.0082	6.70405	11.1721	-0.0857027	0	0.050547	2.94444	0.3792	-0.0832	0.1239	0	10.7075	0	0	3	0	20.8067	0.3792	2	49900.2	34759.7	388.565	17856	1058.69	47.9937	45.9377	141.228			-286.616	-4580.92	191.415	12.5958	6.21
721	2016	0.1423	0.0202493	0	6.71538	11.2364	0.0031018	0.0002493	0.050423	2.99573	0.3475	-0.0774	0.1123	0	10.7302	0	0	3	0	20.7722	0.3475	2	50054.9	33043.1	1583.2	17175.5	-1004.11	47.5816	48.0758	152.801			-72.6337	-2631.09	420.561	12.519	6.57
721	2017	0.1318	0.0173712	0.022	6.80904	11.3202	-0.0134995	0.0002493	0.050442	3.04452	0.3782	-0.0934	0.1095	0	10.0984	0	0	3	0	20.7965	0.3782	2	49379.2	31395.3	657.375	16982.7	1610.13	54.6992	50.405	144.823		0.045505	374.609	-787.868		12.6306	6.36
721	2018	0.1352	0.018279	0.0156	6.89467	11.3457	0.0045467	0.0001469	0.050379	3.09104	0.4735	-0.0844	0.119	0	9.54097	0	0	3	0	20.9649	0.4735	2	49603.7	30146.2	1230.32	17603.5	1528.81	67.8271	50.6467	150.266		4298.31		2832.44	150.074	12.8293	6.38
727	2008	0.0376	0.0014138	0.0205	6.43695	11.0095	-0.105191	6.18e-05	0.07212	2.48491	0.5373	-0.3185	0.122	1	9.802	0	0	1	0	20.8843	0.5373	2	63815.6	40998.5	456.504	10363.2	7183.37	47.169	242.687				-1647.41	-1936.67	168.95	13.4518	7.84
727	2009	0.0117	0.0001369	0.0206	6.4454	11.115	-0.1346	3.23e-05	0.071772	2.56495	0.4992	-0.3478	0.1132	1	9.95533	0	0	1	0	20.8051	0.4992	2	55226	37636.2	59.6351	8868.17	2035.53	42.9196	143.423				-178.389	-6745.96	1221.3	13.5006	8.21
727	2010	0.0176	0.0003098	0.0655	6.44952	11.3038	0.199393	3.23e-05	0.069813	2.63906	0.4965	-0.2926	0.128	1	9.84016	0	0	1	0	20.7525	0.4965	2	66237.7	47463.1	-321.756	8195.95	4441.37	23.6933	103.841				1245.55	-6025.5	394.146	12.8504	8.59
727	2011	0.0126	0.0001588	0.0732	6.45583	11.478	0.0472707	0	0.070278	2.70805	0.509	-0.2976	0.164	1	9.12032	0	0	1	0	20.7686	0.509	2	69368.8	42236.4	-392.656	16389.7	3174.32	11.9855	124.248				6.23473	-8541.45	1277.43	12.922	9.18
727	2012	0.0206	0.0004244	0.0024	6.45912	11.6333	0.165733	0	0.053226	2.77259	0.6493	-0.2589	0.1476	1	9.1478	0	0	1	0	20.8973	0.6493	2	80865.4	48551.3	-478.199	17547	12779	8.12942	216.488	144.911			3160.85	-9784.74	2183.98	12.6574	9.94
727	2014	0.0396	0.0015682	0.007	6.47497	11.8202	0.205875	0	0.052306	2.89037	0.9637	-0.2204	0.1259	1	8.60483	0	0	1	0	23.1694	0.9637	2	98854.6	28779.6	-215.155	18434.2	2606.76	4.32283	105.988	153.28			10.3536	-3329.78	645.183	15.0444	9.64
727	2017	0.0148	0.000219	0.0026	6.52356	12.0554	2.8025	0	0.084733	3.04452	0.4565	-0.4847	0.0942	0	12.2567	0	0	1	0	24.243	0.4565	2	599499	2466810	1777.65	74282.9	217124	64.0486	2878.82	591.664		2.09291	-1374.18	4373.1	90647.5	15.2502	9.4
727	2018	0.0094	8.84e-05	0.0065	6.54679	12.1223	-0.048742	0	0.084747	3.09104	0.4802	-0.4925	0.1103	0	11.556	0	0	1	0	24.195	0.4802	2	570278	2281366	1942.92	75191.4	221549	187.772	3654.74	595.943	669.924	-60.9093	-791.431	-163063	114305	15.4319	9.32
729	2008	0	0	0.1313	7.16997	11.2984	0.108961	0.0001715	0.321846	2.48491	0.3037	-0.5844	0.1121	1	12.3412	0	0	1	1	23.1758	0.3037	2	824648	640643	5200.63	91522	63517.2	94.159	842.937				3074.24	49342.7	13918.9	12.8734	7.24
729	2009	0.021	0.000441	0.1154	7.12753	11.4881	0.150808	0.0001594	0.322138	2.56495	0.2711	-0.5634	0.0799	1	12.7134	0	0	1	1	23.1961	0.2711	2	949012	685094	9200.2	115276	54590.3	114.521	520.393				46.5941	81865.6	9479.85	12.8706	7.36
729	2010	0	0	0.0749	7.13712	11.6281	0.08517	0.0001627	0.320111	2.63906	0.3518	-0.5844	0.098	1	12.3595	0	0	1	1	23.4091	0.3518	2	1029839	747561	6305.35	145195	79770.3	55.7556	462.896				57.1841	98410.4	11791.4	12.9979	7.94
729	2011	0	0	0.1165	7.15297	11.7533	0.178518	0.0001627	0.321496	2.70805	0.3921	-0.5844	0.1077	1	11.7246	0	0	1	1	23.5374	0.3921	2	1213684	863011	2300.96	176607	57972.8	132.186	1131.08				674.926	89956.3	14716.2	12.9631	8.1
729	2012	0	0	0.0968	7.16819	11.8336	0.0738669	0.0001329	0.33266	2.77259	0.3949	-0.5936	0.11	1	11.6099	0	0	1	0	23.626	0.3949	2	1303335	876630	16249	204894	68934.8		893.658	1639.66			4960.52	69308.5	15816.7	12.9665	8.75
729	2013	0.0449	0.002016	0.0644	7.18258	11.906	0.0548622	0.0001193	0.333222	2.83321	0.3155	-0.5485	0.1051	1	11.717	0	0	1	0	23.6627	0.3155	2	1374838	1020394	17559.7	215147	73342.5	108.185	847.537	1793.43			9295.78	89350.3	12756.5	13.0116	9.12
729	2014	0.0234	0.0005476	0.071	7.19549	11.9828	-0.0177934	0.0001278	0.333217	2.89037	0.2933	-0.5711	0.1003	1	11.6973	0	0	1	0	23.664	0.2933	2	1350375	1058834	14101.8	247700	78541.1	111.172	558.303	1926.42			1196.6	90908.4	14302.5	13.0689	9.37
729	2015	0.0147	0.0002161	0.0593	7.2043	12.0499	-0.0714976	0.000107	0.331539	2.94444	0.2494	-0.6179	0.1129	0	11.8925	0	0	1	0	23.627	0.2494	2	1253827	1046587	15708.6	260973	66395.9	100.208	380.426	2100.95			3471.76	59128.1	10048.1	13.0556	8.89
729	2016	0.0245	0.0006003	0.0388	7.21744	12.1459	-0.0769702	0.000107	0.331356	2.99573	0.2506	-0.6082	0.0827	0	11.9372	0	0	1	0	23.6277	0.2506	2	1157320	1010292	14987.2	264732	73421.8	86.0482	192.804	2121.21			2162.29	35754.3	13294.7	13.0885	9.14
729	2017	0.0326	0.0010628	0.0112	7.2145	12.2363	-0.0326283	0.000107	0.331277	3.04452	0.2443	-0.613	0.085	0	11.2815	0	0	1	1	23.6191	0.2443	2	1119558	1006720	16339.8	263104	25240.4	133.018	185.42	2087.48		15089.5	3482.16	36499.4	12668	13.1003	9.13
729	2018	0.0554	0.0030692	0.0168	7.22694	12.303	0.0132368	6.67e-05	0.332302	3.09104	0.2224	-0.5909	0.1154	0	10.6518	0	0	1	1	23.5962	0.2224	2	1134378	954167	23968	268409	62612.2	164.721	78.3718	2142.12		946.213	4437.98	38357.2	2004.08	13.2088	9.05
731	2008	0.1664	0.027689	0.0819	4.51064	9.62623	0.673429	0.0003647	0.039605	2.48491	0.5323	-0.0391	0.1267	1	13.569	0	0	3	0	22.079	0.5323	1	343589	184699	2155.36	19404.4	39232.1	47.9767	358.63		-20.8402		3094.25	22620.4		14.4137	5.78
731	2009	0.0654	0.0042772	0.0272	4.59158	9.57021	0.0661476	0.0003647	0.026793	2.56495	0.4024	-0.144	0.0979	0	13.5471	0	0	3	0	21.7867	0.4024	1	366316	130914	2975.63	16866.7	-23458.5	34.034	278.853				478.203	9252.93	575.138	14.0928	5.79
731	2010	0.0235	0.0005522	0	4.62104	9.70399	-0.0812434	0.0003647	0.024658	2.63906	0.4804	-0.1845	0.1035	0	13.1708	0	0	3	0	22.0173	0.4804	1	336556	143778	2228.98	14249	13014.6	28.2807	203.304				-2065.39	9235.51	1820.79	14.3075	5.75
731	2011	0.026	0.000676	0.0118	4.61986	9.87859	0.558928	0.0003629	0.024495	2.70805	0.4493	-0.1784	0.1413	0	12.2444	0	0	3	0	22.0714	0.4493	1	524666	127998	2965.33	16626.3	5635.81	26.0346	279.703	169.791			2125.15	30505.6	728.248	14.3716	5.81
731	2012	0.0099	9.8e-05	0.0681	4.61056	10.0224	0.240138	0.0003629	0.025322	2.77259	0.4877	-0.1945	0.1225	0	11.9975	0	0	3	0	22.217	0.4877	1	650659	113276	-2169.8	23385.3	423.843	34.7653	344.974	174.89			2904.09	37037	1460.87	14.4189	6.03
731	2013	0.006	3.6e-05	0.0922	4.60837	10.161	-0.113529	0.0003082	0.020282	2.83321	0.3704	-0.1676	0.1412	0	11.8831	0	0	3	0	22.2967	0.3704	1	576790	103624	-9309.91	22230.5	109.045	62.1704	283.089	194.771			9697.76	20078.6	778.646	14.3476	6.18
731	2015	0.0455	0.0020703	0.0057	4.60617	10.2831	-0.176291	0.0003082	0.017239	2.94444	0.4437	-0.1208	0.1398	0	12.8158	0	0	3	0	22.3491	0.4437	1	392827	240058	1295.79	24284.2	17872.5	44.9406	433.394	207.661			-460.013	5653.6	1159.26	14.5191	7.01
731	2016	0.026	0.000676	0.0146	4.60247	10.3786	-0.396665	0	0.017038	2.99573	0.4587	-0.1403	0.1127	0	12.8336	0	0	3	1	22.2797	0.4587	1	237006	223663	1723.87	22999.4	9311.11	32.6131	323.921	212.604			-1674.42	-26536.1	2552.59	14.4629	7.08
731	2017	0.0486	0.002362	0.0101	4.57718	10.5206	0.0666382	0	0.017512	3.04452	0.3792	-0.1245	0.1157	0	12.258	0	0	3	0	22.1988	0.3792	1	252800	258042	4577.19	26460.8	-9873.31	29.7471	327.707	209.493		-165.107	-4005.55	17169.2	900.021	14.4019	6.87
731	2018	0.0794	0.0063044	0.0234	4.56237	10.5813	0.0442717	0	0.019003	3.09104	0.3018	-0.0937	0.1046	0	11.5497	0	0	3	0	22.1462	0.3018	1	263992	236498	4331.72	27099.6	15698.7	55.5992	279.491	226.061		199.263	446.751	25185.8	330.086	14.3684	6.99
733	2008	0.0257	0.0006605	0	5.89688	10.0118	0.0733911	2.39e-06	0.130663	2.48491	0.2854	-0.3399	0.1201	0	11.638	0	0	3	0	21.8137	0.2854	2	203547	78591.9	1372.54	26205.3	9345.62	38.9657	98.5229				1479.05	3461.12	625.611	13.0049	4.44
733	2009	0.0397	0.0015761	0	5.90563	10.184	0.0843362	0	0.130743	2.56495	0.3085	-0.3216	0.0975	1	11.7902	0	0	3	0	21.8777	0.3085	2	220714	68932.1	815.647	27664.5	2336.86	38.9409	107.441				925.235	4962.14	1046.58	13.0729	4.35
733	2010	0.0204	0.0004162	0.0048	5.82068	10.4124	0.318035	0	0.130637	2.63906	0.335	-0.3433	0.1251	1	11.4181	0	0	3	0	21.955	0.335	2	290908	71528.5	-584.928	38311.2	5939.44	33.4197	101.097				1096.5	3981.45	2100.56	13.0613	3.53
733	2011	0.0271	0.0007344	0.002	5.92986	10.5125	0.147921	0	0.130648	2.70805	0.3532	-0.3342	0.1462	1	10.7744	0	0	3	0	22.0236	0.3532	2	333940	76795.6	-81.3621	48480.2	7262.44	34.1698	138.662				1206.45	4652.72	2096.3	13.1028	3.59
733	2012	0.0218	0.0004752	0.0114	5.92559	10.7233	-0.109452	0	0.130677	2.77259	0.3445	-0.3395	0.1234	1	10.6614	0	0	3	0	22.0328	0.3445	2	297389	77263.8	1384.24	51929.6	8250.96	28.8131	169.33	430.091			2981.14	8219.14	2854.17	13.099	4.33
733	2013	0.005481	3e-05	0.050171	5.9378	10.9153	-0.0003872	0	0.131019	2.83321	0.3403	-0.364278	0.143	1	10.6144	0	0	3	0	22.0514	0.3403	2	297274	75779.2	667.947	55198.4	5994.87	21.6538	178.309	451.746			4981.07	9519.03	2230.65	13.2947	4.49
733	2014	0.0628	0.0039438	0.0653	5.94777	11.0855	0.40275	0	0.13478	2.89037	0.3226	-0.3517	0.1615	1	10.7796	0	0	3	0	22.3853	0.3226	2	417002	95828.6	2061.55	80463.7	22145.3	35.6117	225.742	668.196			5359.71	13516.6	3467.08	13.26	4.81
733	2015	0.0161	0.0002592	0.1021	5.97075	11.209	0.214281	0	0.132772	2.94444	0.4266	-0.3452	0.1459	0	10.9398	0	0	3	0	22.6188	0.4266	2	506357	92811.7	2286.6	87499.2	9280.06	68.3047	237.641	719.176			1917.25	19849.9	2835.54	13.5244	4.52
733	2016	0.0051	2.6e-05	0.0845	5.99396	11.274	0.301265	0	0.13173	2.99573	0.5052	-0.3562	0.1168	0	11.1766	0	0	3	0	22.8253	0.5052	2	658905	110760	5296.28	92205.7	7245.81	61.349	259.967	747.226			1887.67	17057.9	3266.6	13.7422	4.85
733	2017	0.0091	8.28e-05	0.053	6.01127	11.3704	0.216842	0	0.13113	3.04452	0.5224	-0.3522	0.1242	0	10.8224	0	0	3	0	22.9201	0.5224	2	801783	148284	4186.71	103094	18626.1	64.8343	416.913	845.904		-208.211	5678.2	23728.5	5593.66	13.9358	4.73
733	2018	0.0087	7.57e-05	0.1016	6.03548	11.4172	-0.334287	0	0.11189	3.09104	0.5098	-0.3436	0.1281	0	10.2075	0	0	3	0	23.0395	0.5098	2	533757	139038	4493.51	117415	16013.6	45.7612	485.112	950.457		398.869	3325.72	31372.3	9974.94	14.0637	4.7
753	2009	0.0184	0.0003386	0.0062	6.15656	10.1254	0.657441	0	0.048074	2.56495	0.5827	-0.2996	0.109	1	11.8698	0	0	1	0	20.951	0.5827	2	123902	18504.7	917.459	4257.31	1886.86						5669.7	5269.11	4.0008	14.2081	6.89
753	2010	0.0176	0.0003098	0	6.16626	10.31	0.337241	0	0.048029	2.63906	0.6498	-0.3004	0.1134	1	11.7189	0	0	1	0	21.2391	0.6498	2	165687	24068.4	461.733	5179.86	2564.64	38.9614	267.947				10559.8	6970.61	52.9562	14.1407	6.72
753	2011	0.0604	0.0036482	0	6.17212	10.5159	0.333329	0	0.048538	2.70805	0.7058	-0.2576	0.14	1	11.0489	0	0	1	0	21.5172	0.7058	2	220916	25632	-101.053	8051.03	2559.13	29.0115	389.572	68.136			1579.24	8410.53	8.18184	14.2	6.91
753	2012	0.0198	0.000392	0	6.17898	10.6411	0.233267	0	0.048044	2.77259	0.693	-0.2982	0.1157	1	10.9084	0	0	1	0	21.7852	0.693	2	272448	25111	2845.84	9532.51	2534.36	14.029	443.722	78.5627			1313.45	8347.01	94.4522	14.5191	7.33
753	2013	0.0188	0.0003534	0	6.19338	10.7294	0.123281	0	0.042899	2.83321	0.7109	-0.2903	0.1216	1	10.8322	0	0	1	0	21.9548	0.7109	2	306036	23874	486.026	10941.5	2936.33	110.982	530.311	89.9331			8816.55	15134.6	108.462	14.5689	7.47
753	2014	0.0115	0.0001323	0.1043	6.20939	10.8275	0.107181	0	0.054951	2.89037	0.5818	-0.3409	0.1321	1	10.8227	0	0	1	0	22.1135	0.5818	2	338837	24940.5	4089.7	12865.4	3017.97	107.663	660.58	104.469			6289.82	10513.1	148.516	14.5697	8.09
753	2015	0.0255	0.0006503	0.0211	6.2188	10.9172	-0.0784433	0	0.053447	2.94444	0.6156	-0.2906	0.1465	0	11.1575	0	0	1	0	22.0641	0.6156	2	312257	29138.6	2559.62	14534.7	3354.55	85.6903	566.355	121.368			-13.2584	-8803.06	489.822	14.4439	8.96
753	2016	0.0326	0.0010628	0.0116	6.23048	11.0272	0.0067664	0	0.055271	2.99573	0.5808	-0.2887	0.1057	0	11.191	0	0	1	0	22.4115	0.5808	2	314370	27937.7	3647.49	17315.9	2490.01	59.8372	663.07	148.511			36471.9	23860.7	283.818	14.7443	9.15
753	2017	0.0552	0.003047	0.0033	6.24222	11.1368	-0.129001	0	0.07753	3.04452	0.5541	-0.3035	0.1029	1	11.1246	0	0	1	0	22.327	0.5541	2	273816	51854.9	4659.71	18412.5	3008.43	221.406	483.012	148.317		330.476	12314.4	11360.1	445.899	14.7261	8.73
753	2018	0.055	0.003025	0.0033	6.25575	11.2355	0.120375	0	0.082517	3.09104	0.5272	-0.3131	0.1152	1	10.4289	0	0	1	0	22.344	0.5272	2	306777	44978.4	4938.43	20468.1	3060.5	236.425	376.321	166.082		260.79	4632.1	12423.5	751.442	14.7481	8.95
756	2008	0.3848	0.148071	0	6.04168	10.9166	0.111281	4.98e-06	0.234599	2.48491	0.3121	0.0267	0.1181	1	11.9195	0	0	1	0	21.4942	0.3121	2	209696	95585.4	45.3195	18824.7	3515.2	21.696	107.736		-2348.78		664.92	3639.24	1576.17	12.9786	6.89
756	2009	0.38	0.1444	0.0055	6.04358	10.9687	0.107281	3.73e-06	0.236081	2.56495	0.3641	0.0209	0.0939	1	12.2188	0	0	1	0	21.6888	0.3641	2	232193	96155	-17.621	22005.9	-1326.7	11.694	115.848		759.108		791.073	13591	256.787	13.1137	6.94
756	2010	0.3562	0.126878	0.0022	6.04595	11.1253	0.12589	2.8e-06	0.237528	2.63906	0.3742	-0.0069	0.1194	0	11.8398	0	0	1	0	21.7311	0.3742	2	261423	100536	-2201.85	25880.2	5870.7	28.68	114.93		0		832.523	13170.2	733.6	13.0479	6.75
756	2011	0.3561	0.126807	0	6.04926	11.2567	0.123667	2.8e-06	0.237202	2.70805	0.4176	-0.0071	0.1359	0	11.1557	0	0	1	0	21.8233	0.4176	2	293753	106316	-797.915	29658.8	10547.5	14.562	168.588				901.741	7192.77	2925.86	13.1215	6.85
756	2012	0.3515	0.123552	0.0011	6.04903	11.338	0.0115715	2.8e-06	0.237035	2.77259	0.5102	-0.0117	0.1199	0	11.3005	0	0	1	0	22.012	0.5102	2	297152	142299	-316.529	29383.1	9612.4	18.018	341.496	257.967			579.148	-1870.52	4310.25	13.3015	7.24
756	2013	0.3546	0.125741	0	6.05279	11.4006	0.0666775	2.1e-06	0.237758	2.83321	0.5332	-0.0086	0.1241	0	11.2586	0	0	1	0	22.0712	0.5332	2	316965	140635	-347.7	32825.9	9479.3	18.228	411.48	263.051			711.95	-4386.24	5557.85	13.3563	7.39
756	2014	0.3356	0.112627	0	6.05912	11.4527	0.132537	0	0.228718	2.89037	0.5496	-0.0195	0.1217	0	11.517	0	0	1	0	22.169	0.5496	2	358975	197594	1323.02	38934.1	-9380.5	19.86	448.896	346.609			791.725	5455.93	11249.5	13.3739	7.76
756	2015	0.3369	0.113502	0.0221	6.06285	11.4736	0.002029	0	0.224894	2.94444	0.5583	-0.0077	0.137	0	11.7631	0	0	1	0	22.2256	0.5583	2	359703	207042	1646.48	48175.9	16869.2	24.9079	501.344	381.776			529.715	9206.78	2522.09	13.4697	7.85
756	2016	0.332	0.110224	0.032	6.06843	11.534	0.116187	0	0.225038	2.99573	0.5597	-0.0162	0.1052	0	11.8625	0	0	1	0	22.2757	0.5597	2	401496	212100	1769.46	54272	20862.2	27.9607	381.964	462.333			785.269	14716.6	1901.02	13.5201	7.94
756	2017	0.3257	0.10608	0.0943	6.07074	11.61	0.124722	0	0.207619	3.04452	0.5109	-0.0232	0.0998	0	11.2271	0	0	1	0	22.386	0.5109	2	451572	215291	1199.76	60315	17165.2	17.429	316.503	484.426		4604.73	602.691	28168.1	1911.16	13.6244	7.85
756	2018	0.3264	0.106537	0.0592	6.07304	11.6681	0.153276	0	0.207063	3.09104	0.5273	-0.003	0.118	0	10.8128	0	0	1	0	22.501	0.5273	2	520787	263115	2362.31	69869.3	17173.3	21.9238	327.314	562.951		393.136	712.062	33731.4	2199.52	13.7437	7.88
758	2008	0	0	0.0612	7.16997	11.2984	-0.091393	6.82e-05	0.118104	2.48491	0.6284	-0.4111	0.13	0	12.3708	1	0	1	0	22.8439	0.6284	1	493796	119422	5239.26	37338.3	8453.41	94.7957	889.541				1696.9	31550.2	1955.37	13.7255	7.24
758	2009	0	0	0.0742	7.12753	11.4881	-0.0633034	6.82e-05	0.117948	2.56495	0.5949	-0.4111	0.1297	0	13.1256	1	0	1	0	22.9577	0.5949	1	462537	185375	6176.89	39664.8	32716.9	115.275	978.285				1770.83	24081.6	3739.76	13.8562	7.36
758	2010	0.0109	0.0001188	0.046	7.13712	11.6281	0.287321	6.82e-05	0.117737	2.63906	0.6084	-0.4002	0.1269	0	12.6093	1	0	1	0	23.0037	0.6084	1	595433	174126	-3347.43	45018	8857.42	107.589	1029.81				5263.53	25630.3	3443.11	13.9107	7.94
758	2011	0	0	0.0576	7.15297	11.7533	0.682264	6.82e-05	0.117727	2.70805	0.6598	-0.4111	0.1575	0	12.2116	1	0	1	0	23.2343	0.6598	1	1001676	263990	-7306.87	58253.3	16378.7	90.9317	1612.19				37228.2	68791.3	1167.64	14.1098	8.1
758	2012	0	0	0.0586	7.16819	11.8336	0.448173	6.82e-05	0.117677	2.77259	0.7087	-0.4111	0.1434	0	12.1062	1	0	1	0	23.459	0.7087	1	1450600	272504	-11189.8	62416.5	20338.3	102.846	2201.27	478.983			23548.1	25932.7	2649.8	14.3535	8.75
758	2013	0	0	0.0341	7.18258	11.906	0.231619	6.9e-05	0.120244	2.83321	0.6285	-0.4162	0.1374	0	12.126	1	0	1	0	23.5513	0.6285	1	1786587	288737	-16525.3	64987.2	20022.9	100.439	1768.45	520.053			6477.86	13066.8	11842.1	14.4463	9.12
758	2014	0.0025	6.25e-06	0.0267	7.19549	11.9828	0.0200345	6.9e-05	0.119408	2.89037	0.6611	-0.4085	0.1189	0	12.0622	1	0	1	0	23.6855	0.6611	1	1822380	286029	14252.9	70557.2	21534.5	108.513	1906.35	564.766			9366.41	37555.3	7047.1	14.581	9.37
758	2015	0	0	0.0625	7.2043	12.0499	0.0758942	0.0001414	0.120341	2.94444	0.7179	-0.4354	0.1402	1	12.339	1	0	1	0	23.8504	0.7179	1	1960688	306627	17639.5	76545.6	15283.5	122.667	1836.74	620.636			9890.28	44681.5	5657.84	14.7654	8.89
758	2016	0.006	3.6e-05	0.0232	7.21744	12.1459	-0.0251199	0.0001414	0.119897	2.99573	0.72	-0.4373	0.1118	1	12.5838	1	0	1	0	23.8902	0.72	1	1911436	365634	18433	82030.9	29483.8	113.231	2375.33	676.669			5024.19	54553.2	19890.2	14.8942	9.14
758	2017	0.0256	0.0006554	0.0157	7.2145	12.2363	-0.192891	0.000111	0.116894	3.04452	0.6999	-0.3798	0.1235	0	11.9101	1	0	1	0	23.8307	0.6999	1	1542736	371632	14559.4	76789	28003.1	109.981	2524.27	710.393		164.192	3799.69	52038.7	7069.98	14.8852	9.13
758	2018	0.0351	0.001232	0.0165	7.22694	12.303	-0.0405318	0.0001015	0.117432	3.09104	0.6312	-0.3801	0.114	0	11.2285	1	0	1	0	23.9461	0.6312	1	1480207	344152	10564.9	80856.4	28242.7	166.133	1871.15	768.281		1236.72	4517.11	32504.1	6743.43	15.1134	9.05
759	2008	0	0	0.2771	6.72527	10.7691	0.242794	0.0001467	0.019333	2.48491	0.619	-0.1012	0.0965	1	11.2553	0	0	2	0	22.1456	0.619	2	864913	159409	6426.62	43279.6	10271	32.0235	213.685				-1226.54	20991.9	2072.76	12.2688	5.4
759	2009	0	0	0.2357	6.72803	10.9206	0.16729	0.0001467	0.017295	2.56495	0.626	-0.1012	0.0921	1	11.5719	0	0	2	0	22.2584	0.626	2	1009604	165725	6262.98	53957.9	11371.3	73.1796	144.774				1213.08	27396.6	2439.51	11.8712	5.57
759	2010	0.073	0.005329	0.1297	6.72947	11.1053	0.175951	0.0001473	0.016836	2.63906	0.5725	-0.0417	0.0987	1	11.2362	0	0	2	0	22.493	0.5725	2	1187245	176961	11819.5	73088.8	10409.4	74.8027	94.0273				1989.25	33342.1	2260.35	12.0452	5.5
759	2011	0.1141	0.0130188	0.1519	6.71805	11.3114	0.167776	0.0002383	0.022179	2.70805	0.6462	-0.0007	0.1237	1	10.6758	0	0	2	0	22.7823	0.6462	2	1386437	205329	11059.1	101410	14840.2	237.25	207.463				303.552	35967.3	2715.56	12.2377	5.7
759	2012	0.1164	0.013549	0.1071	6.71138	11.4866	0.132696	0.0002383	0.025912	2.77259	0.6317	-0.0505	0.1124	1	10.5773	0	0	2	0	22.7912	0.6317	2	1570412	209645	10530.7	124624	12679.1	176.759	260.443	997.196			1150.83	29628.8	2793.26	12.2204	6.21
759	2013	0.1777	0.0315773	0.0771	6.71186	11.6091	0.049308	0.0002383	0.050771	2.83321	0.6674	-0.0556	0.1018	1	10.8079	0	0	2	0	22.9042	0.6674	2	1647845	278431	11151.7	138845	11341.4	136.495	158.843	1108.41			913.708	24157.7	3862.32	12.3048	6.58
759	2014	0.2623	0.0688013	0.0437	6.71817	11.7094	0.0261288	0.0002372	0.06997	2.89037	0.6559	-0.117	0.0987	0	11.0211	0	0	2	0	22.9043	0.6559	2	1690902	371448	10108.6	152872	10339.3	170.136	313.713	1245.45			14679.1	28852.2	2545.92	12.3662	7.16
759	2015	0.2623	0.0688013	0.0443	6.72058	11.7868	-0.0300213	0.0002426	0.072188	2.94444	0.6543	-0.0752	0.1326	0	11.2998	0	0	2	0	22.8769	0.6543	2	1640139	406935	7175.95	146762	21825.7	114.796	436.308	1175.74			7114.73	6324.86	2387.12	12.3572	7.35
759	2016	0.2623	0.0688013	0.0661	6.72623	11.8695	-0.0631068	0.0001921	0.072265	2.99573	0.6687	-0.0577	0.0991	0	11.3627	0	0	2	0	22.9298	0.6687	2	1536635	402201	16068.8	159094	5827.41	80.8491	378.719	0			5448.89	-20632.3	5076.69	12.5571	7.47
759	2017	0.3724	0.138682	0.0248	6.74993	11.9642	-0.0104288	0.0001921	0.09884	3.04452	0.5814	0.0232	0.0841	0	10.6336	0	0	2	0	22.7716	0.5814	2	1520609	355896	11537.8	155268	-17868.1	116.264	198.156	1253.63		-57.3912	25939.9	26116.9	2448.09	12.5981	7.33
759	2018	0.3701	0.136974	0.0153	6.78446	12.0315	0.0001559	0.000172	0.098459	3.09104	0.5468	0.0153	0.1105	0	10.0522	0	0	2	0	22.8032	0.5468	2	1520847	343280	25480.1	156109	5263.76	224.295	104.085	1255.38		54077.9	-675.035	68949.5	4221.48	12.7937	7.38
762	2008	0.1069	0.0114276	0.0536	3.86493	10.3016	0.204919	0.0005616	0.041483	2.48491	0.4181	-0.1597	0.1252	0	13.6819	1	0	3	0	20.7501	0.4181	2	50428.6	53023	592.715	5666.49	4286.06	3.26578	77.9552				-326.801	5863.81	1725.98	13.2021	1.27
762	2009	0.0786	0.006178	0.0695	3.94158	10.3642	-0.419013	0	0.037582	2.56495	0.436	-0.1334	0.1155	1	13.9648	1	0	3	0	20.7777	0.436	2	29298.4	50318.9	2333.1	6433.13	4129.73	1.99739	49.5629				-223.978	195.093	1134.07	13.3789	1.06
762	2010	0.0876	0.0076738	0.0571	4.02356	10.3737	0.600241	0	0.037052	2.63906	0.3132	-0.1244	0.1319	1	13.5138	1	0	3	0	20.922	0.3132	2	46884.5	52000.8	1562.31	7393.73	3967.09	3.26828	21.1414				-106.04	2019.9	1082.96	13.4388	0.39
762	2011	0.0933	0.0087049	0.0108	3.89995	10.715	0.187276	0	0.035815	2.70805	0.1347	-0.1633	0.1609	1	12.5567	1	0	3	0	21.6944	0.1347	2	55664.8	45826.3	-8.92267	10661.1	6908.63	45.4314	10.0736	75.4747			-32.4281	2676.9	964.63	14.1774	0.01
762	2013	0.0612	0.0037454	0.0032	4.09601	10.8342	0.408035	2.29e-05	0.034188	2.83321	0.1876	-0.1661	0.1357	1	12.33	1	0	3	0	21.6753	0.1876	2	71881.6	43185.3	284.422	9802.86	-6097.67	193.611	76.4101	80.8143			592.407	3679.91	114.096	14.5285	-0.23
762	2014	0.0632	0.0039942	0.0197	3.96462	11.0963	-0.283984	5.72e-05	0.034165	2.89037	0.2542	-0.156	0.1327	1	12.2665	1	0	3	0	21.7029	0.2542	2	51468.4	42836.2	3663.77	9606.49	3753.45	220.409	168.885	78.5529			525.21	-9933.15	254.619	14.658	0.71
762	2015	0.0591	0.0034928	0.0057	3.97029	11.1716	0.76981	6.95e-05	0.034204	2.94444	0.1588	-0.181	0.1393	1	12.4514	1	0	3	0	21.5998	0.1588	2	91089.3	41424.9	6236.77	9231.28	3879.01	172.066	80.5828	77.7159			-280.998	4061.89	456.598	14.5514	1
762	2016	0.0594	0.0035284	0.0088	3.98898	11.2733	-0.236343	6.36e-05	0.043117	2.99573	0.1415	-0.2139	0.1321	1	12.4942	1	0	3	0	21.7954	0.1415	2	69561	39749.3	5874.85	10010.3	3845.94	103.962	35.9502	87.9891			154.92	6924.44	234.675	14.7942	1.02
762	2017	0.0534	0.0028516	0.0217	3.98898	11.3936	-0.0403343	6.07e-05	0.043085	3.04452	0.1648	-0.2181	0.148	1	11.7597	1	0	3	0	21.8569	0.1648	2	66755.3	37497.8	7646.36	11073.2	3575.8	130.449	44.4727	95.0721		-2.507	-288.532	12035.9	186.943	14.907	0.91
762	2018	0.062	0.003844	0.0048	4.00733	11.496	-0.251389	6.03e-05	0.042862	3.09104	0.1442	-0.2076	0.1275	1	11.0917	1	0	3	0	21.7536	0.1442	2	49973.7	34971.2	5923.34	11990.6	631.6	111.312	30.4326	100.595		0.108	-257.02	-13297.9	184.706	14.9195	0.98
768	2008	0.0303	0.0009181	0.019	6.64937	10.2526	3.31544	4.34e-05	0.327053	2.48491	0.3222	-0.596	0.1168	1	10.8959	0	0	3	0	23.3582	0.3222	1	935876	136669	7440.56	115472	16382.4	312.321	201.162		130.401		1582.04	43530.5	2185	13.7708	4.33
768	2009	0	0	0.0181	6.66147	10.4588	-0.121223	3.45e-05	0.326138	2.56495	0.4263	-0.6003	0.1041	0	11.3129	0	0	3	0	23.5579	0.4263	1	822427	157986	9814.25	144547	13403.8						3397.63	35688.1	4737.21	13.9609	4.25
768	2010	0	0	0.0234	6.66275	10.6314	0.280898	3.23e-05	0.32588	2.63906	0.5063	-0.5868	0.1087	0	10.9402	0	0	3	0	23.7289	0.5063	1	1053445	161048	5379.8	170979	16304.9	184.853	92.9843				2105.97	37316	6160.35	14.1235	3.92
768	2011	0	0	0.039	6.67431	10.7955	-0.158467	3.23e-05	0.326061	2.70805	0.5228	-0.5849	0.1383	0	10.4496	0	0	3	0	23.7758	0.5228	1	886508	197505	4980.72	196787	18558.8	185.135	281.866				2617.14	10754.4	3972.06	14.1415	4.31
768	2012	0	0	0.0275	6.6796	10.9124	0.758335	2.4e-05	0.305038	2.77259	0.5844	-0.6049	0.1097	0	10.9818	0	0	3	0	24.1027	0.5844	1	1558779	399900	4706.37	347002	210111	210.729	1279.06	2820.78			2316.81	22457.1	7062.29	13.7088	5.11
768	2013	0	0	0.0291	6.6932	11.0109	0.108923	0	0.305102	2.83321	0.6159	-0.6049	0.1317	0	11.0823	0	0	3	0	24.1925	0.6159	1	1728565	461341	7429.19	408638	-130054	141.334	1495.57	3345.49			273.807	39238.4	4585.21	13.7923	5.62
768	2014	0.0057	3.25e-05	0.0266	6.70356	11.1179	0.22634	0	0.172865	2.89037	0.6206	-0.5994	0.1258	0	11.1116	0	0	3	0	24.251	0.6206	1	2119809	503795	12330.4	451964	44383.4	226.497	1250.83	3701.05			3414.4	35349.3	12789.3	13.85	6.29
768	2015	0.0083	6.89e-05	0.0267	6.70405	11.1721	0.137639	4.59e-06	0.158805	2.94444	0.5478	-0.5985	0.1389	0	11.3122	0	0	3	0	24.3466	0.5478	1	2411577	506529	14691.3	481815	41144.5	262.524	1016.77	3902.96			3341.99	31524.9	9105.34	13.9227	6.21
768	2016	0	0	0.0467	6.71538	11.2364	0.0831856	8.13e-06	0.159225	2.99573	0.5486	-0.6068	0.1111	0	11.4309	0	0	3	0	24.3924	0.5486	1	2612185	531443	9379.8	489553	46059.7	397.047	581.813	3972.04			3140.89	38593	11505.9	13.8756	6.57
768	2017	0.0083	6.89e-05	0.025	6.80904	11.3202	0.189772	6.61e-06	0.158765	3.04452	0.5668	-0.5986	0.1119	0	10.7119	0	0	3	0	24.4304	0.5668	1	3107905	477653	10089.8	516333	29110.5	509.278	287.725	4331.58		1938.43	10725.9	58099	9276.53	14.0246	6.36
768	2018	0.0083	6.89e-05	0.0267	6.89467	11.3457	0.0768773	4.8e-06	0.159041	3.09104	0.5968	-0.6022	0.1078	0	10.1765	0	0	3	0	24.5923	0.5968	1	3346832	489165	13092.7	545989	32014.7	479.829	418.608	4607.74		508.825	3243.93	65752.4	5309.35	14.2003	6.38
777	2008	0.0109	0.0001188	0.0015	6.4454	11.575	0.294682	0.0001802	0.114507	2.48491	0.278	-0.4611	0.1231	0	11.7529	0	0	1	0	20.5195	0.278	1	56628.8	14695.7	933.285	5386.06	1488.69	16.4751	7.14999		-2790.27		1810.04	4098.22	37.6	13.8386	7.84
777	2009	0.0061	3.72e-05	0.0469	6.45094	11.7136	0.0055135	0.0001802	0.115598	2.56495	0.3735	-0.4659	0.112	0	12.3631	0	0	1	0	20.7052	0.3735	1	56941	20106.4	1050.55	6265.89	1463.8	17.1893	3.65959				1657.69	4642.45	89.7164	13.9253	8.21
777	2010	0.0389	0.0015132	0.0214	6.45787	11.8826	0.0434552	0.0001418	0.100514	2.63906	0.3465	-0.4009	0.1204	0	12.0115	0	0	1	0	21.0839	0.3465	1	59415.4	21720.7	497.45	7325.2	1894.65	15.9239	0.598844				2184.81	4454.27	1150	14.039	8.59
777	2011	0.037	0.001369	0.0214	6.46506	12.0249	0.22512	0.0001418	0.100493	2.70805	0.3777	-0.4028	0.1589	0	11.492	0	0	1	0	21.167	0.3777	1	72791	27745.5	704.152	9832.14	1947.04	43.6796	31.118				2381.21	3756.35	1917.65	14.0218	9.18
777	2012	0.0136	0.000185	0.0163	6.47358	12.1304	0.115702	0.0001293	0.100173	2.77259	0.4094	-0.4262	0.127	0	11.3437	0	0	1	0	21.2737	0.4094	1	81213	27090.7	-557.924	12091	2787.87	28.0393	75.9567	96.5246			2553.76	4593.34	1610.54	14.0967	9.94
777	2013	0.1763	0.0310817	0.0066	6.4828	12.2014	0.159439	0.0001293	0.061252	2.83321	0.4208	-0.0962	0.1194	0	11.7436	0	0	1	0	21.3282	0.4208	1	94161.5	43396.5	-629.349	14651	3291.05	23.4618	70.5343	116.633			3251.93	6147.46	887.96	14.2021	9.86
777	2014	0.0733	0.0053729	0.0041	6.49391	12.246	0.105193	9.7e-05	0.044732	2.89037	0.3906	-0.1992	0.1387	0	11.6943	0	0	1	0	21.3232	0.3906	1	104067	43593.3	82.678	15260.7	3921.51	15.8034	67.1353	123.159			3745.48	4820.47	2892.46	14.2158	9.64
777	2015	0.0104	0.0001082	0.0051	6.50279	12.2897	-0.0055408	7.27e-05	0.041554	2.94444	0.3821	-0.2886	0.1412	0	11.8392	0	0	1	0	21.3659	0.3821	1	103490	40817.8	947.458	16376	4246.07	7.23746	31.4774	133.078			4878.4	6420.88	2383.45	14.1595	9.3
777	2016	0.0093	8.65e-05	0.0075	6.51915	12.3382	-0.0654708	6.65e-05	0.041559	2.99573	0.3303	-0.2897	0.1199	0	11.6199	0	0	1	0	21.3778	0.3303	1	96714.5	29698.9	1027.42	16730.5	-1649.56	11.1891	21.719	135.949			8603.33	8556.45	2072.59	14.4241	9.26
777	2017	0.0164	0.000269	0.0035	6.53814	12.4318	-0.0964605	3.84e-05	0.041575	3.04452	0.3772	-0.2826	0.107	0	10.9169	0	0	1	0	21.449	0.3772	1	87385.3	27505.5	258.584	16567	2656.1	11.2614	11.1084	123.481		9.53297	7584.8	3416.17	1388.16	14.3556	9.4
777	2018	0.0214	0.000458	0	6.55678	12.4843	0.403337	3.84e-05	0.041585	3.09104	0.3983	-0.2776	0.1137	0	10.2969	0	0	1	0	21.5367	0.3983	1	122631	25784	949.276	17703	893.114	4.97213	21.3162	136.628		49.4678	9170.9	9951.94	2098.38	14.5103	9.32
778	2008	0	0	0.0702	4.32493	1.65649	0.441341	0.0002623	0.244324	2.48491	0.5443	-0.4935	0.1125	0	12.528	0	0	1	0	23.3865	0.5443	1	2055080	437037	6948.81	74863.4	32374.2	202.727	1057.98				2238.45	66249.6	14089.2	13.7871	5.5
778	2009	0	0	0.071	4.3486	1.73088	0.225655	8.29e-05	0.244107	2.56495	0.4527	-0.4933	0.1055	0	12.9008	0	0	1	0	23.6125	0.4527	1	2518819	465536	-6205.68	84081.1	38077.9	129.414	639.924				2780.01	129427	5644.12	14.0301	5.64
778	2010	0	0	0.0543	4.35901	1.74667	0.493586	9.89e-05	0.243727	2.63906	0.5482	-0.4933	0.112	0	12.8624	0	0	1	0	24.0082	0.5482	1	3762075	703400	-8698.46	103308	118709	138.87	1246.62				5029.87	160520	15850.9	14.2303	4.98
778	2011	0.0039	1.52e-05	0.0491	4.37336	1.81644	0.396242	0.0001143	0.250484	2.70805	0.5896	-0.4962	0.1379	0	12.166	0	0	1	0	24.2111	0.5896	1	5252767	785969	-35893.5	138086	55476.1	355.423	2849.03				2992.19	199691	5662.29	14.2428	5.18
778	2012	0	0	0.0563	4.38739	1.88	0.119721	0.0001038	0.250479	2.77259	0.6517	-0.5001	0.114	0	12.4878	0	0	1	0	24.4172	0.6517	1	5881633	1291743	-82914.2	154416	48819.7	485.946	3660.75	1354.95			16507.5	138471	9770.83	14.4237	5.44
778	2013	0	0	0.1777	4.40122	1.89788	0.0713768	8.61e-05	0.210407	2.83321	0.6625	-0.4538	0.1016	0	12.7092	0	0	1	0	24.6579	0.6625	1	6301445	1708291	-126381	168717	97972.2	381.063	5031.78	1340.74	117.492		123892	136606	13748.9	14.2648	5.61
778	2014	0.0132	0.0001742	0.044	4.41486	1.91495	-0.0352486	7.18e-05	0.206392	2.89037	0.6677	-0.4406	0.0947	0	12.6391	0	0	1	0	24.6987	0.6677	1	6079328	1685389	-36734.6	178169	100613	971.497	6021.96	1350	-94.492		6090.4	-43898.6	50160.7	14.7457	6.03
778	2015	0.0092	8.46e-05	0.013	4.42221	1.96635	-0.177037	7.18e-05	0.205978	2.94444	0.6401	-0.4446	0.1185	0	12.8464	0	0	1	0	24.6526	0.6401	1	5003064	1657914	-42628.6	182739	129942	1090.45	6384.02	1384.51	-14.5		82325.7	8032.67	101171	14.8108	6.32
778	2017	0.0093	8.65e-05	0.0312	4.42963	2.06337	-0.208848	8.98e-06	0.153179	3.04452	0.5794	-0.4224	0.12	0	12.2001	0	0	1	0	24.6158	0.5794	1	4126637	1614751	56481.9	179939	28277.7	1145.81	4468.7	1468.4		231.27	38210.4	173342	40637.5	14.9659	6.26
778	2018	0.0034	1.16e-05	0.0405	4.45435	2.05293	-0.0174295	1.54e-05	0.161413	3.09104	0.5812	-0.459	0.103	0	11.5696	0	0	1	0	24.6714	0.5812	1	4054712	1618661	87108.3	203901	-46721.2	1212.56	4389.68	1675.63		83.895	-8638.38	337588	10654.9	15.0031	6.33
785	2008	0.0235	0.0005522	0.035	3.88547	2.18987	0.130631	0	0.212155	2.48491	0.7466	-0.4697	0.1128	0	11.0222	0	0	2	0	21.5904	0.7466	2	316101	68803.8	4369.99	16139.9	3882.35	26.3369	419.901				544.784	3950.74	477.273	12.6945	5.4
785	2009	0.035	0.001225	0.029	3.88218	2.20232	0.0640238	0	0.186072	2.56495	0.7364	-0.4145	0.094	1	11.2449	0	0	2	0	21.6378	0.7364	2	336339	65633.2	5464.86	17317.2	4831.93	22.6618	325.634		0.114		559.403	6573.97	748.446	12.7528	5.57
785	2010	0.0176	0.0003098	0.1034	3.88301	2.21484	0.101211	0	0.179143	2.63906	0.7235	-0.4133	0.1082	1	10.8357	0	0	2	0	21.6929	0.7235	2	370380	64325.1	4740.89	20401.8	5282.35	32.0331	341.224		-0.1575		965.064	9629.25	475.628	12.7756	5.5
785	2011	0.0142	0.0002016	0.0409	3.87391	2.3019	0.10796	0	0.17685	2.70805	0.7088	-0.4121	0.1428	1	10.0765	0	0	2	0	21.7262	0.7088	2	410366	58648.5	2666.32	24045.7	5664.28	48.859	345.359		0.1575		997.734	12038	615.126	12.8816	5.7
785	2012	0.0475	0.0022563	0.0069	3.84588	2.35463	0.0233953	0	0.177059	2.77259	0.7017	-0.3754	0.1226	1	9.98404	0	0	2	0	21.7879	0.7017	2	419967	59839.5	3755.04	27479.5	3980.14	77.1348	347.572	219.714			383.517	9479.76	945.468	12.8746	6.21
785	2013	0.0808	0.0065286	0.0072	6.71186	11.6091	0.0262923	0	0.177744	2.83321	0.6937	-0.3391	0.1152	1	9.99945	0	0	2	0	21.8257	0.6937	2	431009	62706.5	4303.74	30610.4	954.103	96.2507	340.924	242.477			996.343	8081.67	923.165	12.9625	6.58
785	2014	0.0459	0.0021068	0.0104	6.71817	11.7094	0.0338146	0	0.176694	2.89037	0.6626	-0.374	0.1095	1	10.1991	0	0	2	0	21.7825	0.6626	2	445583	82080.1	4734.83	31330.1	5568.15	112.941	314.005	254.663			-176.898	7691.47	633.587	12.9506	7.16
785	2015	0.0545	0.0029702	0.0456	6.72058	11.7868	-0.0108273	0	0.172837	2.94444	0.6558	-0.3839	0.1427	1	10.3263	0	0	2	0	21.6931	0.6558	2	440759	77566.2	3944.78	32830.1	5461.33	64.6451	281.382	265.575			801.074	1534.76	542.776	12.9684	7.35
785	2016	0.0138	0.0001904	0.0229	6.72623	11.8695	-0.0900204	0	0.173182	2.99573	0.6818	-0.4682	0.1151	1	10.3144	0	0	2	0	21.7767	0.6818	2	401081	71242.8	5261.75	32969.2	5053.53	28.622	213.659	271.813			231.81	7228.9	506.406	13.1309	7.47
785	2017	0.028	0.000784	0	6.74993	11.9642	-0.0035372	0	0.173641	3.04452	0.545	-0.4787	0.1108	1	9.6679	0	0	2	0	21.7641	0.545	2	399663	64877.2	9719.99	34909.8	976.535	38.4782	155.797	305.843		39238.2	1104.91	48880.4	375.929	13.2061	7.33
785	2018	0.0337	0.0011357	0.0052	6.78446	12.0315	0.0117863	0	0.170738	3.09104	0.5177	-0.4038	0.114	1	9.11764	0	0	2	0	21.7261	0.5177	2	404373	61177.5	6532.54	39565.4	3826.26	113.994	97.7853	346.244		6274.74	496.367	18159.1	283.806	13.2001	7.38
786	2008	0.0096	9.22e-05	0	7.16997	11.2984	-0.205867	9.46e-05	0.274571	2.48491	0.5452	-0.5144	0.1344	0	12.0788	0	0	1	0	22.334	0.5452	1	249614	228325	-124.384	22084.2	8571.81	58.3017	449.42				13062.3	28364.7	3820.58	14.4631	7.24
786	2009	0	0	0.1641	7.12753	11.4881	0.312034	9.46e-05	0.278898	2.56495	0.5439	-0.524	0.1102	0	12.5732	0	0	1	0	22.514	0.5439	1	327503	276816	3646.5	26106.8	11335.3	37.0334	442.728		0		348	53155.4	2057.45	14.3943	7.36
786	2010	0	0	0.1157	7.13712	11.6281	0.334058	9.26e-05	0.277081	2.63906	0.5623	-0.5385	0.1033	0	12.3299	0	0	1	0	22.7189	0.5623	1	436908	327955	1546.47	33790.2	2998.85	45.712	525.507		0		-347.048	61296.9	5053.35	14.5172	7.94
786	2011	0	0	0.1151	7.15297	11.7533	0.366221	9.26e-05	0.276615	2.70805	0.5605	-0.5328	0.1326	0	11.7103	0	0	1	0	22.8651	0.5605	1	596912	365384	-2569.94	41186.4	-20668.7	49.8211	649.693				440.659	74732.1	9428.78	14.5641	8.1
786	2012	0	0	0.1102	7.16819	11.8336	0.119956	9.26e-05	0.276247	2.77259	0.5263	-0.524	0.1192	0	11.7938	0	0	1	0	22.9659	0.5263	1	668516	496324	-4357.13	53835.7	43112.2	44.8122	912.05	498.684			597.697	99892	6696.9	13.595	8.75
786	2013	0	0	0.1012	7.18258	11.906	0.120405	9.26e-05	0.276536	2.83321	0.487	-0.5367	0.1333	0	11.8771	0	0	1	0	23.0831	0.487	1	749008	563208	209.427	64759	26366.4	46.8767	1028.37	562.291			486.424	133593	11437.1	13.7457	9.12
786	2014	0.0243	0.0005905	0.0854	7.19549	11.9828	0.107469	6.72e-05	0.207634	2.89037	0.3625	-0.4885	0.1142	0	11.8601	0	0	1	0	23.3165	0.3625	1	829503	586625	-2628.08	73878.2	29706.1	57.4094	1097.52	656.715	832.475		811.9	148854	17971.5	13.9583	9.37
786	2015	0	0	0.0528	7.2043	12.0499	-0.0896746	0	0.205281	2.94444	0.3192	-0.487	0.1308	0	12.1665	0	0	1	0	23.3337	0.3192	1	755118	651760	2550.33	78829.9	31205.8	86.5435	842.597	690.177	243.561		9321.51	144392	9072.05	14.0562	8.89
786	2016	0.068	0.004624	0.0849	7.21744	12.1459	0.0801068	0	0.142859	2.99573	0.2708	-0.385	0.1098	0	12.2859	0	0	1	0	23.387	0.2708	1	815608	680270	9509.42	77062.7	34645	52.9164	544.263	687.775	-123.346		4527.72	167535	9496.27	14.1488	9.14
786	2017	0.0766	0.0058676	0.0439	7.2145	12.2363	0.368837	0	0.142162	3.04452	0.2244	-0.3764	0.1272	0	11.6801	0	0	1	0	23.5027	0.2244	1	1116434	733016	21775.5	87043.2	35510.5	48.675	589.439	774.581	-607.778	-12413.3	4896.35	274086	8991.25	14.2516	9.13
786	2018	0.0529	0.0027984	0.0697	7.22694	12.303	0.12545	0	0.153833	3.09104	0.1937	-0.4311	0.1221	0	11.1037	0	0	1	0	23.6085	0.1937	1	1256491	758984	13195.9	97217.3	43375.9	50.7382	240.836	880.13	348.557	-3.91762	8279.75	302983	9883.91	14.3376	9.05
792	2010	0	0	0.0844	2.53783	11.7253	0.0858558	5.12e-05	0.13052	2.63906	0.4441	-0.5245	0.105	0	12.7303	0	0	3	0	23.0897	0.4441	2	495163	246254	51092.4	33670	16990.4	59.9896	230.685					165351	498	14.8551	2.37
792	2011	0.0369	0.0013616	0.0266	2.55075	11.8625	0.368755	3.51e-06	0.1349	2.70805	0.4923	-0.6451	0.1383	0	12.8534	0	0	3	0	24.1033	0.4923	2	677756	659853	9263.01	84174.7	93152.1	220.001	781.247		9.03336		81.7212	271513	4938.5	14.7934	2.33
792	2012	0.0369	0.0013616	0.0202	2.56366	11.9997	0.220322	3.51e-06	0.134965	2.77259	0.5832	-0.6524	0.1276	0	12.9927	0	0	3	0	24.4714	0.5832	2	827081	896069	-19311.6	95598	46200.9		2074.22	1027.41	0		1078.38	234365	11132.4	14.9169	2.55
792	2013	0.0369	0.0013616	0	2.57628	12.0645	-0.0213081	3.51e-06	0.13545	2.83321	0.6653	-0.6824	0.1187	0	13.2373	0	0	3	0	24.7086	0.6653	2	809457	1217363	-123793	118633	66132.4	118.078	3812.71	1312.17			1673.61	81987.3	6240.02	14.9571	2.76
792	2014	0.0369	0.0013616	0	2.58889	12.1246	0.293998	3.51e-06	0.134916	2.89037	0.7161	-0.6746	0.1156	0	13.5694	0	0	3	0	24.9413	0.7161	2	1047436	1872986	53299.7	189169	85903.2	199.585	4526.31	1634.99			1261.54	113601	6709.9	15.1234	2.53
792	2015	0.0316	0.0009986	0.0361	2.60151	12.2622	0.0389388	3e-06	0.121618	2.94444	0.6967	-0.5694	0.1159	0	14.1657	0	0	3	0	25.1142	0.6967	2	1088222	2754112	28345.8	171157	98647	72.8071	5958.74	1755.85			2151.88	22361.2	11435.3	15.3168	3.13
792	2016	0.0316	0.0009986	0.0511	2.61413	12.2859	-0.0476083	3e-06	0.12158	2.99573	0.6821	-0.5532	0.1146	0	14.5238	0	0	3	0	25.1415	0.6821	2	1036414	3661343	64664.8	153866	199793	139.242	6501.24	1681.22			30526.4	23508.1	6090.81	15.3701	3.37
792	2018	0.0418	0.0017472	0.0237	2.62257	12.4974	0.529115	0	0.120316	3.09104	0.7495	-0.5232	0.1245	0	13.3089	0	0	3	0	25.0407	0.7495	2	1788974	5184716	123149	160427	253251	118.704	12325	1775.35		24.8486	-11627.2	-331504	16111.3	15.3	3.17
793	2008	0.0058	3.36e-05	0.0204	5.04857	10.2557	0.260083	0	0.083	2.48491	0.2218	-0.4209	0.1222	0	14.322	1	0	1	0	22.0071	0.2218	1	281496	108199	1814.98	26250.2	5861.75	70.9788	201.903		-45.3		4642.44	38250.1	518.519	12.8744	4.43
793	2009	0.0109	0.0001188	0.0161	5.06386	10.34	-0.100974	0	0.082936	2.56495	0.2734	-0.4141	0.0981	0	14.7087	1	0	1	0	22.1469	0.2734	1	253072	111905	1974.77	35868.6	7126.56	53.6205	96.8146		45.3		5444.73	38774.1	394.697	12.8979	4.31
793	2010	0.0169	0.0002856	0.0152	5.07767	10.5215	0.374507	0	0.080321	2.63906	0.2888	-0.4005	0.1111	0	14.2074	1	0	1	0	22.2394	0.2888	1	347850	112799	10595.9	41220.7	7865.04	49.6347	124.457		548.62		17274.2	58291.7	655.258	12.9413	4.68
793	2011	0.204	0.041616	0.0296	5.09006	10.6902	0.0906692	0	0.077702	2.70805	0.3166	-0.0091	0.1359	0	13.3091	1	0	1	0	22.3758	0.3166	1	379389	110953	7907.88	49422.4	8473.67	62.8027	244.088	411.891	-2558.02		4319.57	59568.3	683.593	13.0299	4.76
793	2012	0.3803	0.144628	0.044	5.08512	10.833	0.120591	0	0.051063	2.77259	0.3582	0.3552	0.1096	0	13.1443	1	0	1	0	22.5258	0.3582	1	425140	108770	7307.25	59103	8528.65	125.122	347.634	494.853	1536.17		6008.52	71614.3	615.973	13.2141	5.46
793	2013	0.3126	0.0977188	0	5.09498	10.9229	-0.118042	0	0.035741	2.83321	0.35	0.1679	0.1267	0	13.1466	1	0	1	0	22.6942	0.35	1	374956	113426	14581.5	64280.2	-4080.18	126.269	392.736	532.309	-444.48		41652.6	94749.4	1082.4	13.4328	5.68
793	2014	0.2841	0.0807128	0	5.10776	11.0981	0.053382	0	0.030796	2.89037	0.3292	0.1489	0.1186	0	13.0907	1	0	1	0	23.1061	0.3292	1	394972	113930	25060.1	70458.7	9151.2	204.723	383.944	617.101	3675.09		39755.5	123345	1623.14	13.7933	5.87
793	2015	0.0968	0.0093702	0.101	5.10473	11.1635	0.0927274	0	0.012226	2.94444	0.2631	0.0019	0.1368	1	13.3677	1	0	1	0	23.2729	0.2631	1	431596	119781	18244.7	80319.2	10711.8	298.645	474.059	684.849	-3360.33		14861	86325.9	3181.26	14.0645	5.21
793	2016	0.0664	0.004409	0.1237	5.11799	11.2294	0.054752	0	0.011413	2.99573	0.2557	-0.0297	0.1187	1	13.4879	1	0	1	0	23.3167	0.2557	1	455227	124082	20847	76822.2	9265.37	163.056	474.951	632.431	-1494.8		92108.6	118989	2468.72	14.5229	5.28
793	2017	0.019	0.000361	0.247	5.14166	11.3062	-0.248536	0	0.019412	3.04452	0.36	-0.1095	0.0798	1	12.132	1	0	1	0	23.4853	0.36	1	342087	61534.9	17127.2	57022.5	-30923.7	386.559	971.787	470.537	-494.77	-340.984	84311.5	56560	1526.32	14.9325	5.45
797	2008	0.0124	0.0001538	0.0077	6.4552	10.4889	-0.214382	6.05e-05	0.16218	2.48491	0.7408	-0.5602	0.1301	0	9.8329	0	0	1	0	22.248	0.7408	2	161045	11213.4	17807.2	8179.73	2528.42	23.722	283.488				2094.47	14013.2	44.0967	15.8183	6.79
797	2009	0.0095	9.02e-05	0.0108	6.45818	10.617	0.694546	6.05e-05	0.162149	2.56495	0.724	-0.56	0.1163	1	10.0493	0	0	1	0	22.3584	0.724	2	272898	10938.9	17498.4	7756.08	4468.73						362.569	24202.6	258.82	15.9032	6.89
797	2010	0.016	0.000256	0.0019	6.47064	10.7864	-0.310047	6.05e-05	0.16211	2.63906	0.7074	-0.5573	0.1032	1	9.52829	0	0	1	0	22.3721	0.7074	2	188287	9183.22	16207.5	10310.7	2331.78	156.103	432.643				1336.69	22508.3	325.246	14.4509	6.72
797	2011	0.0094	8.84e-05	0.0197	6.47605	10.9602	-0.243495	6.05e-05	0.162244	2.70805	0.7294	-0.565	0.143	1	8.77393	0	0	1	0	22.4504	0.7294	2	142440	7710.59	12786.5	14397.8	603.568	34.9046	369.7		2		977.442	12311.7	668.225	14.6069	6.91
797	2012	0.0047	2.21e-05	0.052	6.48509	11.0724	0.657448	6.05e-05	0.162608	2.77259	0.7608	-0.5642	0.1164	1	9.32312	0	0	1	0	22.6266	0.7608	2	236086	15587.3	11392.6	17514.9	742.49	53.6936	490.823	149.325	-2		-137.401	22643.4	45.7401	14.6113	7.33
797	2013	0.0175	0.0003063	0.0139	6.4854	11.1757	0.0106185	6.05e-05	0.153528	2.83321	0.762	-0.5302	0.134	1	9.51693	0	0	1	0	22.6842	0.762	2	238593	19811.4	14841.1	24748.9	5496.5	55.4884	591.073	196.676			151.948	23228.9	1024.91	14.5598	7.47
797	2014	0.0356	0.0012674	0.0853	6.51456	11.2462	-0.109914	6.05e-05	0.151204	2.89037	0.7835	-0.5148	0.1185	0	9.49035	0	0	1	0	22.7974	0.7835	2	212369	20179.6	23597.6	28323.5	3517.28	40.0461	432.231	231.099			1184.35	14950.7	443.195	14.673	8.09
797	2015	0.0385	0.0014822	0.0438	6.51974	11.3243	0.134349	6.05e-05	0.137019	2.94444	0.8616	-0.4716	0.1397	0	9.64569	0	0	1	0	23.0248	0.8616	2	240900	19924.2	21507.5	28127.3	3996.28	112.037	1086.48	224.356			5578.91	14424.8	631.54	14.2408	8.96
797	2016	0.0697	0.0048581	0.0221	6.53233	11.4099	0.0673197	6.13e-05	0.148695	2.99573	0.7868	-0.4605	0.1131	0	9.93507	0	0	1	0	23.1127	0.7868	2	257117	25396.3	24147.3	30803.5	7956.64	87.9952	592.473	297.011	-62.4174		24991.1	34036.2	479.056	14.8047	9.15
797	2017	0.0604	0.0036482	0.0089	6.54103	11.5351	0.622434	0.0006563	0.145791	3.04452	0.64	-0.4655	0.1097	0	9.85547	0	0	1	0	23.4506	0.64	2	417156	42964	114190	33332.3	7863.24	66.7726	378.776	273.664	-179.213	42.7418	-278.255	39390.8		14.8463	8.73
797	2018	0.0782	0.0061152	0.0054	6.55536	11.6241	0.166843	0.0006808	0.150525	3.09104	0.6309	-0.4589	0.1118	0	9.97015	0	0	1	0	23.4833	0.6309	2	486755	90792.6	67930.2	44442.7	19299	130.907	6.55952	360.569	-38.4004	32.0578	207.748	64398.8	864.89	15.2356	8.95
798	2009	0.0186	0.000346	0	7.12753	11.4881	-0.0772891	2.02e-06	0.123922	2.48491	0.083	-0.5732	0.1025	1	12.2377	0	0	1	0	20.387	0.083	1	31990.3	20235.9	-350.664	6050.13	1125.73	16.8152			-1387.08		2781.7	1567.83	400.591	15.0787	7.36
798	2010	0.0339	0.0011492	0	7.13712	11.6281	0.038552	1.37e-05	0.124032	2.56495	0.1254	-0.5579	0.1149	0	11.8367	0	0	1	0	20.4821	0.1254	1	36448.1	20705.5	200.133	6238.32	0	20.6778			78.0138		-873.688	3084.81	2488.14	14.9527	7.94
798	2011	0.0191	0.0003648	0	7.15297	11.7533	-0.0354534	1.02e-05	0.123921	2.63906	0.2127	-0.5727	0.1486	0	11.1727	0	0	1	0	20.6445	0.2127	1	35155.9	22369.2	-203.524	8695.71	1572.67	30.013	0.229398		-87.0154		-921.413	-590.363	6608.58	15.08	8.1
798	2016	0.0312	0.0009734	0	7.21744	12.1459	0.024805	0.0003111	0.124127	2.94444	0.3487	-0.5681	0.1128	0	11.4105	0	0	1	0	20.6174	0.3487	1	53446	26810.4	2877.4	12509.9	1184.7	4.19817	36.078	99.0081			371.913	-4705.71	171.243	13.6281	9.14
798	2017	0.0328	0.0010758	0	7.2145	12.2363	0.399815	0.0002757	0.124674	2.99573	0.332	-0.5994	0.1153	0	10.9758	0	0	1	0	20.7497	0.332	1	74814.5	33452.6	96.5559	17963.8	17057.6	27.0411	53.3608	145.829		1.98211	6620.37	5040.85	0.85211	13.4128	9.13
798	2018	0.0215	0.0004623	0.0172	7.22694	12.303	-0.162979	0.0002129	0.124842	3.04452	0.2444	-0.6107	0.1069	0	10.347	0	0	1	0	20.7684	0.2444	1	62621.3	31139.6	70.3135	15210.2	-2401.32	21.5487	29.6074	125.069	2200	2319.81	158.314	5102.55	230.64	13.5747	9.05
800	2008	0	0	0.1189	6.6234	10.4354	0.486722	0	0.283799	2.48491	0.3467	-0.5303	0.1297	1	11.3224	0	0	2	0	23.0388	0.3467	1	2024546	173733	1258.46	65430.1	10849.5	358.217	59.1408				9885.4	129120		14.1436	5.72
800	2009	0	0	0.1448	6.6287	10.5362	0.370406	0	0.284725	2.56495	0.4629	-0.5303	0.1008	1	11.7876	0	0	2	0	23.3918	0.4629	1	2774450	208932	72550.5	74511.7	36282.3						8130.49	190570	164	14.4838	5.8
800	2010	0	0	0.106	6.63187	10.6889	0.346587	0	0.282836	2.63906	0.5068	-0.5303	0.1144	1	11.6912	0	0	2	0	23.5955	0.5068	1	3736038	286431	123135	104855	45375	397.866	82.1412				10445.6	224526	478.032	14.629	5.42
800	2011	0	0	0.0788	6.63568	10.8695	-0.126008	0	0.282136	2.70805	0.486	-0.5357	0.1444	1	11.1074	0	0	2	0	23.5129	0.486	1	3265267	334113	53835.5	110519	65459.8	208.565	302.962				14142.9	18373.2	1041.32	14.5129	5.55
800	2012	0	0	0.0782	6.62923	10.9833	-0.283829	0	0.281876	2.77259	0.5341	-0.5303	0.122	1	10.9953	0	0	2	0	23.5154	0.5341	1	2338491	337907	-20761	113534	71833	178.435	389.966	952.588			17189	-98162.1	2847.19	14.5981	6.06
800	2013	0	0	0.0785	6.62367	11.1045	0.268987	0	0.281904	2.83321	0.5918	-0.5303	0.146	0	11.4638	0	0	2	0	23.7713	0.5918	1	2967513	581555	4185	134228	47183.1	158.641	591.255	1201.68			20088.9	112927	1557.76	14.933	6.11
800	2014	0	0	0.0708	6.62619	11.1676	0.14093	0	0.281875	2.89037	0.5841	-0.5303	0.1255	0	11.4303	0	0	2	0	23.7637	0.5841	1	3385724	594006	8281.5	173319	78035.5	117.659	573.784	1399.58			21523.3	6955.47	3455.56	14.9005	6.27
800	2015	0.0168	0.0002822	0.0522	6.62513	11.2032	-0.212463	0	0.282281	2.94444	0.5152	-0.5357	0.1343	0	11.556	0	0	2	0	23.6158	0.5152	1	2666384	548026	39937.8	168468	81454.5	64.659	831.541	1383.82			21271.7	7573.26	4253.21	14.6953	6.47
800	2016	0.0282	0.0007952	0.0185	6.62407	11.2835	-0.148285	0	0.281995	2.99573	0.5972	-0.5303	0.0998	0	11.5145	0	0	2	0	23.6703	0.5972	1	2270999	483406	12337.1	148563	35132.6	53.2071	691.019	1244.07			23758.8	-116208	6921.7	14.7033	6.7
800	2017	0.036	0.001296	0.0107	6.61874	11.3704	0.228632	0	0.282039	3.04452	0.5688	-0.5197	0.1121	1	10.7655	0	0	2	0	23.6431	0.5688	1	2790221	421435	16951	137663	21606.3	83.5342	248.102	1178.5		6997.84	37288.2	46604.6	3726.84	14.7856	6.48
800	2018	0.0427	0.0018233	0.0068	6.62141	11.4674	-0.0852178	0	0.28225	3.09104	0.5634	-0.5177	0.1133	0	10.2226	0	0	2	0	23.6479	0.5634	1	2552445	429884	41025.4	140835	55344.3	142.508	0	1187.03		13145.1	65189	51349.5	3840.22	14.8128	6.55
807	2008	0.0053	2.81e-05	0.031	6.27004	10.2613	-0.120428	4.42e-05	0.240486	2.3979	0.5352	-0.4849	0.1305	1	12.5082	0	0	3	0	22.7293	0.5352	2	616100	332255	4858.39	35282.1	22889.2	208.511	1128.25		3414.66		6332.49	2920.66	101.93	14.5244	4.49
807	2009	0.0329	0.0010824	0.0383	6.2804	10.4303	-0.154428	3.82e-05	0.242401	2.48491	0.5355	-0.4685	0.1234	1	12.9132	0	0	3	0	22.9943	0.5355	2	520956	365406	-7755.18	35788.5	25036.3	120.095	702.135		-3414.66		-7991.51	5393.75	383.17	14.7651	4.46
807	2010	0.0036	1.3e-05	0.0434	6.3699	10.4998	0.406219	1.82e-05	0.241645	2.56495	0.6169	-0.4877	0.1187	1	12.5578	0	0	3	0	23.1989	0.6169	2	732579	400872	-18474.5	41242.2	28406.7	83.4844	1092.08		10.145		1588.59	-2519.53	8631.45	14.9251	4.94
807	2011	0	0	0.0298	6.29895	10.7393	0.0928688	3.52e-06	0.241465	2.63906	0.6654	-0.4913	0.1582	0	11.7379	0	0	3	0	23.4231	0.6654	2	800613	384238	-31606.1	48841.3	30548.7	93.3886	1563.27	481.98	-10.145		404.387	9700.42	4534.36	15.1358	5.08
807	2013	0.0076	5.78e-05	0.0503	6.30408	11.0423	0.396081	3.5e-06	0.243817	2.77259	0.7642	-0.4837	0.1088	0	12.613	0	0	3	0	23.8573	0.7642	2	1492792	1192435	2761.74	66104.1	52593.7	115.975	3364.6	641.326	81.515		109.787	-52595.2	39578.9	15.613	4.45
807	2014	0.0017	2.89e-06	0.0736	6.31083	11.1191	0.278999	3.5e-06	0.243449	2.83321	0.8075	-0.4896	0.1177	0	12.6546	0	0	3	0	23.9181	0.8075	2	1909280	1329354	4174.46	77382.3	59221.4	122.958	5301.17	629.578			6952.04	-96596.1	6494.34	14.7842	4.81
807	2015	0.014	0.000196	0.0966	6.32005	11.1763	-0.169723	4.42e-05	0.24295	2.89037	0.7731	-0.4773	0.1341	0	13.062	0	0	3	0	24.1002	0.7731	2	1585231	1621762	11120	76139	150684	219.392	5901.5	707.869	-10.335		-268.503	-91850.4	55279.3	15.0288	4.43
807	2016	0	0	0.0905	6.32794	11.2488	-0.0194927	2.76e-05	0.183258	2.94444	0.691	-0.4523	0.111	0	13.2171	0	0	3	0	24.1867	0.691	2	1554331	1748293	2888.58	84017.3	86151.8	205.332	4983.38	797.808	-227.015		59.4786	26054.3	2710.8	15.0669	4.55
807	2017	0	0	0.0627	6.33328	11.3654	0.42376	2.26e-05	0.182091	2.99573	0.6953	-0.4429	0.1174	0	12.5017	0	0	3	0	24.3034	0.6953	2	2212995	1762764	8101.55	101042	273203	247.599	4821.9	947.166	50.5375	-274.651	-1314.33	81230.5	5899.85	14.981	4.6
807	2018	0.008	6.4e-05	0.0578	6.34914	11.4189	-0.0199093	3.03e-05	0.18187	3.04452	0.7544	-0.4177	0.141	0	11.9455	0	0	3	0	24.3482	0.7544	2	2168935	1967571	9231.26	128890	76398.4	258.153	6484.12	1175.84	34.3125	-1580.6	1616.23	-179061	6756.61	14.9166	4.53
810	2008	0.0137	0.0001877	0	5.95298	9.17805	-0.0532438	0	0.278003	2.3979	0.554	-0.7021	0.1125	0	11.4322	0	0	3	0	20.7875	0.554	1	82899	61419.5	623.704	9056.1	4617.12	8.97037	172.308				127.588	3044.59	52.1655	12.4895	5.78
810	2009	0.0171	0.0002924	0	5.95868	9.27285	0.10496	0	0.277822	2.48491	0.5147	-0.6824	0.0949	0	11.6402	0	0	3	0	20.7733	0.5147	1	91600.1	57181.8	1266.54	8838.1	5025.16	2.02364	114.321				1.21	4202.76	50	12.5877	5.79
810	2010	0.0274	0.0007508	0	5.94385	9.47151	0.214109	0	0.277915	2.56495	0.4815	-0.6721	0.1031	1	11.25	0	0	3	0	20.8676	0.4815	1	111212	57928.7	1605.63	9498.04	3851.71	2.25699	107.073				29.3225	12104	41	12.7864	5.75
810	2011	0.032	0.001024	0	5.94725	9.6656	0.118576	0	0.277938	2.63906	0.5049	-0.6652	0.1222	1	10.4903	0	0	3	0	20.9873	0.5049	1	124400	54272.5	394.603	11852.8	4772.44	11.7233	148.013				469.674	7618.09	76.3795	12.987	5.81
810	2012	0.0247	0.0006101	0.0313	5.92986	9.80612	-0.0908155	0	0.278409	2.70805	0.4369	-0.6725	0.125	0	10.5266	0	0	3	0	20.8457	0.4369	1	113102	64039	491.04	13119	3976.86	8.09149	166.06	106.393			1168.77	2553.72	93.75	12.9216	6.03
810	2013	0.0329	0.0010824	0.0158	5.93859	9.87381	-0.0081936	0	0.274473	2.77259	0.4058	-0.6442	0.1366	0	10.4313	0	0	3	0	20.8112	0.4058	1	112176	59554.7	528.154	13741.5	6176.03	0.617668	99.053	109.284			1.485	2299.76	115.905	12.965	6.18
810	2016	0.7376	0.544054	0.0068	5.93489	10.1916	0.442877	0.0490922	0.325678	2.94444	0.5866	0.7073	0.1348	1	10.7186	0	0	3	0	22.6075	0.5866	1	592709	65088.7	6356.3	67044.8	14500	360.583	145.488	547.207	168.458		474.762	47066.2	5417.29	13.8822	7.08
810	2017	0.7113	0.505948	0.0159	5.9135	10.3339	0.224008	0.049199	0.305034	2.99573	0.6355	0.682	0.1136	1	10.1887	0	0	3	0	22.7484	0.6355	1	725481	69374.7	4603.75	78672.5	7182.57	172.354	120.414	614.73	-407.03	29.1122	-765.695	15418.5	7012.36	14.0526	6.87
810	2018	0.7023	0.493225	0	5.8999	10.4182	0.0699964	0.0485882	0.301538	3.04452	0.6282	0.6731	0.1297	1	9.63972	0	0	3	0	22.8454	0.6282	1	776262	67665.7	3190.79	78133.4	5909.2	145.94	343.99	616.38	51.5055	-169.819	489.509	29741.5	4196.66	14.1536	6.99
811	2008	0.0226	0.0005108	0	6.47958	10.8723	0.14645	0.0001796	0.098675	2.3979	0.6082	-0.5031	0.1227	0	12.5196	0	0	1	0	21.1644	0.6082	2	118024	38391.2	-511.103	14445.7	3211.46	9.91738	176.789				4598.08	2024.98	851.998	13.7595	6.89
811	2009	0	0	0.0874	6.48004	10.9469	-0.145066	0.0001796	0.098623	2.48491	0.5906	-0.521	0.1086	0	12.7906	0	0	1	0	21.1746	0.5906	2	100903	37034.1	-284.688	12665.9	2208.22	7.2348	124.214		-0.225		6368.28	6657.95	645.179	13.7887	6.94
811	2010	0	0	0.142	6.47866	11.1116	0.191375	0.0001795	0.089498	2.56495	0.5717	-0.4824	0.1179	0	12.2914	0	0	1	0	21.2649	0.5717	2	120213	34983.4	621.432	14599.7	2862.35	3.63449	93.3189		-6.435		9543.83	13599.7	870.5	13.8171	6.75
811	2011	0	0	0.1647	6.47974	11.229	0.416249	1.47e-05	0.090387	2.63906	0.5189	-0.4789	0.1258	0	11.4317	0	0	1	0	21.5499	0.5189	2	170251	31552.2	-261.601	20497.2	619.91	9.95136	79.6121				8043.09	16989	430.93	14.0313	6.85
811	2012	0.0039	1.52e-05	0.0299	6.47743	11.3048	-0.105521	1.47e-05	0.087389	2.70805	0.433	-0.4778	0.1371	0	11.3578	0	0	1	0	21.5299	0.433	2	152286	33390.5	-42.7449	20949.5	1681.25	4.16526	75.8249	162.185			11336.1	13417.6	1330.86	14.0211	7.24
811	2013	0.0055	3.02e-05	0.055	6.47882	11.3645	0.0032364	1.47e-05	0.087617	2.77259	0.3981	-0.4762	0.1355	0	11.2458	0	0	1	0	21.6613	0.3981	2	152779	30569.4	1031.84	20691.7	1869.71	11.0579	51.9575	185.468	24.2522		19453.3	26404.7	1176.9	14.1888	7.39
811	2014	0.0098	9.6e-05	0.012	6.48219	11.428	0.106623	2.78e-05	0.085495	2.83321	0.413	-0.4691	0.1852	0	11.1699	0	0	1	0	21.7937	0.413	2	169069	29749.2	2327.17	22285.6	1299.58	18.9768	63.8536	181.165			16535	25042.5	783.142	14.3116	7.76
811	2015	0.0048	2.3e-05	0.0116	6.48204	11.4995	0.696958	2.52e-05	0.104412	2.89037	0.5289	-0.4926	0.1419	0	12.0276	0	0	1	0	22.2086	0.5289	2	286903	60710.6	3361.27	38384.6	16864.6	49.1958	243.004	338.281			27716.2	37351.2	1567.86	14.8854	7.85
811	2016	0.019	0.000361	0.0521	6.48464	11.5687	0.0535763	2.52e-05	0.104937	2.94444	0.5454	-0.4683	0.1228	0	12.2233	0	0	1	0	22.3865	0.5454	2	302274	68833.2	3627.17	41536	2714.64	50.4886	242.686	372.717	6.47247		6723.47	25299.9	967.739	15.1713	7.94
811	2017	0.0056	3.14e-05	0.0435	6.48311	11.6288	0.142037	2.52e-05	0.102879	2.99573	0.4869	-0.4724	0.1129	0	11.5553	0	0	1	0	22.4387	0.4869	2	345208	68851	4589.56	49812.8	5602.12	86.2856	217.842	401.549	-5.16875	6.59465	22305.2	41911.5	1300.08	15.206	7.85
811	2018	0.0227	0.0005153	0.0077	6.48311	11.6933	0.0447159	2.52e-05	0.102437	3.04452	0.5095	-0.4546	0.1181	0	10.973	0	0	1	0	22.5235	0.5095	2	360644	70245.3	3073.63	56991.3	5349.53	117.189	228.379	466.432	-12.3044	1237.17	7304.68	34785.3	2091.12	15.3246	7.88
819	2008	0.2527	0.0638573	0.0103	6.31264	9.90597	0.0104472	8.35e-05	0.110361	2.48491	0.153	-0.0311	0.1106	0	12.1749	0	0	2	0	20.0398	0.153	1	184556	12212.8	3015.07	5908.12	1268.26	42.905	0.5292				747.661	12190.6		13.7281	5.35
819	2009	0.2454	0.0602212	0.0134	6.32561	10.0332	-0.378264	8.35e-05	0.103227	2.56495	0.1638	0.0108	0.1012	0	12.6705	0	0	2	0	20.0807	0.1638	1	114745	14791.5	1956.56	5615.08	803.161						90.8242	7197.73		13.7599	5.33
819	2010	0.0156	0.0002434	0.0236	6.33789	10.2116	0.416141	8.35e-05	0.100504	2.63906	0.1372	-0.4417	0.1165	0	12.3099	0	0	2	0	20.1838	0.1372	1	162495	16005.3	1059.57	6427.28	554.174						-94.6686	5178.57	32.5	13.883	5.47
819	2011	0.0208	0.0004326	0.0133	6.34423	10.4154	-0.0436234	8.35e-05	0.098489	2.70805	0.1009	-0.4219	0.1615	0	11.4464	0	0	2	0	20.2088	0.1009	1	155407	14394.7	-412.991	7431.45	1570.23			56.045			-234.808	5477.72	13.5	13.9284	5.68
819	2012	0.0132	0.0001742	0.0275	6.35089	10.5556	0.30348	8.35e-05	0.098591	2.77259	0.0931	-0.4295	0.114	0	11.2638	0	0	2	0	20.3261	0.0931	1	202570	13533.8	279.389	8224.04	1701.85		-55.8291	64.1319			3.63431	8789.38		13.7707	5.7
819	2013	0.031	0.000961	0.0069	6.32794	10.6803	-0.0499182	8.35e-05	0.097076	2.83321	0.1133	-0.4081	0.1248	1	11.1514	0	0	2	0	20.4052	0.1133	1	192458	12380.3	903.063	9117.29	1353.99	62.1487	0.266295	81.9298			-198.656	8750.77		13.8013	5.84
819	2014	0.0319	0.0010176	0.0153	6.33381	10.7661	-0.240941	8.34e-05	0.090004	2.89037	0.1354	-0.3889	0.1142	1	11.5963	0	0	2	0	20.4697	0.1354	1	146087	21335.5	858.79	7997.99	1160.67	63.2687		68.2384			-140.884	4855.16	350	13.863	6.78
819	2015	0.0259	0.0006708	0.0041	6.33576	10.8423	0.0146813	7.3e-05	0.081781	2.94444	0.1329	-0.3718	0.1405	1	11.8132	0	0	2	0	20.5234	0.1329	1	148232	21629.6	1112.32	9747	-449.974	64.1089	10.3714	75.5917			-265.259	6664.4	39	13.9331	7.09
819	2016	0.0303	0.0009181	0.0044	6.34739	10.9024	-0.080753	7.3e-05	0.077861	2.99573	0.1382	-0.3547	0.1243	0	11.7882	0	0	2	0	20.5337	0.1382	1	136261	19386.6	927.126	9310.27	2645.73	49.8161	7.08724	77.251			-600.389	3337.38	31.4	13.9656	7.07
819	2017	0.0419	0.0017556	0	6.34036	10.9155	0.165459	6.52e-05	0.077962	3.04452	0.1632	-0.3431	0.1205	1	11.0412	0	0	2	0	20.5248	0.1632	1	158807	17258	1112.95	9115.2	845.746	59.386	8.4269	76.6812		22.939	-662.695	-17.9184	28.5	13.9939	6.98
819	2018	0.0354	0.0012532	0	6.34388	11.0012	0.266353	6.52e-05	0.067577	3.09104	0.1215	-0.3495	0.1239	0	10.3634	0	0	2	0	20.5751	0.1215	1	201106	15213.5	1552.25	10008.3	2050.15	81.7338	4.92355	81.1288		-0.483172	183.75	7030.48	84.0362	14.0753	7.05
823	2008	0.03746	0.0014033	0.03683	6.22772	9.86483	0.0539635	0.0002754	0.161438	2.48491	0.4083	-0.40943	0.116	0	12.2075	0	0	1	0	21.7763	0.4083	2	242874	141320	2198.88	24743.8	12782.5	33.6584	334.033				271.41	16081.8	313.418	13.2077	7.52
823	2009	0.01505	0.0002265	0.07932	6.23578	9.91755	-0.0552642	0.0001377	0.153196	2.56495	0.4097	-0.37466	0.1097	0	12.4698	0	0	1	0	21.8473	0.4097	2	229452	136195	2393.61	25917.1	14994.3	18.2716	219.253				209.206	16570.4	367.737	13.2548	7.62
823	2010	0.00646	4.17e-05	0.08908	6.26168	10.0462	0.300205	0.0001377	0.153111	2.63906	0.4239	-0.38325	0.1359	0	11.9621	0	0	1	0	21.9372	0.4239	2	298334	126117	2990.52	30761	14457.2	24.6158	156.479				227.867	23333	677.385	13.3912	7.73
823	2011	0.00306	9.36e-06	0.07368	6.27174	10.0899	0.103832	0.0001377	0.153515	2.70805	0.3833	-0.38963	0.1546	0	11.2936	0	0	1	0	21.9389	0.3833	2	329311	136735	-93.4364	37626.1	11707.6	31.9021	165.584				28.6139	26572.1	458.06	13.2816	7.88
823	2012	0.0072	5.18e-05	0.0259	6.27833	10.1939	0.105593	0.0001377	0.152169	2.77259	0.3792	-0.3928	0.153	0	11.1572	0	0	1	0	21.9939	0.3792	2	364084	134943	490.025	44446.2	15665.6	15.0541	238.711	364.507			157.376	27526.8	426.264	13.3002	8.33
823	2013	0.0523	0.0027353	0	6.29157	10.275	-0.0265301	0.0001377	0.15239	2.83321	0.4314	-0.3409	0.1439	0	11.0756	0	0	1	0	22.1029	0.4314	2	354425	127625	-643.079	47638.2	12020	20.3471	215.819	395.293			372.521	20397.2	793.125	13.3898	8.64
823	2014	0.0904	0.0081722	0.0222	6.30372	10.3547	0.123295	0.000113	0.107992	2.89037	0.3398	-0.3075	0.1461	0	11.2561	0	0	1	0	22.2848	0.3398	2	398124	164479	-831.025	54862.7	13108	42.4113	245.572	425.341			387.828	23735.6	875.336	13.5217	9.3
823	2015	0.034	0.001156	0	6.31083	10.4322	-0.0859894	0.000113	0.093209	2.94444	0.313	-0.3157	0.1386	0	11.4715	0	0	1	0	22.2525	0.313	2	363889	167546	-1993.65	59119.3	15748.1	69.1521	245.606	458.83			412.496	14055.3	810.263	13.4991	9.68
823	2016	0.0212	0.0004494	0.1145	6.32615	10.5248	-0.0292216	0.000113	0.095727	2.99573	0.2923	-0.3141	0.1146	0	11.4934	0	0	1	0	22.2748	0.2923	2	353256	158286	466.851	58347.6	13708.7	50.0598	147.201	464.797	0		2724.87	25062.6	794.706	13.5271	9.86
823	2017	0.025	0.000625	0.0593	6.33683	10.6361	0.226625	0.000113	0.093892	3.04452	0.3127	-0.3103	0.1297	0	10.8858	0	0	1	0	22.3514	0.3127	2	433313	162079	2965.32	65700.1	5174.85	61.548	125.423	537.651	-8.7	-2.96313	235.481	28792.8	2124.29	13.5575	9.61
823	2018	0.0211	0.0004452	0.0032	6.34388	10.6953	0.140342	0.000113	0.094386	3.09104	0.3155	-0.3517	0.142	0	10.2933	0	0	1	0	22.4155	0.3155	2	494124	156704	1927.86	75301.9	14710.9	61.3417	139.368	615.499	268.074	33.9469	-574.516	37409.2	1421.24	13.5892	9.72
825	2008	0.0038	1.44e-05	0.0219	5.88666	10.6154	0.0241429	5.12e-05	0.412922	2.3979	0.6731	-0.6578	0.1181	0	14.2425	0	0	2	0	24.8995	0.6731	2	8306286	2879116	-11143.1	200318	277849	181.411	7814.24				-13334.4	108436	6924.12	14.8789	4.29
825	2009	0	0	0.0404	5.90017	10.6531	-0.135253	5.14e-05	0.413207	2.48491	0.6469	-0.6603	0.1205	0	14.7277	0	0	2	0	24.8431	0.6469	2	7182836	3284552	-2075.64	205038	356571	206.851	5956.06				-2333.06	92892.3	7691.07	14.7618	4.12
825	2010	0.0015	2.25e-06	0.0186	5.90127	10.7923	0.213975	5.14e-05	0.412816	2.56495	0.6394	-0.6506	0.1085	0	14.1696	0	0	2	0	24.876	0.6394	2	8719780	3128233	-21913.3	205422	379877	121.258	5915.18				61.6887	144797	3127.99	14.8334	4.51
825	2011	0.0025	6.25e-06	0.0227	5.8999	10.9506	0.103471	3.86e-05	0.412845	2.63906	0.6192	-0.6496	0.1192	0	13.3882	0	0	2	0	24.9101	0.6192	2	9622026	3481851	-40616.9	219842	419558	224.199	6468.08	1972.28			-1305.76	180540	4889.64	14.7503	4.59
825	2012	0.0026	6.76e-06	0.0277	5.90209	11.0539	0.0758158	3.86e-05	0.412875	2.70805	0.6271	-0.6495	0.1018	0	13.2794	0	0	2	0	24.9641	0.6271	2	10400000	3631089	4639.54	240111	366255	192.264	7431.86	1986.84			-49.2048	95626	6468.36	14.7754	4.79
825	2013	0.0049	2.4e-05	0.017	5.90672	11.0922	0.0145393	2.78e-05	0.412818	2.77259	0.6552	-0.6472	0.0984	0	13.3032	0	0	2	0	25.0515	0.6552	2	10500000	3878531	4426.77	258029	311866	188.231	6574.77	2203.61			1813.02	45392.3	6791.32	14.8601	4.97
825	2014	0.0018	3.24e-06	0.0179	5.91269	11.1341	-0.173813	2.78e-05	0.412815	2.83321	0.6599	-0.6503	0.1134	0	13.3411	0	0	2	0	25.058	0.6599	2	8676644	4321165	1420.41	259735	238863	335.169	6781.15	2240.56			2922.68	23446.4	4800.65	14.9849	5.15
825	2015	0.0078	6.08e-05	0.018	5.90645	11.2179	-0.217293	2.78e-05	0.404298	2.89037	0.6951	-0.6713	0.1267	0	13.6847	0	0	2	0	25.0061	0.6951	2	6791272	4858755	4649.61	247959	358306	217.697	7273.61	1950.44	696.167		648.324	-380577	5385.26	14.9514	5.48
825	2016	0.0072	5.18e-05	0.019	5.9135	11.2883	-0.164543	2.78e-05	0.404296	2.94444	0.6814	-0.6719	0.096	0	13.8125	0	0	2	0	25.008	0.6814	2	5673819	5063052	20226.9	239938	329432	313.605	8406.79	2010.16	6632.41		10503.1	98329.3	5238.37	15.1516	5.66
825	2017	0.0094	8.84e-05	0.0114	5.9108	11.4258	0.194782	2.78e-05	0.393492	2.99573	0.633	-0.6468	0.1052	0	13.0374	0	0	2	0	25.034	0.633	2	6778978	4950152	25452.8	279853	278498	277.332	8012.03	2405.61	-7328.57	4.89582	6008.32	454489	8642.58	15.1355	5.43
825	2018	0.0117	0.0001369	0.0031	5.93225	11.5428	0.0760635	5.27e-06	0.393485	3.04452	0.5708	-0.6472	0.1151	0	12.3051	0	0	2	0	24.9975	0.5708	2	7294611	4626885	32689.3	319860	330824	447.462	6727.81	2583.75	-1230.78	9.54946	11631.7	532445	6278.33	15.121	5.52
828	2008	0.2986	0.089162	0	5.16421	12.2629	-0.124033	2.79e-08	0.251047	2.48491	0.3604	-0.1198	0.1235	0	15.0161	0	0	1	0	22.1516	0.3604	2	42950.7	290361	896.321	4910.6	7614.9	38.5534	352.21				4013.1	21632.5		15.6996	7.52
828	2009	0.2665	0.0710222	0.0035	5.18571	12.2578	0.0813386	2.79e-08	0.236009	2.56495	0.4023	-0.182	0.1017	0	15.3564	0	0	1	0	22.2759	0.4023	2	46444.2	282261	919.692	5166.35	8584.5	10.9333	290.149				13332.2	32772.2		15.843	7.62
828	2010	0.2585	0.0668223	0.0144	5.20291	12.3613	0.366517	2.79e-08	0.236109	2.63906	0.2826	-0.19	0.1082	0	14.7881	0	0	1	0	22.1588	0.2826	2	63466.8	271990	1383.43	5140.31	11211.5	18.1442	251.338				12445	41647.1		15.7421	7.73
828	2011	0.256	0.065536	0.0194	5.21927	12.4539	0.133094	2.79e-08	0.236123	2.70805	0.3631	-0.1925	0.126	0	13.8608	0	0	1	0	22.3304	0.3631	2	71913.9	269602	1991.56	5955.06	13507.2	24.7255	360.273				9655.73	43612.6	130.7	15.9318	7.88
828	2012	0.2589	0.0670292	0.0061	5.23111	12.4985	0.0257069	2.79e-08	0.235984	2.77259	0.3276	-0.1896	0.115	0	13.6614	0	0	1	0	22.3386	0.3276	2	73762.5	256183	2374.03	6518.17	13939.1	150.873	533.08	53.5188			8518.32	44501.7	156.84	15.8373	8.33
828	2013	0.2661	0.0708092	0.0052	5.24122	12.5798	0.0368071	2.79e-08	0.236012	2.83321	0.3048	-0.1794	0.1107	0	13.5647	0	0	1	0	22.3806	0.3048	2	76477.5	240138	2695.67	6692.44	14651.5	113.663	474.413	57.8875			13526.5	50074.6	156.84	15.9254	8.64
828	2015	0.2663	0.0709157	0.0017	5.273	12.6817	0.172062	2.79e-08	0.236002	2.94444	0.4493	-0.182	0.1426	0	13.6086	0	0	1	0	22.8422	0.4493	2	109688	208244	4819.36	8959.87	17725.4	72.2754	340.8	85.5423			42517.7	96984	185.19	16.2437	9.68
829	2008	0.1769	0.0312936	0.0163	6.7901	9.14749	0.0599314	7.99e-05	0.049683	2.48491	0.6491	-0.1377	0.1291	1	11.0985	0	0	2	0	22.5248	0.6491	1	1630969	21466.4	-2854.48	30235.8	1110.44	138.629	1261.45				-198.846	24135.3	341.667	13.6976	5.45
829	2009	0.1679	0.0281904	0.0588	6.79906	9.25783	0.0681646	7.99e-05	0.048802	2.56495	0.7083	-0.1365	0.1119	1	11.9718	0	0	2	0	22.8675	0.7083	1	1742143	38569.6	-3773.3	32682.6	2094.48						10429.9	45824.5	144.667	13.8757	5.48
829	2010	0.1679	0.0281904	0.0515	6.81047	9.42072	0.198353	7.99e-05	0.048719	2.63906	0.6578	-0.1365	0.1178	1	11.4932	0	0	2	0	22.8705	0.6578	1	2087702	36148.4	-5996.43	83111.1	1548.36	244.358	1166.51				91.5308	56905.2	243.887	13.9184	5.61
829	2011	0.1679	0.0281904	0.026	6.82252	9.58525	0.157344	7.99e-05	0.04827	2.70805	0.7086	-0.1402	0.1466	0	10.7399	0	0	2	1	23.0582	0.7086	1	2416190	34660.2	-20168.7	96699.7	2101.54	253.099	2191.91				-51.6812	13177.1	14.6589	14.1355	5.8
829	2012	0.2145	0.0460103	0.0197	6.83163	9.69757	0.348834	0	0.044837	2.77259	0.6825	-0.0201	0.1293	0	10.6286	0	0	2	1	22.9519	0.6825	1	3259038	34924.9	4456.85	93455	1185.55	266.926	1940.99	740.2			468.292	-6474.65	53.6667	14.4313	5.68
829	2013	0.1877	0.0352313	0.0347	6.83357	9.79933	-0.0840137	0.0001471	0.043585	2.83321	0.744	-0.0469	0.1302	0	10.6382	0	0	2	1	23.1695	0.744	1	2985234	36438.3	10379.5	84907.5	2368.5	332.716	1657.38	685.221			176.907	2159.24	1253.74	14.3103	5.83
829	2015	0.1679	0.0281904	0.041	6.86756	9.93053	0.243759	0.0001103	0.043203	2.94444	0.7939	-0.0906	0.1471	0	10.7835	0	0	2	1	23.1383	0.7939	1	4303014	36724.1	5067.48	70957.8	3706.94	344.558	1787.84	584.43			461.802	-37251.1	131.703	14.839	6.82
829	2016	0.1699	0.028866	0.0324	6.87833	10.0315	-0.213453	0.002158	0.041577	2.99573	0.7786	-0.0854	0.1159	0	10.7279	0	0	2	1	23.1905	0.7786	1	3384525	32081.5	5703.22	64540.8	2984.52	283.821	1657.56	555.592			16147.9	19034.7	1151.12	15.0374	7.04
829	2017	0.2801	0.078456	0.0118	6.88141	10.1626	0.170851	0.0027066	0.058712	3.04452	0.7956	-0.0171	0.1059	0	10.0475	0	0	2	1	23.3736	0.7956	1	3962773	28845.1	5714.12	60876.5	2032.68	229.35	2309.08	456.279		361.702	7075.05	23326.2	532.191	15.2462	6.87
830	2008	0.0319	0.0010176	0	6.37144	9.97193	0.397708	2.88e-05	0.182959	2.3979	0.6574	-0.4417	0.1227	0	12.6018	0	0	1	0	22.6729	0.6574	2	692544	371705	9596.99	40245.9	40234.3	24.8718	1023.07				421.368	31678.1	375.467	13.5935	6.89
830	2009	0.0033	1.09e-05	0.0298	6.38165	10.0573	-0.0658613	2.88e-05	0.181096	2.48491	0.7228	-0.4324	0.0996	0	13.05	0	0	1	0	22.8709	0.7228	2	646932	425437	-5858.65	44264.3	39616.3	80.5712	676.448		5782.9		-48.7905	16055	4604.38	13.6547	6.94
830	2010	0.0071	5.04e-05	0.0277	6.39275	10.2092	0.188033	0.0005009	0.181116	2.56495	0.7704	-0.4283	0.1162	0	12.9983	0	0	1	0	23.1465	0.7704	2	768576	637487	-17056.2	54314.6	49890.3	53.1283	993.591		-4925.77		5137.28	21603.2	9513.42	13.9227	6.75
830	2011	0.1261	0.0159012	0	6.40391	10.3662	0.212169	0.0004222	0.099968	2.63906	0.6123	-0.3127	0.1459	0	12.3686	0	0	1	0	23.3015	0.6123	2	931645	772416	-25573.2	76040.6	59629.8	176.461	1702.67				-175.673	53099.6	2649.52	13.9322	6.85
830	2012	0.0749	0.00561	0.007	6.38772	10.4943	0.0992189	0.0003947	0.107612	2.70805	0.6669	-0.2956	0.1221	0	12.4083	0	0	1	0	23.4911	0.6669	2	1024082	935630	-46052.5	94796.5	63456.4	92.4755	1829.36	813.907			293.64	36401.5	3927.47	14.1056	7.24
830	2013	0.0565	0.0031923	0.0412	6.39275	10.5865	0.0796412	0.0003947	0.115181	2.77259	0.6862	-0.3174	0.126	0	12.5397	0	0	1	0	23.607	0.6862	2	1105641	1121191	9794.84	103392	72089.3	63.5399	2650.67	869.138			1223.43	34793.3	2456.73	14.1602	7.39
830	2014	0.0463	0.0021437	0.0041	6.4169	10.624	0.178446	0.0003947	0.113426	2.83321	0.6992	-0.2994	0.1072	0	12.6755	0	0	1	0	23.7121	0.6992	2	1302938	1385775	11596.6	117753	94265.2	110.556	3240.34	979.222			1251.69	44586.1	3797.57	14.2765	7.76
830	2015	0.0148	0.000219	0.0472	6.43342	10.6644	-0.0121634	0.0003793	0.114572	2.89037	0.644	-0.3573	0.1375	0	12.9671	0	0	1	0	23.8308	0.644	2	1287090	1491888	10594.8	121672	118449	119.659	3218.26	1009.48			707.917	31440.7	6045.55	14.3898	7.85
830	2016	0.0126	0.0001588	0.032	6.45047	10.7182	-0.149356	0.0003793	0.114011	2.94444	0.6552	-0.3595	0.1018	0	13.0759	0	0	1	0	23.9447	0.6552	2	1094856	1530988	9106.28	115725	123800	96.7094	2517.44	980.748	-2.8364		-495.354	25236.1	4035.43	14.5144	7.94
830	2017	0.0201	0.000404	0.0326	6.46147	10.7597	0.439624	0.0003793	0.114094	2.99573	0.6222	-0.3493	0.1207	0	12.4974	0	0	1	0	24.0474	0.6222	2	1576180	1787040	51544.7	115137	69375.7	31.6059	2213.68	983.88	2.8364	-4493.6	681.395	246462	2610.06	14.6572	7.85
830	2018	0.0069	4.76e-05	0.0285	6.46925	10.7969	0.350407	0.000615	0.113926	3.04452	0.6047	-0.364	0.1536	0	11.9594	0	0	1	0	24.0478	0.6047	2	2128485	2037875	57845.9	131530	148112	36.8861	2712.95	1100.68		361.67	1218.9	395044	3093.67	14.6568	7.88
837	2008	0	0	0.1775	5.93463	9.84669	0.282253	5.76e-05	0.075192	2.3979	0.4039	-0.2665	0.1191	1	10.3439	0	0	3	0	21.1055	0.4039	2	108529	30938.1	-431.026	10172.5	2486.84	19.7045	92.9076		-259.229		-897.383	6648.2	460.662	13.5585	4.33
837	2009	0	0	0.1433	5.93701	9.96612	0.0494031	5.76e-05	0.073927	2.48491	0.3822	-0.2665	0.1083	1	10.7502	0	0	3	0	21.1771	0.3822	2	113891	35885.2	2359.14	10629.3	2619.24	11.6072	79.8575		7.06727		684.997	9807.53	796.693	13.5002	4.25
837	2010	0.0115	0.0001323	0.1644	5.94306	10.1508	0.257631	5.76e-05	0.075647	2.56495	0.4434	-0.255	0.1178	1	10.5214	0	0	3	0	21.3698	0.4434	2	143233	41482.5	2137.39	14187.1	698.081	9.63572	80.335				-16.1231	12511.3	564.403	13.648	3.92
837	2011	0.0048	2.3e-05	0.1391	5.94856	10.3314	0.121446	5.76e-05	0.074418	2.63906	0.4347	-0.2617	0.1521	1	10.1107	0	0	3	0	21.4467	0.4347	2	160628	53915.2	1522.81	20076.9	2354.42	19.4356	106.626		-80.4428		-141.021	15525.7	690.999	13.7285	4.31
837	2012	0.0234	0.0005476	0.0688	5.95038	10.4857	-0.258448	5.76e-05	0.0725	2.70805	0.4521	-0.2431	0.1346	1	10.1262	0	0	3	0	21.4678	0.4521	2	119114	61913	74.3252	18506.7	4182.86	15.1256	152.018	150.19	38.941		-12.6047	-1337.85	2914.71	13.7224	5.11
837	2013	0.0372	0.0013838	0.0086	5.9548	10.5989	1.86404	0.0002497	0.071282	2.77259	0.5055	-0.2293	0.1269	1	10.0722	0	0	3	0	21.5467	0.5055	2	341147	60160.6	-784.373	17157.8	4690.73	25.1448	226.436	153.066	38.4834		-1403.16	-13486.8	2003.78	13.8262	5.62
837	2014	0.0917	0.0084089	0.0497	5.95012	10.6644	0.0262503	0.0001227	0.061833	2.83321	0.4459	-0.3606	0.1323	1	11.1128	0	0	3	0	22.5808	0.4459	2	350103	198348	2614.14	68054.3	97301.8	61.295	491.377	544.614	-34.6496		848.409	-5449.06	6267.84	14.5346	6.29
837	2015	0.0917	0.0084089	0.0472	5.95194	10.747	-0.27214	0.0001774	0.061549	2.89037	0.4861	-0.3542	0.1417	1	11.3209	0	0	3	0	22.6304	0.4861	2	254826	201034	2074.7	64537.1	14289.4	84.9976	357.364	532.118	327.249		816.439	-28896.2	4949.41	13.3742	6.21
837	2016	0.0323	0.0010433	0.0319	5.95064	10.8261	0.0612791	0.000163	0.050602	2.94444	0.5518	-0.3434	0.1222	1	11.3814	0	0	3	0	22.7801	0.5518	2	270441	198144	3650.98	62094.8	7658.85	34.7495	382.282	588.78	-265.713		5029.31	-15405	16083.5	13.5839	6.57
837	2017	0.0225	0.0005063	0.0025	5.9428	10.9599	0.109256	0.0002495	0.048905	2.99573	0.5868	-0.344	0.1149	1	10.7482	0	0	3	0	22.8867	0.5868	2	299989	195682	3591.18	65939	6113.45	49.3408	478.644	549.875	-105.69	1011.54	6728.03	4128.94	8152.19	13.7255	6.36
837	2018	0.0232	0.0005382	0	5.93489	11.0008	0.0627874	0.0002495	0.048887	3.04452	0.6354	-0.3433	0.121	1	10.2333	0	0	3	0	22.9267	0.6354	2	318824	205857	3082.36	73972.8	8425.32	45.8821	518.208	612.634	78.9316	31.741	1857.69	-28327.3	7185.78	13.7859	6.38
839	2009	0	0	0.0375	7.12753	11.4881	-0.0793894	1.12e-05	0.172432	2.56495	0.4703	-0.4397	0.1167	0	12.0828	1	1	1	0	23.0976	0.4703	1	175389	299902	8781.19	25638.2	9372.63						65569.7	45383.9	399.665	14.9896	7.36
839	2010	0	0	0.0506	7.13712	11.6281	0.080416	1.12e-05	0.171887	2.63906	0.4765	-0.4142	0.1291	0	11.6812	1	1	1	0	23.098	0.4765	1	189493	305016	5937.81	46285.9	3422.79	124.816	1242.73				22447.5	6277.14	1223.56	14.9822	7.94
839	2011	0	0	0.0552	7.15297	11.7533	-0.0730578	1.12e-05	0.171922	2.70805	0.4953	-0.4142	0.1592	0	10.9965	1	1	1	0	23.1074	0.4953	1	175649	318916	6174.97	52130.1	-680.176	78.722	1615.62				33418.5	1814.28	725.488	14.1823	8.1
839	2012	0	0	0.0597	7.16819	11.8336	0.0588984	2.47e-05	0.171974	2.77259	0.5513	-0.4142	0.1269	0	10.9681	1	1	1	0	23.1749	0.5513	1	185995	352788	6591.74	61670.9	12555.6	98.9771	1909.37	509.07			44103.6	-12775.7	1135.59	14.0281	8.75
839	2013	0.0135	0.0001823	0.0299	7.18258	11.906	0.0687953	1.77e-05	0.171766	2.83321	0.5751	-0.4007	0.1397	0	10.931	1	1	1	0	23.171	0.5751	1	198790	350135	5081.33	83192.3	10772.4	94.8714	1878.82	681.669			40798.7	-19214.8	1843.65	13.8781	9.12
839	2014	0.0227	0.0005153	0.0205	7.19549	11.9828	0.294716	1.77e-05	0.171762	2.89037	0.4202	-0.3915	0.1297	0	8.0684	1	1	1	0	23.1613	0.4202	1	257377	15955.8	3550.92	96048.7	-36230.8	82.1317	2280.07	773.565			61099.1	14668.9	7253.6	13.7218	9.37
839	2015	0.032	0.001024	0.0163	7.2043	12.0499	0.0915634	1.7e-05	0.133675	2.94444	0.3701	-0.3629	0.1373	0	9.20612	1	1	1	0	23.1213	0.3701	1	280943	46717.8	4444.7	107299	9708.65	334.729	1449.15	883.603			53644.3	38331	403.286	13.5599	8.89
839	2016	0.0154	0.0002372	0.0346	7.21744	12.1459	0.397811	1.28e-05	0.133405	2.99573	0.5454	-0.349	0.1259	0	9.27994	1	1	1	0	23.4199	0.5454	1	392705	47408.2	6847.99	121942	-4159.18	147.357	1224.32	1094.05			28954	25441.6	1644.32	13.8095	9.14
839	2017	0.0188	0.0003534	0.0213	7.2145	12.2363	0.110857	1.28e-05	0.133237	3.04452	0.5564	-0.3456	0.135	0	8.60538	1	1	1	0	23.5448	0.5564	1	436239	39221.2	4822.32	158825	-2873.42	222.698	1871.71	1211.22		46.65	57565.3	42895.5	3371.75	13.8104	9.13
839	2018	0.0135	0.0001823	0.0025	7.22694	12.303	-0.088947	1.28e-05	0.133215	3.09104	0.4749	-0.3738	0.1287	0	8.07617	1	1	1	0	23.5906	0.4749	1	397437	35510	25801.8	196147	-6910.9	79.9343	2566.75	1617.77		11.1432	296864	224764	1433.18	13.6779	9.05
850	2008	0.0257	0.0006605	0	6.41983	9.34831	0.0244214	0.0002144	0.21542	2.3979	0.542	-0.4413	0.1294	1	12.8175	0	0	2	0	21.8814	0.542	2	147866	175532	-721.439	16413.2	15854.5	20.2096	258.545				12621.6	13500.7	745.9	13.0931	5.92
850	2009	0.0287	0.0008237	0.0023	6.42308	9.4345	0.0690315	0.0002144	0.215473	2.48491	0.562	-0.4353	0.1112	1	13.2467	0	0	2	0	22.0404	0.562	2	158073	196206	426.503	18082.4	14600	4.34879	379.571				9439.22	7512.12	370.136	13.274	6.04
850	2010	0.0226	0.0005108	0.0034	6.4226	9.68354	0.237263	0.0002144	0.217846	2.56495	0.425	-0.4907	0.1072	1	12.7382	0	0	2	0	22.6557	0.425	2	195578	186536	6795.41	19696.6	14740.8	5.71166	499.845				33565.7	43832.6	3273.52	13.9772	6.12
850	2011	0.0128	0.0001638	0.0163	6.42762	9.88583	0.244255	0.0002144	0.217978	2.63906	0.6107	-0.5109	0.1529	1	11.8326	0	0	2	0	22.5712	0.6107	2	243349	164986	6814.66	20826.1	-5111.27	93.4064	986.123				44149.3	37957.6	665.807	13.9309	6.42
850	2013	0.0171	0.0002924	0	6.43246	10.035	-0.0004801	0.0004066	0.215677	2.77259	0.4806	-0.4655	0.1178	1	11.8264	0	0	2	0	22.5423	0.4806	2	205830	195716	-4570.11	26561.8	18054.2	18.2422	793.438	216.962			27064.2	15809.6	5100.59	13.7973	6.5
850	2014	0.021	0.000441	0.0025	6.43117	10.1215	-0.037136	0.000444	0.215716	2.83321	0.407	-0.4615	0.1204	1	11.8454	0	0	2	0	22.622	0.407	2	198186	212017	9264.48	28452.9	16388.1		866.573	232.121	3.0355		63599.3	38852.9	5403.33	14.0627	7.4
850	2015	0.0182	0.0003312	0.0029	6.4331	10.0338	-0.0259203	0.000444	0.215655	2.89037	0.3665	-0.4631	0.1282	1	11.9681	0	0	2	0	22.8717	0.3665	2	193049	193243	2109.49	30198.3	16691.3	19.2561	793.595	244.28			27538.6	3563.29	2204.77	14.2729	6.98
850	2016	0.0183	0.0003349	0	6.27099	10.2731	0.0181395	0.000149	0.215638	2.94444	0.3895	-0.463	0.1102	0	11.993	0	0	2	0	22.7768	0.3895	2	196551	182514	3883.99	33319.6	15147.7	1.63654	755.855	267.969	80.5722		28747.9	5522.16	3481.32	14.2394	7.09
850	2017	0.02	0.0004	0.0029	6.27476	10.3791	0.191992	0.0001864	0.215661	2.99573	0.407	-0.4613	0.0996	0	11.3394	0	0	2	0	22.7866	0.407	2	234287	182944	2695.88	35335	13535.3	6.84417	730.098	285.64	-80.5722	138.25	22443.7	10849.7	6171.33	14.1937	7.16
850	2018	0.0198	0.000392	0.0034	6.2691	10.5001	0.187222	0.0001864	0.215663	3.04452	0.4352	-0.4615	0.1128	0	10.8286	0	0	2	0	22.7486	0.4352	2	278151	200605	914.888	37573.1	8609.32	12.6931	743.713	304.527	0.7155		19349.6	12012	2747.88	14.1947	7.08
852	2008	0.024592	0.0006048	0	6.72527	10.7691	0.164308	0.0001139	0.455735	2.3979	0.3999	-0.650408	0.126	0	11.615	0	0	2	0	21.1563	0.3999	1	133262	57721.3	4335.21	18880.6	-192.727	10.461	58.7089				-166.725	13113.1	150.609	13.7545	5.4
852	2009	0.0058	3.36e-05	0.0222	6.72803	10.9206	-0.0888988	0.0001139	0.455812	2.48491	0.3672	-0.6692	0.1018	0	11.9882	0	0	2	0	21.1878	0.3672	1	121415	62874.2	4782.2	19688.2	4222.62	5.55454	65.0307		0		-22.2741	11998.8	53.8953	13.7775	5.57
852	2010	0.0154	0.0002372	0.0041	6.72947	11.1053	0.123695	0.0001139	0.455685	2.56495	0.3243	-0.6596	0.1249	0	11.6357	0	0	2	0	21.2278	0.3243	1	136434	66976.8	3512.72	22273.1	3102.67	3.49253	84.8232				-1.94425	13944.7	112.588	13.8138	5.5
852	2011	0.0082	6.72e-05	0.0077	6.71805	11.3114	0.161445	0.0001139	0.45566	2.63906	0.3885	-0.6668	0.1581	0	10.9966	0	0	2	0	21.3645	0.3885	1	158460	73328.5	6698.81	30732.2	6917.21	2.39806	80.0178	251.466				12690.6	248.514	13.5163	5.7
852	2012	0.0116	0.0001346	0.0037	6.71138	11.4866	0.161513	5.63e-05	0.455657	2.70805	0.4447	-0.6634	0.1324	0	10.9591	0	0	2	0	21.4999	0.4447	1	184054	80320	5753.88	41624.4	8517.18	2.34099	106.894	325.546				14006.3	540.96	13.2795	6.21
852	2013	0.0064	4.1e-05	0.0209	6.71186	11.6091	0.0149482	7.43e-05	0.455882	2.77259	0.4762	-0.6838	0.1278	0	10.8843	0	0	2	0	21.5733	0.4762	1	186805	76486.8	4985.78	42327	9013.43	1.23024	130.211	361.755				10694.9	96.3871	13.3961	6.58
852	2014	0.005	2.5e-05	0.0373	6.71817	11.7094	-0.112579	2.61e-05	0.455966	2.83321	0.4653	-0.6742	0.1265	0	10.7759	0	0	2	0	21.5542	0.4653	1	165775	71699.9	2089.37	38844.4	2827.56	1.11266	106.129	341.91			2739.28	6523.25	483.571	13.458	7.16
852	2015	0	0	0.1226	6.72058	11.7868	2.07377	2.27e-05	0.347548	2.89037	0.6372	-0.6087	0.1275	0	11.5841	0	0	2	0	22.7218	0.6372	1	509553	139739	11184.2	85122.3	83635	164.599	256.119	805.66			279.928	-2741.47	3462.07	13.9669	7.35
852	2016	0	0	0.1032	6.72623	11.8695	-0.32408	0	0.34726	2.94444	0.7184	-0.6158	0.1102	0	11.5949	0	0	2	1	22.5982	0.7184	1	344417	130365	10836.6	82260.4	11598.1	3.72554	352.764	690.023			319.971	-82274.2	2512.16	13.8688	7.47
852	2017	0.011	0.000121	0.0161	6.74993	11.9642	0.159628	0	0.34575	2.99573	0.7286	-0.6048	0.1077	0	10.9636	0	0	2	0	22.6687	0.7286	1	399396	130750	12803.7	80861.2	14189.6	9.20259	490.068	706.163		384.604	691.505	3580.01	7320.46	14.0137	7.33
852	2018	0.0042	1.76e-05	0.0486	6.78446	12.0315	0.231574	0	0.346004	3.04452	0.7551	-0.6116	0.1203	0	10.3839	0	0	2	0	22.7821	0.7551	1	491885	128871	8846.51	94002.4	10756.3	8.24567	515.555	793.826		514.319	557.678	3514.84	10118.5	14.18	7.38
858	2008	0	0	0.0558	6.27439	9.40654	0.0824874	7.82e-05	0.314747	2.3979	0.1512	-0.5607	0.1155	1	12.0285	0	0	3	0	23.3257	0.1512	2	793307	433438	82780.3	89504.9	42363.3	950.098					157.912	243113		13.6585	5.78
858	2009	0	0	0.0418	6.28208	9.50859	0.40289	8.61e-05	0.314577	2.48491	0.3007	-0.5607	0.094	1	12.806	0	0	3	0	23.7606	0.3007	2	1112922	693593	104611	112735	83399.4				1552.17		311.734	458667	112.45	13.7188	5.79
858	2010	0.0084	7.06e-05	0.0289	6.28972	9.69009	0.396441	8.61e-05	0.314541	2.56495	0.3595	-0.5523	0.1016	1	12.279	0	0	3	0	24.0792	0.3595	2	1554130	637346	158229	172828	71377.6	1139.52			-691.143		337.715	609475	466.226	13.8951	5.75
858	2011	0.0054	2.92e-05	0.0398	6.29693	9.90843	0.309453	8.35e-05	0.314633	2.63906	0.3647	-0.5553	0.1091	0	11.4451	0	0	3	0	24.3316	0.3647	2	2035060	590506	208715	220976	66232.3	2812.34			-245.63		240.011	849694	975.188	14.0471	5.81
858	2012	0	0	0.0712	6.30372	10.0317	0.336622	0.0001157	0.170823	2.70805	0.3034	-0.5607	0.1094	0	11.2534	0	0	3	0	24.5354	0.3034	2	2720105	549724	278024	253998	62023.1	4664.68	0	2851.26	77.2066		300.72	1370214	1145.32	14.2299	6.03
858	2013	0	0	0.045	6.31065	10.1023	-0.0912633	0.0001157	0.170236	2.77259	0.1611	-0.5607	0.0919	0	11.288	0	0	3	0	24.5104	0.1611	2	2471859	588213	219419	274866	54375.4	4927.44		2494.74	-707.099		429.886	1143243	1534.75	14.3041	6.18
858	2014	0.0032	1.02e-05	0.0381	6.31771	10.1677	-0.149972	0.0001183	0.170138	2.83321	0.1309	-0.5575	0.0997	0	11.2006	0	0	3	0	24.5608	0.1309	2	2101149	567648	109798	284990	58456.5	3962.44	51.383	2227.81			1448.75	803240	1257.37	14.3841	6.52
858	2015	0	0	0.0345	6.31373	10.227	0.0308305	9.53e-05	0.170581	2.89037	0.1561	-0.5906	0.1126	0	11.3425	0	0	3	0	24.685	0.1561	2	2165929	534755	104240	287498	53803.1	4478.2	87.1346	2400.15			3414.46	824624	3088.1	14.5215	7.01
858	2016	0.0128	0.0001638	0.0151	6.32077	10.3	0.133176	7.35e-05	0.170515	2.94444	0.2247	-0.5871	0.082	0	11.4312	0	0	3	0	24.8532	0.2247	2	2454379	543109	109187	319875	34878.6	4591.17	174.284	2486.01			3342.88	923721	6346.12	14.7106	7.08
858	2017	0.0057	3.25e-05	0.0131	6.31897	10.4128	0.229915	6.56e-05	0.171303	2.99573	0.2291	-0.6175	0.0845	0	10.7833	0	0	3	0	24.9849	0.2291	2	3018678	529258	264473	349460	37956.9	5417.78	93.9614	3036.13		365.733	6821.09	1337454	3590.94	14.8393	6.87
858	2018	0	0	0.0257	6.31355	10.5108	0.326084	6.42e-05	0.170837	3.04452	0.2436	-0.6696	0.1101	0	10.2195	0	0	3	0	25.1787	0.2436	2	4003019	526135	508014	482401	26293.5	6489.43	35.7489	4033.42		527.389	10086.5	1871839	8884.01	15.0017	6.99
859	2008	0.0214	0.000458	0	6.18765	10.4402	0.434841	0	0.116047	2.3979	0.4239	-0.3192	0.1156	0	13.6504	0	0	2	1	21.3341	0.4239	2	175724	97582.6	1054.08	4257.76	24133.4	5.76463	352.521		2.89488		336.928	11.8501	444.035	14.3265	5.92
859	2010	0.0248	0.000615	0	6.20436	10.9076	0.125815	0	0.111119	2.56495	0.3746	-0.3084	0.1193	1	13.2594	0	0	2	1	21.113	0.3746	2	145275	76372.8	1824.51	5807.66	8506.67	8.84857	109.054				-11.0036	2173.51	268.716	13.8462	6.12
859	2011	0.0188	0.0003534	0.0128	6.55976	10.8494	0.215244	0	0.103462	2.63906	0.3736	-0.3051	0.1561	1	12.4132	0	0	2	0	21.1129	0.3736	2	176544	74566.1	1353.9	8308.54	11065.3	7.10815	105.556				110.529	2098.59	610.649	13.6107	6.42
859	2013	0.0373	0.0013913	0	6.56738	11.0925	-0.0479557	0	0.103462	2.77259	0.3769	-0.2841	0.117	0	12.0932	0	0	2	1	21.0803	0.3769	2	136062	49809.8	213.2	9232.19	-90.3627	2.87977	86.5926	75.1102			3.46232	-5525.78	700.134	13.6883	6.5
859	2014	0.0183	0.0003349	0.2176	6.5692	11.1938	-0.035898	0	0.080371	2.83321	0.2752	-0.2867	0.1194	0	12.2219	0	0	2	0	21.3738	0.2752	2	131177	63960.9	264.019	8809.31	5507.81	41.5842	93.7807	73.7379			827.954	-2862.83	2332.58	14.1549	7.4
859	2017	0.0311	0.0009672	0.0061	6.6107	11.4537	0.0247236	0.0001393	0.063223	2.99573	0.2971	-0.22	0.1211	1	11.9345	0	0	2	0	21.4873	0.2971	2	117312	86811.6	402.342	11430.1	16840.7	5.18662	41.1072	87.7095		10339.2	673.765	4130.45	1081.33	14.3914	7.16
859	2018	0.0294	0.0008644	0	6.63068	11.5445	0.0520887	0.0001393	0.077043	3.04452	0.247	-0.248	0.1169	1	11.3003	0	0	2	0	21.4697	0.247	2	123423	84707.1	1015.81	10642.4	4105.14	5.53447	14.3695	85.0696		12432	548.154	6208.51	1213.42	14.4468	7.08
860	2008	0.0411	0.0016892	0.0978	7.16997	11.2984	0.144739	0.0001105	0.26828	2.3979	0.6358	-0.4745	0.1235	1	12.6116	0	0	1	1	22.6057	0.6358	2	517552	145271	-4752.01	20435.4	6233.04						2866.5	30480.6	400	13.8609	7.24
860	2009	0	0	0.1195	7.12753	11.4881	0.176136	4.8e-05	0.222583	2.48491	0.6828	-0.47	0.1067	1	12.999	0	0	1	1	22.806	0.6828	2	608711	156646	-7607.13	27629.8	3711.96				0		121.254	24498.9	174.554	14.0335	7.36
860	2010	0	0	0.152	7.13712	11.6281	0.0297826	3.6e-05	0.223658	2.56495	0.7184	-0.47	0.1154	1	13.305	0	0	1	1	23.0188	0.7184	2	626840	336421	-10576.9	27797.8	487.317	55.8957	233.927				0	34024.3	9225.2	14.3191	7.94
860	2011	0.0084	7.06e-05	0.0927	7.15297	11.7533	0.209273	3.6e-05	0.222457	2.63906	0.7103	-0.4616	0.1477	1	12.0886	0	0	1	1	23.0586	0.7103	2	758021	221066	-15341.5	34823.6	6042.38	81.239	777.206				15502.6	37802.3	4356	14.2763	8.1
860	2012	0.0088	7.74e-05	0.0939	7.16819	11.8336	0.100492	0	0.242046	2.70805	0.7607	-0.4883	0.1283	1	12.0373	0	0	1	1	23.2474	0.7607	2	834196	241694	-16574	42261	9933.03	108.976	1384.71	340.905			501.647	20500.2		14.3486	8.75
860	2013	0	0	0.0898	7.18258	11.906	0.0875575	0	0.241176	2.77259	0.7696	-0.4899	0.1352	1	12.0152	0	0	1	1	23.3472	0.7696	2	907236	244602	-11203.9	46772.9	11823.4	133.248	979.716	373.495			655.197	30322.9		14.5456	9.12
860	2014	0.0488	0.0023814	0.1129	7.19549	11.9828	0.0450058	0	0.157436	2.83321	0.6664	-0.3905	0.0999	1	12.0176	0	0	1	1	23.4669	0.6664	2	948066	260406	-12392.7	48446	12796.4	180.159	1093	398.339			288.186	53806	18	14.6555	9.37
860	2015	0.0193	0.0003725	0.0478	7.2043	12.0499	0.0165346	0	0.155956	2.89037	0.6538	-0.4378	0.1254	1	12.2188	0	0	1	1	23.4894	0.6538	2	963742	257517	-12811.2	51397.4	6565.25	220.869	1136.48	424.455			429.385	55740.4	95.79	14.726	8.89
860	2016	0.0148	0.000219	0.0795	7.21744	12.1459	0.161849	0	0.142405	2.94444	0.6175	-0.3853	0.088	1	12.5252	0	0	1	1	23.6044	0.6175	2	1119723	328330	22173.9	58111.8	1679.42	228.007	1650.25	483.777			18643.5	54819.7	71.27	14.9022	9.14
860	2017	0.015	0.000225	0.0949	7.2145	12.2363	0.0479239	0	0.142358	2.99573	0.6129	-0.3851	0.092	1	11.8047	0	0	1	1	23.6363	0.6129	2	1173384	315283	24404	63524.7	13987.4	373.047	1220.49	548.121		-145.69	9484.98	63763.1	34.1	15.0699	9.13
860	2018	0	0	0.1491	7.22694	12.303	0.0290212	0	0.155805	3.04452	0.6107	-0.4597	0.1289	0	11.1858	0	0	1	0	23.7115	0.6107	2	1207437	312668	67317.8	58949.5	15635.1	357.434	1145.94	476.832		-5918.3	114.787	106285	6	15.1818	9.05
868	2008	0.0147	0.0002161	0	6.18765	10.4402	0.831133	4.14e-05	0.090262	2.48491	0.6371	-0.4139	0.1208	0	12.0107	0	0	2	0	21.3868	0.6371	2	214205	39167.5	1259.78	9087.34	5875.32	37.6451	127.432		0		1200.6	2935.72	690.542	14.4161	5.92
868	2009	0.0396	0.0015682	0	6.19726	10.6638	0.0225253	4.72e-06	0.090423	2.56495	0.6762	-0.3824	0.1189	0	12.2511	0	0	2	0	21.5074	0.6762	2	219030	37125.2	-435.271	9523.26	3232.94	37.0437	78.7095				1177.93	1738.71	884.44	14.5062	6.04
868	2010	0.0114	0.00013	0.0077	6.20436	10.9076	0.439363	4.72e-06	0.090234	2.63906	0.6893	-0.4106	0.1243	0	11.7811	0	0	2	0	21.6542	0.6893	2	315264	35440.7	2247.79	13139.8	3300.55	34.376	86.8704		-54.2996		2235.1	6627.23	1372.63	13.6287	6.12
868	2011	0.1151	0.013248	0	6.55976	10.8494	0.185125	4.12e-06	0.070878	2.70805	0.6292	-0.2657	0.1437	0	11.3276	0	0	2	0	22.0003	0.6292	2	373627	47858.8	2733.38	20571.8	2278.05	79.678	137.889		54.2996		1848.98	9529.76	2258.45	14.2754	6.42
868	2012	0.0645	0.0041602	0	6.56597	10.9787	0.0281278	4.12e-06	0.076567	2.77259	0.6668	-0.3455	0.1188	0	11.2641	0	0	2	0	22.1463	0.6668	2	384136	51165.5	-305.533	26184.6	3314.39	154.012	194.266	210.755			470.073	4971.64	6676.39	14.0028	6.25
868	2014	0.0213	0.0004537	0.0027	6.5692	11.1938	0.36627	4.17e-06	0.077374	2.89037	0.7119	-0.3713	0.1299	0	11.46	0	0	2	0	22.3236	0.7119	2	483530	69427.1	2295.39	41632.2	14612.6	111.494	149.157	351.23			-2.96767	-23585.5	3836.43	13.8861	7.4
875	2008	0	0	0.0606	6.6234	10.4354	0.178256	0.0001218	0.066911	1.94591	0.5942	-0.2908	0.1096	0	13.0644	1	0	2	0	22.4701	0.5942	1	156056	219543	1705.14	21411.8	57237.6	24.8711	415.95				-11909.2	-44316.6	250	14.6445	5.72
875	2009	0.016	0.000256	0.0171	6.6287	10.5362	0.303467	9.08e-05	0.066438	2.07944	0.7366	-0.2748	0.0999	0	13.4163	1	0	2	0	22.9686	0.7366	1	203414	226207	-5622.4	19046.4	16363.2						-911.804	19149		15.4571	5.8
875	2011	0.0118	0.0001392	0.0228	6.63568	10.8695	0.796648	0.0001	0.06595	2.30259	0.8266	-0.2638	0.1286	0	13.751	1	0	2	0	23.5628	0.8266	1	455736	1275106	-65365.1	34543.7	53306.9	75.4485	4077.34				-795.386	1041.71	2252	15.6633	5.55
875	2012	0.0108	0.0001166	0.0184	6.62923	10.9833	-0.0381002	0.0001	0.065802	2.3979	0.8434	-0.2648	0.1215	0	13.5982	1	0	2	0	23.4941	0.8434	1	438372	1273090	-42571	37389.3	71641.9	75.9846	4512.82	341.343			2772.54	-48532.1	2507.46	15.5001	6.06
875	2013	0	0	0.312	6.62367	11.1045	-0.0083803	5.74e-05	0.05208	2.48491	0.7647	-0.2699	0.1088	0	13.5858	1	0	2	0	23.6294	0.7647	1	434698	1308279	-34890.2	42430.6	72344	36.2691	4271.9	370.776			2799.52	-109.014	5143	15.6691	6.11
875	2014	0	0	0.3159	6.62619	11.1676	0.0933903	5.74e-05	0.052088	2.56495	0.7757	-0.2672	0.1105	0	13.6624	1	0	2	0	23.7348	0.7757	1	475295	1522997	3354.49	44185.2	97239	77.726	4564.24	390.042			1188.15	3623.97	3144.28	15.7541	6.27
875	2015	0.005	2.5e-05	0.0022	6.62513	11.2032	-0.094873	2.62e-05	0.034711	2.63906	0.7923	-0.2687	0.1392	0	13.9461	1	0	2	0	23.8532	0.7923	1	430202	1595523	3671.94	49934	101728	69.4764	4645.09	448.692			49.8816	2254.93	4610.44	15.6901	6.47
875	2016	0.0091	8.28e-05	0.0377	6.62407	11.2835	0.0238264	5.13e-06	0.038959	2.70805	0.714	-0.2759	0.1065	0	14.2676	1	0	2	0	24.1269	0.714	1	440452	2042689	4589.79	50580.8	122186	52.6417	5041.09	452.063			323.261	488.967	1273.2	15.9718	6.7
875	2017	0	0	0.1152	6.61874	11.3704	0.158498	3.49e-06	0.048188	2.77259	0.7592	-0.3283	0.0954	0	13.6434	1	0	2	0	24.2838	0.7592	1	510263	2437523	3257.33	55873.6	135415	73.7697	4472.36	486.414		124.297	3414.4	-29519.7	1581.8	16.1187	6.48
875	2018	0	0	0.0814	6.62141	11.4674	0.430851	3.26e-06	0.047263	2.83321	0.7398	-0.3397	0.0972	0	13.0982	1	0	2	0	24.406	0.7398	1	730111	2959112	5305.69	59136.9	226870	92.6044	6746.34	521.23		38.6438	20519.3	27341.7	1309.88	16.2902	6.55
877	2008	0	0	0.2331	5.46426	10.674	0.387697	0.0003372	0.138519	2.30259	0.7858	-0.3628	0.1097	0	13.1786	0	0	3	0	22.5161	0.7858	1	349397	336878	6678.62	29533.4	27263.9	74.7735	1075.64		-3380.39		1732.84	17519	1130.67	14.8438	3.51
877	2009	0	0	0.1656	5.48563	10.7228	0.177778	0.0002643	0.135991	2.3979	0.7584	-0.3781	0.0997	0	13.6149	0	0	3	0	22.7865	0.7584	1	411512	375862	1340.42	32143.4	21295.7	191.169	1064.38		2921.8		1053.83	31910.3	969.609	14.9958	3.47
877	2010	0.0103	0.0001061	0.0943	5.49306	10.9166	0.386298	0.0001263	0.178137	2.48491	0.5874	-0.4344	0.1195	0	13.4731	0	0	3	0	23.0612	0.5874	1	570478	524480	3476.45	44439.6	27288.6	53.5211	1132.56		117.124		3799.85	57814.6	729.852	15.2776	2.81
877	2011	0	0	0.0809	5.51906	11.1238	0.451026	0.0001263	0.177755	2.56495	0.6479	-0.453	0.1497	0	12.975	0	0	3	0	23.4537	0.6479	1	827779	756128	-5782.22	69615.2	41886.9	63.134	1732.47		-608.538		6404.75	135928	1503.19	15.6289	2.88
877	2012	0.004	1.6e-05	0.0372	5.55218	11.2611	-0.0698989	3.98e-05	0.125808	2.63906	0.6035	-0.3765	0.1458	0	13.1028	0	0	3	0	23.6759	0.6035	1	769918	1015514	-22489.5	83095.8	55180.4	93.961	2174.17	665.366			1161.4	14955.7	7283.92	14.8894	2.87
877	2013	0.0229	0.0005244	0.0112	5.57177	11.3361	0.0275044	0	0.126287	2.70805	0.6285	-0.3467	0.1296	0	13.3869	0	0	3	0	23.7833	0.6285	1	791094	1440855	-24358.8	80981.1	48033.1	97.6769	2753.25	816.901			5613.63	10741.1	9515.2	14.3864	2.92
877	2014	0.0034	1.16e-05	0.0422	5.58687	11.432	-0.172845	0	0.126269	2.77259	0.6262	-0.3515	0.1115	0	13.349	0	0	3	0	23.7972	0.6262	1	654357	1477816	6766.61	90155.7	77011.7	105.107	3527.09	704.728			265.532	-18801.7	6283.08	14.4624	3.45
877	2015	0.0131	0.0001716	0.0249	5.5865	11.4992	-0.228762	0	0.126911	2.83321	0.6379	-0.3682	0.1387	0	13.571	0	0	3	0	23.7452	0.6379	1	504665	1457031	4201.56	75831.7	71477.4	112.022	3361.69	617.469			4960.69	-85519.1	3346.84	14.4853	4.15
877	2016	0.0184	0.0003386	0.0218	5.59099	11.4269	-0.0089937	7.36e-06	0.126903	2.89037	0.6329	-0.3629	0.1023	0	13.5932	0	0	3	0	23.6395	0.6329	1	500126	1356930	5395.43	60271.1	77528	115.828	2823.66	528.27			11054.4	-11153.7	2869.72	14.525	4.1
877	2017	0.0245	0.0006003	0.0042	5.40717	11.7155	0.415598	8.09e-06	0.211044	2.94444	0.5523	-0.4563	0.1246	0	12.7713	0	0	3	0	23.6392	0.5523	1	707978	1241040	16272.8	73593.1	59076.8	96.2917	2635.92	684.764		3163.93	-151.279	40335.5	1955.87	14.6329	3.9
877	2018	0.0171	0.0002924	0.0121	5.40268	11.8467	0.120344	8.09e-06	0.211035	2.99573	0.4611	-0.468	0.1212	0	12.0663	0	0	3	0	23.5584	0.4611	1	793178	1178961	21651.6	85483.1	75074	127.859	1880.87	760.625		10386.4	362.005	165815	2299.53	14.6233	4.05
878	2009	0	0	0.0509	6.2804	10.4303	-0.371595	1.69e-05	0.295121	2.48491	0.8191	-0.543	0.1266	1	13.3629	0	0	3	0	23.9996	0.8191	2	1618428	516246	-74399.8	71444.4	49654.1	308.351	2923.71				902.465	48968.9	1411.63	14.7724	4.46
878	2010	0	0	0.0463	6.3699	10.4998	0.959477	7.26e-06	0.295086	2.56495	0.8361	-0.543	0.1229	1	13.1415	0	0	3	0	24.196	0.8361	2	3171272	658838	-55351.5	89206.9	47796.6	391.809	4952.77				5389.49	63118.7	3786.04	14.7839	4.94
878	2011	0.0156	0.0002434	0.01	6.29895	10.7393	0.11133	6.44e-06	0.234033	2.63906	0.7336	-0.5635	0.1462	1	12.4415	0	0	3	0	24.143	0.7336	2	3524330	747199	-21924.9	119766	98110.5	422.68	6376.59	958.492	-2.79886		5785.48	99130.7	8382.47	14.5561	5.08
878	2012	0	0	0.0248	6.29803	10.9224	0.158401	6.44e-06	0.233898	2.70805	0.743	-0.5676	0.1299	1	12.3302	0	0	3	0	24.1818	0.743	2	4082586	768392	-104034	126126	63951.1	244.895	6361.83	1024.77	1.01572		14349.5	10104.3	13022.6	14.6169	4.39
878	2014	0.0028	7.84e-06	0.0436	6.31083	11.1191	0.245591	6.44e-06	0.23402	2.83321	0.7262	-0.5449	0.1164	0	12.2751	0	0	3	0	23.937	0.7262	2	6240446	798312	-36448.5	125990	67569.4	167.953	4372.99	1000.43	-0.552806		5158.44	12459.8	3649.8	14.5794	4.81
878	2015	0	0	0.0234	6.32005	11.1763	-0.0921234	6.44e-06	0.187033	2.89037	0.7292	-0.4727	0.1204	0	12.4521	0	0	3	0	23.8721	0.7292	2	5665555	765165	-27050.8	125512	68164.4	149.196	3637.61	954.891	6703.96		20737.7	-11383.2	20634.7	14.5689	4.43
878	2016	0.0086	7.4e-05	0.021	6.32794	11.2488	0.0448194	6.44e-06	0.203291	2.94444	0.7129	-0.4837	0.1175	0	12.4997	0	0	3	0	23.8608	0.7129	2	5919482	738083	13965.5	122601	45433.5	121.772	3863.26	1003.76	-6274.23		20085.5	14217.7	4902.11	14.601	4.55
878	2017	0.0105	0.0001102	0.0151	6.33328	11.3654	-0.0316257	0	0.202971	2.99573	0.7189	-0.4678	0.1088	0	12.0267	0	0	3	0	24.0137	0.7189	2	5732274	937040	18403.8	134324	17238.4	150.607	3229.92	1130.66	526.887	1723.01	20456.4	48725.2	7782.64	14.6452	4.6
878	2018	0.0225	0.0005063	0.007	6.34914	11.4189	-0.172574	0	0.203185	3.04452	0.7019	-0.3763	0.1156	0	11.8194	0	0	3	0	24.3413	0.7019	2	4743035	1541316	16314.5	167743	97160.8	172.72	4893.6	1473.44	1163.01	810.198	-1546.82	64572.6	8079.19	14.9247	4.53
881	2008	0.2494	0.0622004	0	6.36887	11.0994	0.173564	0.000183	0.033241	2.3979	0.6237	0.2231	0.1221	0	12.1269	0	0	1	0	21.9319	0.6237	2	250098	82578.1	1604.72	11960.4	-918.568	239.702	378.489				-801.426	9223.99	41.26	14.5264	6.32
881	2009	0.2442	0.0596336	0	6.37127	11.2169	-0.319836	0.000183	0.034183	2.48491	0.6425	0.2179	0.1036	0	12.6352	0	0	1	0	22.1193	0.6425	2	170108	101377	508.769	14549.8	5614.54	209.223	211.791		-0.161		-1544.97	19200	3.7579	14.6542	6.51
881	2010	0.2437	0.0593897	0.0322	6.374	11.3847	0.0237987	0	0.035171	2.56495	0.615	0.2174	0.1158	0	12.5675	0	0	1	0	22.2962	0.615	2	174156	147308	1381.46	13895.3	-594.633	283.189	299.805		0.161		1166.29	31471.2	340.92	15.0134	6.24
881	2011	0.2388	0.0570254	0.0034	6.37758	11.5571	-0.011133	0	0.035053	2.63906	0.6845	0.2124	0.1382	0	12.3167	0	0	1	0	22.5718	0.6845	2	172218	260928	4598.26	16843.8	7229.77	242.816	326.786				10916.3	32910.8		15.1021	6.32
881	2012	0.2357	0.0555545	0.0045	6.38063	11.6838	0.547477	0	0.03481	2.70805	0.6395	0.2107	0.1264	0	12.3327	0	0	1	0	22.5374	0.6395	2	266503	307797	4187.28	19455.2	14760.1	285.834	595.351	165.652			11485.9	34186.6	1000	14.9006	6.53
881	2013	0.2385	0.0568823	0.0046	6.38266	11.7702	-0.250422	0	0.034839	2.77259	0.6353	0.2135	0.1081	0	12.2812	0	0	1	0	22.5367	0.6353	2	199764	301921	3724.44	21441	13220.7	567.706	429.293	145.886			1169.93	10695.8	2971.77	14.9121	6.57
881	2014	0.2209	0.0487968	0	6.38738	11.7661	0.0160214	0	0.034351	2.83321	0.6223	0.1983	0.1279	0	12.185	0	0	1	0	22.5211	0.6223	2	202965	288863	1166.29	30175.4	11981.3	126.057	309.561	272.235			464.93	5465.07	910.043	14.7931	6.88
881	2016	0.344	0.118336	0	6.39024	11.6463	0.439343	0	0.098446	2.94444	0.5301	0.068	0.1138	0	12.2205	0	0	1	0	23.1298	0.5301	2	302278	218602	6963.74	18558	27074.8	7.51651	191.363	247.042			36	30790.1	1335.17	14.7606	6.75
881	2017	0.3354	0.112493	0	6.38856	11.674	1.10715	0	0.098599	2.99573	0.5172	0.0451	0.1071	0	11.5405	0	0	1	0	23.1697	0.5172	2	636943	215661	5949.89	48534.7	11285.6	79.5315	908.996	432.398		8036.8	4377.4	49348.7	1299.41	14.629	6.76
881	2018	0.3312	0.109693	0	6.38856	11.7667	0.0651002	0	0.096378	3.04452	0.4881	0.0311	0.1157	0	10.9987	0	0	1	0	23.1929	0.4881	2	678409	230745	7289.02	60876.1	18349.8	53.7811	1011.92	476.613		83.579	6523.5	34242.5	2660.48	14.5713	6.72
883	2008	0.0126	0.0001588	0	6.72527	10.7691	0.406867	0.0001116	0.104813	2.3979	0.7126	-0.3622	0.1152	0	12.115	1	0	2	0	22.1334	0.7126	2	403755	74186	3050.52	27166.3	14931.4	60.3688	435.473				1740.77	4689.89	735.991	13.0381	5.4
883	2009	0.0179	0.0003204	0.007	6.72803	10.9206	0.153425	0.0001116	0.104306	2.48491	0.7439	-0.3201	0.098	0	12.5253	1	0	2	0	22.2867	0.7439	2	465701	82790.9	8165.88	32337.6	9444.34	140.501	487.466				1782.6	7111.6	1054.77	13.0502	5.57
883	2011	0.0016	2.56e-06	0	6.71805	11.3114	-0.151771	1.64e-06	0.32586	2.63906	0.6866	-0.9071	0.1482	1	14.3998	1	0	2	0	24.1674	0.6866	2	960755	2240860	3443.29	36069.9	95303.1	54.1622	5153.49		857.537		20781.3	69472.7	948.876	16.1367	5.7
883	2012	0	0	0.1358	6.71138	11.4866	0.0723472	1.27e-06	0.203498	2.70805	0.5764	-0.7604	0.129	1	14.2139	1	0	2	0	24.1922	0.5764	2	1029637	2174694	7525.76	41168.6	89850.4	177.452	6116.77	372.722			11720.2	85865.2	2139.92	16.071	6.21
883	2013	0	0	0.1143	6.71186	11.6091	0.0791954	1.27e-06	0.199765	2.77259	0.5424	-0.7278	0.1094	1	14.1858	1	0	2	0	24.1792	0.5424	2	1108970	2201115	10206	41432.2	75334.1	172.462	4665.63	417.453			31536.4	125936	1057.43	15.99	6.58
883	2014	0.0081	6.56e-05	0.0622	6.71817	11.7094	-0.344079	5.51e-05	0.196947	2.83321	0.5345	-0.6985	0.1125	1	14.1339	1	0	2	0	24.24	0.5345	2	727015	2231810	16199	52024.5	89085.9	88.2987	5094.54	462.04	0		57658.7	145024	1149.28	16.0386	7.16
883	2015	0.0027	7.29e-06	0	6.72058	11.7868	-0.0258706	5.58e-05	0.15469	2.89037	0.4314	-0.7926	0.1335	1	14.4335	1	0	2	0	24.4842	0.4314	2	708512	2357394	14081.6	60120.4	89937.8	89.3375	4353.55	521.999			73322.3	187506	2285.44	16.1706	7.35
883	2016	0	0	0	6.72623	11.8695	0.321374	8.78e-05	0.157827	2.94444	0.3666	-0.8143	0.0936	1	14.6026	1	0	2	0	24.4552	0.3666	2	937036	2554408	33435.8	71724.4	121502	239.178	2756.38	637.969			30201.8	226237	2070	16.1599	7.47
883	2017	0	0	0	6.74993	11.9642	0.234202	8.39e-05	0.158554	2.99573	0.3918	-0.8275	0.0724	0	13.8186	1	0	2	0	24.5596	0.3918	2	1156795	2596318	47679.1	85780.7	148267	17.5409	2327.15	705.302		-454.036	33926.3	251913	1999.35	16.2435	7.33
883	2018	0	0	0.0037	6.78446	12.0315	0.0623062	7.92e-05	0.164946	3.04452	0.3908	-0.8374	0.0878	0	13.1011	1	0	2	0	24.5988	0.3908	2	1228820	2592755	16819.2	88826.3	132595	19.8278	2286.57	753.474		-938.894	55035.5	219601	2709.51	16.2752	7.38
886	2009	0.0063	3.97e-05	0.0119	5.06386	10.34	-0.0933635	1.39e-05	0.040327	2.48491	0.1405	-0.2356	0.0984	1	13.4552	0	0	1	0	21.7147	0.1405	2	21161.7	25199.2	893.547	5065.07	2094.12	69.607			136.1		2426.84	5572.45		14.618	4.31
886	2010	0.0132	0.0001742	0	5.07767	10.5215	1.80961	1.14e-05	0.040611	2.56495	0.1763	-0.2185	0.11	1	13.0217	0	0	1	0	21.8074	0.1763	2	59456.2	26033.4	6659.49	5991.27	2615.6	45.4068			156.082		2314.13	15139.2		14.6797	4.68
886	2011	0.0083	6.89e-05	0.0022	5.09006	10.6902	-0.108445	1.14e-05	0.040607	2.63906	0.1565	-0.2254	0.1336	1	12.161	0	0	1	0	21.816	0.1565	2	53008.5	24633.8	12437.2	8314.3	2960.6	62.2622					3391.27	17156.1		14.7377	4.76
886	2012	0.0061	3.72e-05	0.0083	5.08512	10.833	-0.352703	1.14e-05	0.041017	2.70805	0.1253	-0.2263	0.1202	1	11.7189	0	0	1	0	21.8165	0.1253	2	34312.2	17604.4	11853.4	7526.74	-9462.74	61.3557		66.7307			5034.69	10782.4		15.1294	5.46
886	2013	0.0093	8.65e-05	0.0195	5.09498	10.9229	0.445381	1.14e-05	0.063745	2.77259	0.1452	-0.2706	0.1127	1	11.6259	0	0	1	0	21.8901	0.1452	2	49594.3	16471.9	13900.5	8927.7	1880.8	56.1138		66.3992			4502.92	16748.3		15.182	5.68
886	2014	0.0214	0.000458	0.0105	5.10776	11.0981	-0.395792	5.06e-06	0.063728	2.83321	0.1584	-0.2406	0.1176	1	11.5262	0	0	1	0	21.9023	0.1584	2	29965.3	15647.6	4315.49	8269.86	1595.64	41.1658		65.2956			4456.39	4450.28		15.2443	5.87
886	2016	0.0195	0.0003803	0.0118	5.11799	11.2294	0.653642	5.06e-06	0.063845	2.94444	0.171	-0.2428	0.0996	1	11.5783	0	0	1	0	21.8557	0.171	2	35096.9	12260.5	1659.97	6346.06	249.075	57.307	1.10826	61.708			2161.63	8524.72		15.249	5.28
886	2017	0.0314	0.000986	0.0438	5.14166	11.3062	0.661852	2.53e-06	0.065132	2.99573	0.1607	-0.2424	0.1026	1	10.8825	0	0	1	0	21.8784	0.1607	2	58325.8	11419.3	2648.26	6899.07	112.309	76.0665	0	59.9522			4110.48	12974.6		15.4487	5.45
886	2018	0.0366	0.0013396	0	5.18178	11.3488	-0.208137	0	0.064068	3.04452	0.1535	-0.2237	0.1144	1	10.2397	0	0	1	0	21.9126	0.1535	2	46186.1	10394	6527.06	7317.91	-1578.2	47.9111	0	56.1265		36.0463	7672.76	21631.1		15.6782	5.31
888	2008	0	0	0.1968	3.77598	9.94776	-0.153696	8.93e-05	0.16909	2.48491	0.4222	-0.4747	0.1086	1	12.8997	0	0	3	0	20.7944	0.4222	2	39431.7	81635.8	532.524	5998.22	7642.98	6.17703	175.6				-297.769	2679.67		13.1161	5.78
888	2009	0	0	0.1886	3.77243	10.0501	0.531508	8.93e-05	0.168181	2.56495	0.3733	-0.4747	0.0977	1	13.2643	0	0	3	0	20.8252	0.3733	2	60389.9	85507.1	1524.16	6045.22	5624.78	2.95539	126.88				83.8076	10296.1	25	13.1967	5.79
888	2010	0	0	0.1997	3.77095	10.2237	0.218304	8.93e-05	0.169913	2.63906	0.3284	-0.4953	0.1062	1	12.7666	0	0	3	0	20.8886	0.3284	2	73573.3	82233.4	1502.84	9227.9	8705.4	2.96917	83.5549				-15.3994	13292.2	5	13.2356	5.75
888	2011	0	0	0.177	3.7716	10.4261	0.233674	8.93e-05	0.167473	2.70805	0.2524	-0.4747	0.1227	1	11.917	0	0	3	0	20.9184	0.2524	2	90765.5	77407	1119.29	11363.8	8937.34	6.88888	58.4778	112.903			3.21868	17324.5		13.273	5.81
888	2012	0	0	0.1666	3.76978	10.5382	0.047873	8.93e-05	0.166761	2.77259	0.184	-0.4747	0.1019	1	11.7582	0	0	3	0	20.9869	0.184	2	95110.7	75116.4	1576.94	14563.9	8729.99	16.4445	45.0415	115.519	-12.5684		-44.7897	22587.3		13.2749	6.03
888	2013	0	0	0.1808	3.76952	10.6292	-0.131576	7.97e-05	0.134241	2.83321	0.1693	-0.4238	0.1209	1	11.8912	0	0	3	0	21.3815	0.1693	2	82596.4	89994.1	174.95	14138.5	9616.44	8.89993	34.3772	108.134	-8.3043		136.682	13617.8	222.104	13.7153	6.18
888	2014	0	0	0.2136	3.76744	10.7118	0.203035	7.97e-05	0.136329	2.89037	0.1809	-0.4238	0.0893	1	12.1006	0	0	3	0	21.514	0.1809	2	99366.4	120182	1408.46	15371	11990.2	17.562	53.5046	113.987	-2.89764		-34.7863	22426.7	25	13.8938	6.52
888	2015	0	0	0.1128	3.7644	10.798	0.0722949	0	0.11288	2.94444	0.2101	-0.396	0.1256	1	12.3767	0	0	3	0	21.6269	0.2101	2	106550	128649	1084.16	17930.9	11378.7	45.9605	78.4547	185.451	2.89772		-915.622	16582.5	25	13.9715	7.01
888	2016	0	0	0.1283	3.7678	10.8873	-0.0224506	7.97e-05	0.113271	2.99573	0.2166	-0.396	0.1003	1	12.4374	0	0	3	0	21.6924	0.2166	2	104158	125902	749.767	21181.6	5548.99	48.3216	104.536	167.04	-0.2558		3988.43	22289.4	368.458	14.0276	7.08
888	2017	0	0	0.1001	3.76027	10.9816	0.0359144	7.97e-05	0.112772	3.04452	0.178	-0.406	0.0931	1	11.8481	0	0	3	0	21.7163	0.178	2	107899	139538	1440.16	25744.2	7674.72	63.7832	82.2549	194.92		16.152	-831.8	24106.2	80.6024	13.9994	6.87
888	2018	0	0	0.1238	3.75897	11.0616	-0.0061512	1.9e-06	0.113103	3.09104	0.1738	-0.396	0.0994	1	11.2259	0	0	3	0	21.7793	0.1738	2	107235	138213	1460.33	22039.4	11124.8	71.5709	66.813	181.244		-179.575	-879.42	24941.5	113	14.1709	6.99
897	2008	0.0447	0.0019981	0.0379	6.87616	11.0911	-0.249975	2.21e-05	0.056303	2.30259	0.6112	-0.1882	0.1276	0	11.7043	0	0	1	0	22.6892	0.6112	2	126037	7095.98	11217.9	11414.2	-674.934	220.133	1145.95		-134.428		6002.96	8012.95		16.1381	6.59
897	2009	0.0421	0.0017724	0.0522	6.88735	11.2486	0.438821	0.0002184	0.056409	2.3979	0.6814	-0.1908	0.1059	0	11.7766	0	0	1	0	22.8469	0.6814	2	181344	5749.91	5562.47	7918.08	-1028.67	287.855	1050.96		358.496		5989.39	7412.66		16.3684	6.64
897	2010	0.0464	0.002153	0.0261	6.89254	11.4474	0.901183	0.0002184	0.056257	2.48491	0.6839	-0.1865	0.1133	0	11.3883	0	0	1	0	22.7568	0.6839	2	344768	5864.16	11675.4	9277.55	323.152	329.582	1376.85				103.507	16765.6		16.2259	7.06
897	2012	0.045	0.002025	0.0166	6.90093	11.7739	0.697597	0.0001954	0.056058	2.63906	0.7388	-0.1879	0.1224	0	9.20679	0	0	1	0	23.083	0.7388	2	250264	1337.3	8966.51	11645.9	-198.502	102.477	1829.54	108.147			20544.5	4560.04		16.2393	9.02
897	2015	0.0221	0.0004884	0.0804	6.9343	11.9895	-0.593028	0.0001024	0.04776	2.83321	0.7512	-0.2522	0.1355	0	8.86321	0	0	1	0	22.5624	0.7512	2	74047.1	834.14	7246.17	9616.28	5.94841	145.297	668.699	90.8477			958.568	-8904.37	6.4088	15.9397	9.44
897	2017	0.0221	0.0004884	0.0804	6.95655	12.082	0.0927545	4.58e-05	0.04776	2.94444	0.7783	-0.2522	0.1245	0	8.51243	0	0	1	0	22.5283	0.7783	2	97616	912.388	10965.4	8551.79	-154.905	50.0893	229.723	73.9922		14.526	2229.96	-13961.5	18.8338	16.1018	9.5
900	2011	0.0105	0.0001102	0.0085	6.48707	11.3572	0.0676589	9.14e-06	0.079285	2.56495	0.3609	-0.3343	0.1311	1	11.3442	0	0	2	0	22.8077	0.3609	2	194904	79500.2	21485.4	16397.8	5593.67	255.726	294.75		-1006.37		2416.68	105028	4130.5	15.4188	5.68
900	2012	0.0135	0.0001823	0.009	6.49315	11.4812	-0.133106	0.0003851	0.079305	2.63906	0.5229	-0.3313	0.1192	1	12.0783	0	0	2	0	23.1864	0.5229	2	168961	202765	14626.9	15957.5	6750.21	131.811	441.02	169.166	-3.3		1412.29	84085.1	251	15.6738	5.7
900	2013	0.0201	0.000404	0	6.49647	11.5892	0.0382009	0.0003851	0.079294	2.70805	0.6167	-0.3247	0.1068	1	12.2983	0	0	2	0	23.5015	0.6167	2	175416	267436	9260.33	18068.5	20016.7	38.8608	665.091	191.712	87.3347		2037.71	71573.2	521.6	15.6783	5.84
900	2014	0.0093	8.65e-05	0.0445	6.50937	11.666	1.46923	0.0004321	0.079693	2.77259	0.6183	-0.3355	0.1068	1	12.372	0	0	2	0	23.5752	0.6183	2	433142	308347	5402.43	26276.1	28001.3	24.2691	3007.31	251.148	117.394		5073.85	55208.5	316.8	15.6742	6.78
900	2015	0	0	0.0594	6.52268	11.7367	0.50439	0.00076	0.080983	2.83321	0.6222	-0.3887	0.1207	0	12.5031	0	0	2	0	23.6516	0.6222	2	651614	280780	12647.1	33569.9	31749.5	58.3056	2908.65	278.694	1115.57		14454.6	64522.1	255.11	15.7092	7.09
900	2016	0	0	0.0475	6.54535	11.8089	0.461554	0.00076	0.081366	2.89037	0.6393	-0.4162	0.0934	0	12.4854	0	0	2	0	23.8151	0.6393	2	952369	252406	11129.9	34658.8	34192.1	65.9403	2836.1	312.482	1265.44		13045.5	95473.5	196.982	15.8293	7.07
900	2017	0.0433	0.0018749	0.0272	6.56386	11.8776	0.112264	0.0004287	0.081686	2.94444	0.615	-0.3603	0.0809	1	11.7222	0	0	2	0	23.8587	0.615	2	1059286	230395	9290.55	37805.9	35059.3	102.216	2868.43	407.6	838.884	-10.1011	28828.2	100274	701.9	15.8725	6.98
900	2018	0.0342	0.0011696	0.0359	6.59167	11.9246	0.119716	0.0003041	0.081007	2.99573	0.6082	-0.3534	0.1025	1	11.0533	0	0	2	0	23.9304	0.6082	2	1186100	214118	10226.9	55634.1	32921.9	132.993	2979.42	396.417	-5703.32	243.431	45967.1	117547	1882.88	15.8997	7.05
901	2009	0.0154	0.0002372	0	6.89932	10.3743	0.542156	0	0.029753	2.3979	0.2413	-0.3098	0.092	0	9.96045	0	0	2	0	19.8975	0.2413	1	26056	10546	505.652	3207.55	545.676						1112.48	104.749	243.655	13.1382	4.88
901	2010	0	0	0.0695	6.89972	10.5172	2.86976	0	0.06375	2.48491	0.2437	-0.4023	0.1194	0	9.9363	0	0	2	0	20.7862	0.2437	1	100830	14584.4	888.334	16612.2	2780.9	18.9618	9.1189				645	7471.5	122.28	13.2225	4.78
901	2011	0	0	0.0428	6.90103	10.6621	0.237443	0	0.065266	2.56495	0.2537	-0.3973	0.1439	0	9.38525	0	0	2	0	20.8735	0.2537	1	124772	15668	1513.55	17242.9	1311.96	19.5842	17.5789				711.725	5849.68	795.825	13.3382	4.94
901	2012	0.0146	0.0002132	0.013	6.90123	10.732	0.0482183	0	0.071644	2.63906	0.382	-0.3877	0.1282	0	9.29211	0	0	2	0	21.0266	0.382	1	130788	15842.5	1220.06	19884.8	2116.18	17.2509	28.9347	160.05			693.4	3587.71	972.845	13.3793	5.94
901	2013	0	0	0.1008	6.90294	10.828	0.013979	0	0.074124	2.70805	0.4435	-0.3974	0.1427	0	9.26157	0	0	2	0	21.2067	0.4435	1	132616	15756.2	1690.59	22820.4	1635.44	14.4897	65.0819	177.276			846.6	3339.7	1863.73	13.5816	6.12
901	2014	0	0	0.1214	6.89497	10.8984	0.143661	0	0.074808	2.77259	0.316	-0.3995	0.1448	0	9.37659	0	0	2	0	21.4782	0.316	1	151668	18723.5	2768.98	24645.1	1559.6	15.1992	110.213	206.758			831.6	2839.8	857.14	13.7476	6.16
901	2015	0	0	0.1569	6.86839	10.9991	0.193416	0	0.068897	2.83321	0.2834	-0.3547	0.1393	0	9.70825	0	0	2	0	21.4792	0.2834	1	181003	22409.6	2017.48	29665.9	2221.62	24.5236	45.5954	237.721			960.624	4990.25	1910.76	13.6693	6
901	2016	0.0927	0.0085933	0.0747	6.86901	11.0576	2.02841	0	0.046953	2.89037	0.3513	-0.2014	0.1135	0	10.9543	0	0	2	0	22.4689	0.3513	1	548152	79627.7	2960.22	100504	52406.5	11.2622	186.405	853.857			1204.07	16103.2	3462.32	13.8244	6.14
901	2017	0.0768	0.0058982	0.0591	6.86171	11.0901	0.058465	0	0.04627	2.94444	0.3649	-0.23	0.1116	0	10.4814	0	0	2	0	22.559	0.3649	1	580199	91857.5	4234.52	108064	17370.7	28.8051	100.353	874.347		-84.7158	1530.99	23774.1	1454.35	13.8262	6.1
901	2018	0.0147	0.0002161	0.0273	6.85856	11.1002	-0.0001442	0	0.046218	2.99573	0.3576	-0.3786	0.1301	0	10.0018	0	0	2	0	22.5944	0.3576	1	580116	99135.6	3542.41	114001	17624.8	10.8968	88.0931	893.797		11.9446	976.875	23599.5	1804.88	13.8328	6.08
903	2008	0.0311	0.0009672	0	6.27004	10.2613	-0.0819862	0	0.145648	2.30259	0.3389	-0.3522	0.1217	0	12.1659	0	0	3	0	22.0476	0.3389	2	179188	50623.3	3266.81	19084.7	5345.47	270.478	173.24					6233.65	7861.97	14.594	4.49
903	2009	0.0214	0.000458	0.07	6.2804	10.4303	0.389994	0	0.147314	2.3979	0.3935	-0.36	0.1118	0	12.7781	0	0	3	0	22.182	0.3935	2	249070	68709.9	647.486	18203.7	-4086.28						6.58407	4725.03	4234.6	14.623	4.46
903	2010	0.0173	0.0002993	0.0947	6.3699	10.4998	-0.0651985	0	0.147771	2.48491	0.4155	-0.3641	0.122	0	12.6739	0	0	3	0	22.2372	0.4155	2	232831	96720.7	835.633	23288.6	6157.34	85.165	148.68				550	-3178.41	572.01	14.6443	4.94
903	2011	0.0267	0.0007129	0.0087	6.29895	10.7393	-0.0551425	0	0.145656	2.56495	0.4192	-0.3547	0.155	0	11.8775	0	0	3	0	22.215	0.4192	2	219992	95823	1598.22	21891.5	7355.7	68.0467	179.141					-1883.36	191.109	14.6513	5.08
903	2012	0.0129	0.0001664	0.0261	6.29803	10.9224	0.0826348	0	0.145694	2.63906	0.5204	-0.3685	0.1248	0	12.3623	0	0	3	0	22.4276	0.5204	2	238171	187442	3083.7	18227.6	-1804.59	83.5465	334.732	159.031			-1915.51	4233.46	857.237	14.9875	4.39
903	2013	0.0197	0.0003881	0	6.30408	11.0423	0.0795397	0	0.145521	2.70805	0.5027	-0.3617	0.1196	0	12.3395	0	0	3	0	22.4344	0.5027	2	257115	189745	5201.9	21659.1	990.021	56.9875	498.405	172.678			580	12709.4	3450.17	14.5988	4.45
903	2014	0.005	2.5e-05	0.1238	6.31083	11.1191	-0.0583965	0	0.115204	2.77259	0.4492	-0.3305	0.1118	0	12.2617	0	0	3	0	22.5841	0.4492	2	242100	185298	762.494	27677.4	10539.2	154.666	519.472	214.8			250	12845.3	4861.41	14.7022	4.81
903	2015	0.0075	5.62e-05	0.101	6.32005	11.1763	0.169677	0.0004972	0.114971	2.83321	0.4838	-0.3413	0.1308	0	12.5363	0	0	3	1	22.6851	0.4838	2	283179	197395	842.352	27411.3	11067.1	254.791	621.798	207.663	8.7		8102.99	14335.7	5952.18	14.8054	4.43
903	2016	0	0	0.0793	6.32794	11.2488	0.386269	0.0004127	0.103214	2.89037	0.4831	-0.3395	0.0992	0	12.6079	0	0	3	1	22.883	0.4831	2	392562	195251	3804.47	31316.1	11599.8	331.841	684.595	251.331	-8.7		8782.7	15419.8	10432.9	15.0278	4.55
903	2017	0.0628	0.0039438	0.0505	6.33328	11.3654	0.505411	0	0.111283	2.94444	0.4953	-0.2852	0.1057	0	12.1986	0	0	3	0	23.1015	0.4953	2	590968	268202	19353.1	33552	11840.2	298.991	527.472	269.323	83.7778	16.9058	350.487	30090	7072.36	15.2241	4.6
903	2018	0.0685	0.0046922	0.0361	6.34914	11.4189	0.105526	0	0.111102	2.99573	0.5488	-0.2774	0.1061	0	11.5346	0	0	3	0	23.2352	0.5488	2	653330	258243	18003.5	33017.2	11046.8	416.666	824.697	283.088	99.8833	-875.318	820.648	25989	4823.99	15.3578	4.53
905	2008	0.0065	4.22e-05	0	5.15733	11.4055	0.231452	0	0.316086	2.30259	0.4393	-0.6552	0.1201	0	12.125	1	0	1	0	21.7989	0.4393	2	274970	85330.5	1079.01	29725.7	5018.15	68.6852	166.734		-362.229		1888.98	13129.5	1483.44	13.7311	6.79
905	2009	0.0085	7.23e-05	0.0017	5.17615	11.4942	-0.447056	0	0.307549	2.3979	0.4353	-0.6032	0.1064	0	12.3891	1	0	1	0	21.7973	0.4353	2	152043	82549.8	2316.85	29389.6	4839.8	60.5178	78.0421				39.7948	11457.3	567.369	13.6773	6.89
905	2010	0.0119	0.0001416	0.0019	5.19407	11.6468	0.0360926	0	0.304015	2.48491	0.413	-0.5498	0.1051	0	12.0035	1	0	1	0	21.815	0.413	2	157531	86230.2	2292.83	30970.2	5117.96	45.6078	40.1716				1124.85	15899	791.864	13.6648	6.72
905	2011	0.0152	0.000231	0	5.22198	11.828	0.536304	0	0.304029	2.56495	0.4018	-0.5482	0.1293	0	11.2587	1	0	1	0	21.873	0.4018	2	242015	86354.3	1361.38	36517.7	4672.61	69.3901	76.3087				596.999	19983	2596.26	13.6802	6.91
905	2012	0.013	0.000169	0.003	5.25175	11.902	0.237705	0	0.30399	2.63906	0.4072	-0.5468	0.1086	0	11.203	1	0	1	0	22.0112	0.4072	2	299543	93028.7	5761.43	40472.9	5518.98	76.0296	78.6101	328.274			249.097	19954.2	4382.3	13.797	7.33
905	2013	0.0151	0.000228	0.0019	5.28219	11.9406	0.595569	0	0.303916	2.70805	0.4057	-0.5362	0.1184	0	11.2201	1	0	1	0	22.1557	0.4057	2	477942	98021	2519.16	44830.8	3726.63	170.829	121.308	358.297			2649.05	23746.3	6967.38	13.8996	7.47
905	2014	0.0199	0.000396	0.0061	5.31517	11.9888	0.569715	0	0.303974	2.77259	0.4467	-0.5314	0.1346	0	11.0184	1	0	1	0	22.3512	0.4467	2	750233	83080.6	4670	50774.5	-15346.9	246.18	190.056	412.563	-2.201		336.393	18244.2	3705.11	14.1268	8.09
905	2015	0.0138	0.0001904	0.0111	5.35281	12.0083	-0.0321473	0	0.303968	2.83321	0.409	-0.5375	0.1422	0	11.2024	1	0	1	0	22.366	0.409	2	726115	82184.5	4540.5	51111.5	-253.628	280.123	140.779	414.632	2.201		425.694	17104	3610.03	14.1052	8.96
905	2016	0.0229	0.0005244	0.0141	5.39816	12.0508	0.238364	0	0.304045	2.89037	0.5629	-0.5284	0.1132	0	12.4378	1	0	1	0	22.7234	0.5629	2	899195	285670	6239.19	62017.1	27009.4	169.113	153.075	502.994			-326.999	27705.8	3528.26	14.2408	9.15
905	2017	0.028	0.000784	0.008	5.44242	12.1462	0.524998	0	0.304157	2.94444	0.5633	-0.5233	0.1264	0	11.9594	1	0	1	0	22.813	0.5633	2	1371270	359097	5555.52	70038.5	14085.3	104.978	417.013	562.629	-36.188	1008.04	291.828	23394	4143.96	14.2813	8.73
905	2018	0.021	0.000441	0.0164	5.49306	12.1919	-0.0234703	0	0.304081	2.99573	0.5784	-0.5303	0.1147	0	11.3077	1	0	1	0	22.8695	0.5784	2	1339086	345714	4383.47	73209.8	16559.9	30.2405	736.711	601.84	-40.427	183.727	-219.871	18337.3	6051.33	14.3581	8.95
909	2009	0.0425	0.0018063	0.0039	6.52708	11.2178	0.135187	0	0.282789	2.3979	0.7093	-0.489	0.1075	0	11.5647	0	0	1	1	21.4317	0.7093	2	96670	4412.26	-3458.69	4092.02	237.641	97.3024	56.4505		1863.72		-11.2297	3976.83	241.81	15.3291	8.03
909	2010	0.0145	0.0002103	0.0159	6.53539	11.366	-0.148011	0	0.27337	2.48491	0.768	-0.5082	0.1186	0	11.0656	0	0	1	1	21.7048	0.768	2	82361.8	3993.18	-2559.76	4441.03	535.71	39.8797	102.326		-234.727		-303.658	2312.66	319.761	15.5457	8.18
909	2011	0.0188	0.0003534	0.0035	6.54492	11.5218	0.6212	0	0.273231	2.56495	0.7869	-0.5039	0.1509	0	10.4133	0	0	1	1	21.8893	0.7869	2	133525	4148.69	2936.14	5537.98	-1013.88	42.7832	153.863		-818.241		127.451	6079.01	464.583	15.8396	8.31
909	2012	0.0152	0.000231	0.0038	6.55179	11.6207	-0.0552345	0	0.283436	2.63906	0.8039	-0.5171	0.1328	0	10.263	0	0	1	1	21.9981	0.8039	2	126150	3990.6	-6497.02	6209.36	419.062	67.5471	175.811	53.3762	1605.65		1086.43	4438.34	789.989	15.4051	9.28
909	2013	0.0217	0.0004709	0	6.56046	11.6791	0.109365	0	0.28345	2.70805	0.8193	-0.5106	0.1458	0	9.99149	0	0	1	1	22.2701	0.8193	2	139946	3058.68	-5037.11	8050.37	-2058.97	36.0138	213.175	67.9564			1656.34	4212.21	114.681	15.5867	9.37
909	2014	0.0314	0.000986	0.0023	6.5734	11.7646	0.117675	0	0.270456	2.77259	0.8259	-0.4885	0.1313	0	9.80883	0	0	1	1	22.3551	0.8259	2	156414	2630.89	7080.77	7666.42	266.613	63.732	115.732	53.741			1796.46	-5436.93	505.991	16.109	9.73
909	2016	0.0255	0.0006503	0.0053	6.60123	11.9429	-0.328545	0	0.227694	2.89037	0.739	-0.4515	0.1331	0	9.83871	0	0	1	0	22.2632	0.739	2	157502	2105.05	4939.12	8454.42	291.052	13.1755	246.488	62.5034			1449.44	4468.41	531.302	15.9903	9.97
917	2008	0	0	0.2327	6.46941	10.7476	0.264667	0.0004912	0.05171	2.30259	0.6951	-0.2116	0.1193	0	14.2427	1	1	2	0	22.793	0.6951	2	335114	324228	25678.3	23907.6	24378.9	58.4415	1406.94		1118.99		14315.6	17645	1047.89	13.9078	5.35
917	2009	0	0	0.1259	6.47943	10.959	0.245841	0.0004382	0.048619	2.3979	0.698	-0.2251	0.0903	0	14.6674	1	1	2	0	22.9501	0.698	2	417498	348655	23437.3	30894.4	34133.7	79.1547	1169.15		1402.78		22222.8	4378.03	1250	13.7062	5.33
917	2010	0.0154	0.0002372	0.0695	6.48066	11.1519	0.482858	0.0003622	0.047235	2.48491	0.6641	-0.1998	0.1121	0	14.2732	1	1	2	0	23.1729	0.6641	2	619091	391077	39038.1	40747	41630.2	155.497	1634.45		-1986.23		78000.1	59202.3		13.8218	5.47
917	2011	0.0083	6.89e-05	0.0828	6.48707	11.3572	-0.540378	0.0003622	0.047251	2.56495	0.6618	-0.2069	0.1373	0	13.4731	1	1	2	0	23.1417	0.6618	2	284548	429518	24847.4	40628.8	42195.5	110.566	1928.98		-2409.64		67714.6	75214.3	2028.2	13.9139	5.68
917	2012	0	0	0.0932	6.49315	11.4812	0.428118	0.0011917	0.037291	2.63906	0.6794	-0.2013	0.1215	0	13.5381	1	1	2	0	23.3154	0.6794	2	406368	541997	16988.2	54191.1	59681.1	178.541	2124.9	471.201	1070.18		37185.5	68437.1	714.564	14.0899	5.7
917	2013	0	0	0.2159	6.49647	11.5892	0.255707	0.0008237	0.035081	2.70805	0.4196	-0.1713	0.1507	0	13.5438	1	1	2	0	23.553	0.4196	2	510278	567973	14316.4	68166.7	58853.9	207.046	2506.55	579.341	2044.15		24549.5	60726.6	4264.15	14.2325	5.84
917	2014	0	0	0.2111	6.50937	11.666	0.0727233	0.0008237	0.034778	2.77259	0.3593	-0.1713	0.1339	0	13.5159	1	1	2	0	23.4816	0.3593	2	547388	589403	16135.4	83286.2	66926.1	54.8135	1032.32	678.801	-121.24		22460.1	44285.4	2089.31	14.0645	6.78
917	2015	0.0037	1.37e-05	0.0074	6.52268	11.7367	0.0934388	0.0008237	0.028292	2.83321	0.4327	-0.2119	0.1449	0	13.7729	1	1	2	0	23.7266	0.4327	2	598535	601678	24071.3	98891.5	84368.7	131.965	1779.84	825.032	-5.82673		66021.4	59068.5	2305.79	14.1621	7.09
917	2016	0.0093	8.65e-05	0.0165	6.54535	11.8089	0.250786	0.0007929	0.028595	2.89037	0.4738	-0.1996	0.126	0	13.8843	1	1	2	0	23.8375	0.4738	2	748639	615691	29929.3	119424	68980	58.3355	1755.76	994.25	-15.585		78340.8	61196.8	4214.18	14.2818	7.07
917	2017	0.0139	0.0001932	0.0197	6.56386	11.8776	0.167649	0.0007141	0.028757	2.94444	0.5274	-0.1949	0.1174	0	13.2224	1	1	2	0	23.8908	0.5274	2	874148	687365	31593.3	124667	68250.8	47.4859	2107.13	1003.01	14.92	1489.74	89876.6	-7558.18	3625.96	14.4331	6.98
917	2018	0.0291	0.0008468	0.0197	6.59167	11.9246	0.202394	0.000534	0.028941	2.99573	0.5233	-0.1764	0.1271	0	12.5245	1	1	2	0	23.8704	0.5233	2	1051071	677256	19881.9	138716	57568.8	60.8663	2340.76	1121.22	-13.303		125384	46940.5	4650.45	14.4543	7.05
919	2008	0.0097	9.41e-05	0.0321	6.43695	11.0095	0.154886	0	0.214601	2.30259	0.1472	-0.6105	0.1225	0	11.4902	0	0	1	0	21.513	0.1472	2	178888	46216	522.482	19401.8	5145.29	46.1318	3.24634		-1849.64		-11234.5	10820.5	274.519	13.4362	7.84
919	2009	0	0	0.06478	6.4454	11.115	0.099405	0.0004161	0.21473	2.3979	0.1631	-0.6143	0.0982	0	11.7327	0	0	1	0	21.6216	0.1631	2	196671	44445	2189.86	20214.2	4711.21	63.0504	1.65384		312.065		4750.3	30098.8	801.871	13.4936	8.21
919	2010	0.0119	0.0001416	0.037	6.44952	11.3038	0.0988625	0.0009617	0.214811	2.48491	0.1984	-0.6168	0.1146	0	11.4536	0	0	1	0	21.7326	0.1984	2	216114	50538.9	3665.01	24492.2	4535.83	60.1022	16.8504		-630.663		2244.4	27443.1	353.408	13.5709	8.59
919	2011	0.0069	4.76e-05	0.0676	6.45583	11.478	0.0443672	0.0013245	0.214872	2.56495	0.214	-0.605	0.1321	0	10.7126	0	0	1	0	21.8079	0.214	2	225702	48978.9	7371.72	28248.5	4381.43	73.1939	37.215		-2969.28		1497.86	26196.8	137.467	13.6231	9.18
919	2012	0.0075	5.62e-05	0.0622	6.45912	11.6333	0.0212277	0.0012878	0.214582	2.63906	0.2292	-0.6044	0.1196	0	10.9182	0	0	1	0	21.8861	0.2292	2	230493	69681.9	2953.5	36280.2	3770.51	84.5031	57.089	294.243	3080.67		-1008.77	21802.3	62.1334	13.5029	9.94
919	2013	0.0072	5.18e-05	0.0559	6.4663	11.7327	0.130494	0.0014024	0.214686	2.70805	0.2209	-0.6047	0.132	0	11.135	0	0	1	0	21.9185	0.2209	2	260571	91263.6	3218.67	40510.4	5650.92	105.398	61.7863	343.405	243.848		1650.46	24583	183.194	13.4969	9.86
919	2014	0.0087	7.57e-05	0.0415	6.47497	11.8202	0.0637938	0.0014218	0.209623	2.77259	0.2405	-0.5659	0.1375	0	11.1855	0	0	1	0	22.0104	0.2405	2	277194	101991	7745.8	45072.1	4529.03	133.163	52.0132	385.856	-139.159		5134.52	30516.4	430.5	13.5814	9.64
919	2015	0.0141	0.0001988	0.0246	6.48219	11.9102	0.162136	0.0015052	0.2099	2.83321	0.2404	-0.5757	0.134	0	11.3524	0	0	1	0	22.0714	0.2404	2	322138	98731.1	4127.18	56782.2	5489.17	53.1272	38.0816	505.742	216.853		7902.45	32201.4	790.981	13.4912	9.3
919	2016	0.0097	9.41e-05	0.0829	6.49678	11.973	0.110908	0.0015683	0.211706	2.89037	0.2086	-0.5697	0.1054	0	11.429	0	0	1	0	22.0734	0.2086	2	357865	98990.9	4200.22	64410.1	7920.05	36.5374	39.0876	512.827	-383.422		2201.96	28300.1	392.366	13.5086	9.26
919	2017	0.0241	0.0005808	0.011	6.52356	12.0554	-0.108097	0.0014002	0.20934	2.94444	0.2082	-0.5553	0.0948	0	10.7743	0	0	1	0	22.0731	0.2082	2	319181	95690.2	4152.84	69393.8	7439.71	34.1349	58.223	540.976	414.953	1692.39	3429.54	22281.3	174.478	13.5385	9.4
919	2018	0.033	0.001089	0	6.54679	12.1223	-0.0917137	0.0009794	0.209398	2.99573	0.1645	-0.5523	0.1089	0	10.2759	0	0	1	0	22.0804	0.1645	2	289908	102838	5756.72	74541.3	4617.3	34.5916	15.8981	598.183	-384.577	398.962	15047.3	36382.9	352.786	13.572	9.32
923	2008	0.0284	0.0008066	0	6.13057	9.65953	0.140877	0	0.152691	2.30259	0.5258	-0.5271	0.1124	1	10.5289	0	0	1	0	20.684	0.5258	2	64802.4	14665	2046.66	6724.59	1334.56	1.54962	111.425				231.7	1204.46	100	12.8937	5.5
923	2009	0.0176	0.0003098	0	6.13621	9.75916	-0.106996	0	0.152602	2.3979	0.5019	-0.5404	0.1124	1	10.777	0	0	1	0	20.787	0.5019	2	57868.8	14510.6	1752.79	7122.7	1041.29	1.14034	100.422				3613.3	1341.33	138.5	13.039	5.64
923	2010	0.0146	0.0002132	0	6.14419	9.93975	0.237864	0	0.152558	2.48491	0.4462	-0.5409	0.1148	0	10.3105	0	0	1	0	20.8371	0.4462	2	71633.6	13202.8	4998.19	8652.05	-1180.08	2.679	83.2485				5365.35	3121.76	98.7	13.1477	4.98
923	2011	0.0076	5.78e-05	0.0511	6.14719	10.083	-0.198751	0	0.15369	2.56495	0.5467	-0.5479	0.1572	0	9.61262	0	0	1	0	20.971	0.5467	2	57396.4	12415.7	3933.49	8598.31	859.819	13.2001	69.2163				5301.79	1433.39	41.01	13.2523	5.18
923	2012	0.0145	0.0002103	0.0071	6.14932	10.1787	-0.257811	0	0.152604	2.63906	0.5867	-0.541	0.1406	0	9.66615	0	0	1	0	21.0914	0.5867	2	42599	14770.1	4012.44	9823.39	872.712	3.78165	47.5229	83.8892			5356.2	1168.82	43.23	13.3916	5.44
923	2013	0.0197	0.0003881	0	6.14612	10.2473	-0.125179	0	0.152588	2.70805	0.6579	-0.5358	0.1163	0	9.61967	0	0	1	0	21.1468	0.6579	2	37266.5	14452.2	4681.82	8044.06	860.007	2.35	50.023	72.4363			5681.84	522.2	58.33	13.5193	5.61
923	2015	0.0027	7.29e-06	0.0324	6.1506	10.2776	0.0461815	0	0.138695	2.83321	0.7117	-0.4679	0.1424	0	10.7607	0	0	1	0	21.1023	0.7117	2	25485.1	43262.5	5869.36	7848.95	1371.34	4.19212	151.368	62.7874			3970.95	-18.0485	42.31	13.7352	6.32
923	2016	0.0188	0.0003534	0	6.15273	10.3479	0.0237499	0	0.138271	2.89037	0.7105	-0.4457	0.1152	0	10.8106	0	0	1	0	21.0662	0.7105	2	26090.4	42332	6188.86	7338.95	2023.09	0.876494	130.705	61.9759			12020.1	-58.9393	241.43	13.827	6.42
923	2017	0.2008	0.0403206	0.0905	6.14204	10.3316	19.7018	0	0.093002	2.94444	0.3472	-0.2951	0.1459	0	11.0681	0	0	1	0	23.3318	0.3472	2	540118	110799	4766.81	76842.9	59156	555.222	633.5	1139.4			592.52	72069.3	123	15.0605	6.26
923	2018	0.2017	0.0406829	0.0905	6.14204	10.4056	-0.0794656	0	0.095665	2.99573	0.3246	-0.2997	0.1256	0	10.4593	0	0	1	0	23.2396	0.3246	2	497198	106253	4742.23	76710.4	3425.05	726.075	586.249	1080.9			480.223	36107.5	197.355	14.9366	6.33
930	2011	0.005	2.5e-05	0.1147	5.90127	9.96867	0.240331	4.67e-06	0.045804	2.56495	0.5463	-0.2024	0.143	1	12.0368	0	0	2	0	22.5916	0.5463	1	740129	413028	-188.517	38463.1	3240.93	43.6298	1143.58		47.659		366.45	-14422.6	2432.26	13.4943	6.42
930	2012	0.0052	2.7e-05	0.0482	5.90754	10.0943	0.0444624	2.02e-05	0.043362	2.63906	0.5525	-0.2022	0.1176	1	11.8799	0	0	2	0	22.6488	0.5525	1	773037	402172	-2258.85	40576.8	20857	25.0202	1160.38	339.914	-92.9356		366.45	-9675.73	4190.94	13.5872	6.25
930	2013	0.0518	0.0026832	0	5.90427	10.2216	-0.0505161	2.18e-05	0.043519	2.70805	0.5278	-0.1556	0.1207	1	11.8499	0	0	2	0	22.6029	0.5278	1	733986	403296	1842.64	42641.5	22087.5	30.4514	928.462	359.02	13.5683		366.45	-14397.4	3678.97	13.6013	6.5
930	2014	0.05761	0.0033189	0	5.91647	10.3424	-0.0254319	1.66e-05	0.043622	2.77259	0.5478	-0.16067	0.1128	1	11.8206	0	0	2	0	22.6496	0.5478	1	715320	414386	626.246	42203.6	25259.2	18.9844	888.989	326.649	-62.6511		571.662	-5709.63	3257.17	13.7676	7.4
930	2016	0.0052	2.7e-05	0.0335	5.94017	10.5042	-0.13224	7.54e-06	0.027262	2.89037	0.6861	-0.1996	0.1154	1	11.8328	0	0	2	0	22.4161	0.6861	1	560337	231455	4210.68	35453.3	-5001.96	24.4377	936.163	311.653	555.769		582.655	-5780.69	21467.3	13.9595	7.09
930	2017	0.032	0.001024	0.0077	5.9428	10.614	0.120024	7.54e-06	0.027368	2.94444	0.6707	-0.179	0.1187	1	11.0273	0	0	2	0	22.5076	0.6707	1	627591	217742	4613.87	33783.1	7572.41	12.8305	638.513	285.387	-584.325	-5541.47	223.535	15492.4	34579.9	14.1359	7.16
930	2018	0.0945	0.0089302	0.012	5.95064	10.7067	1.82093	3.94e-06	0.236	2.99573	0.5245	-0.4101	0.1048	1	11.4476	0	0	2	0	23.7333	0.5245	1	1770393	775453	11987	119259	402791	29.82	978.775	981.36	58.6789	-35307.6	-865.623	61422.7	53984.9	14.3181	7.08
937	2008	0	0	0.1213	6.56018	9.54686	0.749621	1.59e-07	0.334021	2.30259	0.4366	-0.5764	0.1048	1	11.7394	1	0	1	0	23.1312	0.4366	2	927589	476412	79371	185648	87767.7	54.4109	273.466				11.4371	280378	1213	13.0322	5.5
937	2009	0	0	0.055	6.5773	9.59555	1.1826	0	0.154622	2.3979	0.5152	-0.3928	0.1203	1	12.8636	1	0	1	0	23.773	0.5152	2	2024554	1079053	46441.2	389777	432196	96.9708	1352.05				49.743	229934	4812.02	13.0211	5.64
937	2010	0	0	0.0429	6.59578	9.71466	0.496091	0	0.202117	2.48491	0.5057	-0.7114	0.1211	1	12.5403	1	0	1	0	23.9512	0.5057	2	3028916	1220572	45777.2	497521	204806	94.7073	1876.67				-19549	303878	19722.5	13.112	4.98
937	2011	0	0	0.0339	6.60245	9.87256	0.240347	0	0.18145	2.56495	0.5725	-0.7113	0.1551	1	11.8322	1	0	1	0	24.3623	0.5725	2	3756908	1318127	78658.8	578901	187731	246.407	4039.51				7904.27	399287	20001.9	13.5028	5.18
937	2012	0	0	0.0169	6.617	9.92771	-0.199544	0	0.181264	2.63906	0.5456	-0.7113	0.1459	1	11.7234	1	0	1	0	24.4148	0.5456	2	3007240	1349441	49675.4	594403	180452	760.124	4745.65	4892.5			5310.77	299554	23457	13.5717	5.44
937	2013	0	0	0.0134	6.63713	9.95383	-0.14095	0	0.181241	2.70805	0.5602	-0.7113	0.1402	1	11.7323	1	0	1	0	24.4393	0.5602	2	2583370	1411407	56706.3	556126	180739	276.891	4896.32	4475.59			6817.31	161179	13902.1	13.6039	5.61
937	2014	0.0103	0.0001061	0.018	6.65015	9.96687	-0.293293	0	0.245523	2.77259	0.5024	-0.7201	0.124	0	11.6555	1	0	1	0	24.4543	0.5024	2	1825685	1375665	24626.1	422199	108517	220.065	4819.88	3511.07			20920.1	-11363.2	28606.1	13.6385	6.03
937	2015	0.0048	2.3e-05	0.0051	6.65981	10.0263	-0.313298	0	0.229595	2.83321	0.5096	-0.7375	0.1244	0	11.8689	1	0	1	0	24.4297	0.5096	2	1253701	1387761	14116.3	393856	-42903.1	197.632	4256.39	3199.21			199745	1801.27	28064.6	13.6952	6.32
937	2016	0.0032	1.02e-05	0.0153	6.6695	10.1295	0.0876324	0	0.229331	2.89037	0.5383	-0.7214	0.0935	0	12.0005	1	0	1	0	24.4964	0.5383	2	1363566	1470529	40564.1	305484	164814	309.966	3817.85	2603.07			-2436.09	27427.9	21630.6	13.8093	6.42
937	2017	0.013	0.000169	0.003	6.67203	10.1835	0.494739	0	0.229336	2.94444	0.5452	-0.7138	0.1132	0	11.3186	1	0	1	0	24.5471	0.5452	2	2038175	1428208	76457.3	367606	99865.4	312.522	4128.53	2972.58		13912.7	7214.41	176788	7266.05	13.8653	6.26
937	2018	0.0165	0.0002723	0.0032	6.68085	10.2031	0.0528246	0	0.232519	2.99573	0.5285	-0.7137	0.1021	0	10.6817	1	0	1	0	24.5468	0.5285	2	2145841	1345106	65764.1	424356	38342.9	1037.05	4615.72	3410.46		13016.9	14322.9	174762	10320.9	13.9754	6.33
938	2008	0.0173	0.0002993	0	7.16997	11.2984	-0.0554347	2.05e-05	0.109326	2.30259	0.5472	-0.409	0.1314	0	8.8957	0	0	1	0	21.5172	0.5472	1	386736	11313.1	553.791	6030.78	700.309	18.8781	313.57				5740.47	4459.31		15.2614	7.24
938	2010	0.0175	0.0003063	0	7.13712	11.6281	0.0629802	0	0.103291	2.48491	0.5655	-0.3645	0.1257	0	7.90584	0	0	1	0	21.4314	0.5655	1	435572	4586.4	892.023	4741.73	462.711	9.8089	170.341				4927.03	4071.03	372.86	15.5045	7.94
938	2011	0.012	0.000144	0.0093	7.15297	11.7533	0.220254	0	0.103323	2.56495	0.5818	-0.37	0.1503	0	7.16475	0	0	1	0	21.4799	0.5818	1	531508	3504.05	1720.26	4725.41	-119.757	27.4867	216.459				3301.48	5573.88	62.8672	15.4859	8.1
938	2012	0.0102	0.000104	0.0108	7.16819	11.8336	0.229298	0	0.10332	2.63906	0.5623	-0.3718	0.1305	0	7.3578	0	0	1	0	21.7135	0.5623	1	653382	4712.69	3062.87	6311.03	783.28	15.5418	209.993	51.284			3995.85	11188.8	536.578	15.3249	8.75
938	2013	0.0075	5.62e-05	0.0942	7.18258	11.906	0.30399	0	0.071128	2.70805	0.5979	-0.3582	0.1477	0	7.41839	0	0	1	0	21.8932	0.5979	1	852004	5147.87	1935.74	8244.88	197.173	10.0742	309.8	70.8502			2304.91	16845.7	963.442	15.155	9.12
938	2014	0.0226	0.0005108	0.0214	7.19549	11.9828	0.308083	0	0.06735	2.77259	0.5507	-0.3035	0.1548	0	7.37222	0	0	1	0	22.2644	0.5507	1	1114491	5078.23	4843.68	11900.7	355.899	12.6991	418.115	109.086			5804.71	20389.5	1799.5	15.1504	9.37
938	2015	0.0189	0.0003572	0.034	7.2043	12.0499	0.197847	0	0.036644	2.83321	0.5722	-0.3237	0.1381	0	7.59416	0	0	1	0	22.5612	0.5722	1	1334991	5609.25	5658.9	17066	73.8584	27.2375	415.786	154.358			7845.93	25519.3	712.957	15.1828	8.89
938	2016	0.0272	0.0007398	0.141	7.21744	12.1459	1.07565	0	0.31045	2.89037	0.2699	-0.6599	0.1231	0	9.36166	0	0	1	0	24.337	0.2699	1	2770971	35375.7	32812.1	234037	77908.4	391.084	278.335	2650.6			55821.8	89194.1	3952.18	15.0715	9.14
948	2008	0.1203	0.0144721	0.0237	6.27004	10.2613	0.15133	9.31e-06	0.118567	2.30259	0.4543	-0.367	0.1316	0	10.5804	0	1	3	0	21.4649	0.4543	2	191779	25400	2469.38	18264.7	61.8176	9.14495	197.143				1317.59	6451.8	323.911	13.7664	4.49
948	2009	0.0554	0.0030692	0.114	6.2804	10.4303	-0.0553193	4.31e-06	0.101047	2.3979	0.4287	-0.3286	0.1049	0	10.9027	0	1	3	0	21.4619	0.4287	2	181170	26988.4	3848.78	21179.2	2792.71						4242.2	8785.18	366.267	13.6691	4.46
948	2010	0.0514	0.002642	0.0884	6.3699	10.4998	0.229527	0	0.090175	2.48491	0.4541	-0.3032	0.1272	0	10.8259	0	1	3	0	21.5941	0.4541	2	222754	36575.4	1165.2	25863.2	1561.31	46.8921	120.031				2164.62	7489.84	1267.41	13.6161	4.94
948	2011	0.0161	0.0002592	0.0281	6.29895	10.7393	0.19273	7.48e-05	0.086058	2.56495	0.4015	-0.3509	0.1518	0	9.88173	0	1	3	0	21.5056	0.4015	2	265685	27300.3	5483.87	33137.1	-5383.31	21.3489	208.501		-4.7451		7660.18	9903.94	1481.89	13.3794	5.08
948	2012	0.0226	0.0005108	0.0263	6.29803	10.9224	-0.312507	0.0020221	0.086	2.63906	0.4058	-0.3349	0.1258	0	9.73835	0	1	3	0	21.508	0.4058	2	182657	26289.4	3101.7	37935	1214.33	13.8668	151.218	311.28	3.1436		2211.01	-1642.77	1532.2	13.2695	4.39
948	2013	0.0301	0.000906	0.033	6.30408	11.0423	0.180462	0.0017945	0.094658	2.70805	0.4519	-0.3638	0.1389	0	9.96359	0	1	3	0	21.6661	0.4519	2	215619	34625.6	4221.7	41301.4	1305.96	11.7351	159.175	343.467	0.9055		2145.92	-1024.65	2029.42	13.4297	4.45
948	2014	0.0113	0.0001277	0.1516	6.31083	11.1191	-0.151872	0.0009613	0.098028	2.77259	0.4564	-0.3826	0.1637	0	9.77259	0	1	3	0	21.6812	0.4564	2	182873	29508.7	3970.32	44045.2	174.403	33.8017	159.065	355.266	0.128		2164.39	-1951.85	1765.26	13.4632	4.81
948	2015	0.014	0.000196	0.0215	6.32005	11.1763	0.169127	0.0004414	0.081096	2.83321	0.4508	-0.3527	0.1529	0	9.92595	0	1	3	0	21.6817	0.4508	2	213801	28918.9	6271.5	48761	1341.31	36.5194	159.902	409.397	0.568		1481.99	781.259	1203.94	13.4313	4.43
948	2016	0	0	0.0955	6.32794	11.2488	0.00926	0.0002361	0.082453	2.89037	0.4466	-0.3667	0.1349	0	9.86875	0	1	3	0	21.6881	0.4466	2	215781	25371.9	5134.44	56075.5	1047.57	27.5207	109.652	450.136			-354.029	1293.42	1250.3	13.3398	4.55
948	2017	0.0261	0.0006812	0.0057	6.33328	11.3654	0.0732211	0.0002361	0.081039	2.94444	0.4742	-0.3406	0.1345	0	9.26808	0	1	3	1	21.744	0.4742	2	231581	23672.5	4970.36	62770.7	1577.64	34.3962	138.417	507.004		-3.01909	619.242	2826.36	1560.61	13.3154	4.6
948	2018	0.0182	0.0003312	0.0418	6.34914	11.4189	0.200359	0.0002361	0.081736	2.99573	0.4272	-0.3485	0.1242	0	8.75301	0	1	3	1	21.8537	0.4272	2	277980	22713.9	8442.36	72967.2	677.945	63.206	157.926	595.726		-9.59994	8678.49	13970.9	2080.01	13.2984	4.53
949	2009	0.0222	0.0004928	0.0282	6.39225	9.71779	0.188269	9.08e-05	0.210466	2.3979	0.6303	-0.456	0.1144	1	12.712	0	0	2	0	22.0709	0.6303	2	242564	214810	-4613.97	17848.2	12540.8							15412.5	704.901	13.0084	5.99
949	2010	0.0739	0.0054612	0.0047	6.40341	9.88859	0.467777	6.11e-05	0.180441	2.48491	0.5802	-0.3784	0.1105	1	12.3061	0	0	2	0	22.2193	0.5802	2	356029	222363	-1172.68	28867.2	20436.2	49.5378	572.196					17968.7	276.537	12.9931	6.08
949	2011	0.0514	0.002642	0.0017	6.41755	10.0989	0.11467	6.11e-05	0.171894	2.56495	0.6128	-0.3774	0.1586	1	11.4648	0	0	2	0	22.2828	0.6128	2	396855	204771	-539.404	30916.7	21847.6	45.414	617.903	270.415			193.978	249.747	399.006	13.0048	6.19
949	2012	0.0523	0.0027353	0	6.42487	10.1755	-0.140578	8.38e-05	0.171639	2.63906	0.615	-0.3765	0.1243	0	11.4247	0	0	2	1	22.2096	0.615	2	341066	224915	1087.88	35212.9	23378.5	43.062	778.172	309.723			-21.7755	-16499.6	376.675	12.9585	6.34
949	2013	0.0212	0.0004494	0.002	6.43775	10.2491	-0.0414014	3.59e-05	0.171034	2.70805	0.5978	-0.4076	0.1163	0	11.3768	0	0	2	0	22.1836	0.5978	2	326945	220904	473.193	38946	23598.3	36.2487	693.809	308.267			-134.518	3928.8	585.667	12.998	6.51
949	2014	0.0586	0.003434	0.1021	6.44651	10.3229	-0.131107	0.0005388	0.116588	2.77259	0.4609	-0.3197	0.1177	0	11.2949	0	0	2	0	22.2203	0.4609	2	284080	213702	498.386	41400.6	21539	16.7839	720.344	327.403			-140.052	8793.84	911.88	13.1241	6.85
949	2015	0.0129	0.0001664	0.0173	6.4574	10.3413	0.0793625	0.0004125	0.112677	2.83321	0.4945	-0.3708	0.134	0	11.6918	0	0	2	0	22.3283	0.4945	2	306626	264597	461.323	45364.4	21527.5	24.8653	619.61	370.344			-163.345	14110.2	1586.44	13.2131	7.05
949	2016	0	0	0.0447	6.4708	10.4206	0.199627	0.0002773	0.107324	2.89037	0.3729	-0.522	0.1035	0	11.7931	0	0	2	0	22.4632	0.3729	2	367837	271709	537.856	50667.5	20937.9	39.3615	488.281	411.348			-232.512	13922.6	1549.58	13.328	7.1
949	2017	0.0025	6.25e-06	0.0219	6.47235	10.5035	0.116643	0.0002893	0.116823	2.94444	0.4497	-0.5757	0.0929	0	11.2911	0	0	2	0	22.5919	0.4497	2	410742	319541	627.661	55033.6	23784	58.1633	362.801	453.015			-1457.91	7166.37	1776.12	13.4619	7
949	2018	0.009	8.1e-05	0.0036	6.48616	10.5588	0.0941625	0.0002893	0.118263	2.99573	0.5346	-0.5731	0.098	0	10.9486	0	0	2	0	22.7873	0.5346	2	449418	427199	914.69	60722.9	34749.6	42.9687	592.556	502.113			120.721	13385.9	2210.72	13.6584	7.05
952	2008	0.0152	0.000231	0.0073	4.32572	10.0726	-0.280689	6.01e-05	0.024602	2.30259	0.3279	-0.1769	0.1301	0	12.6205	0	0	2	0	20.9115	0.3279	2	57178.3	39413.4	9635.94	7177.49	2974.54	16.7649	29.8739				-125.028	11429.3	409.714	13.8922	5.4
952	2009	0.0119	0.0001416	0.0665	4.3386	10.1348	-0.21614	5.44e-05	0.02385	2.3979	0.3735	-0.1392	0.1075	0	13.3337	0	0	2	0	20.9886	0.3735	2	44819.7	58398.5	-572.137	4279.54	2328.72						2211.15	4083.97	230.943	13.9702	5.57
952	2010	0.0125	0.0001563	0.038	4.36208	10.1864	0.0783555	5.44e-05	0.023431	2.48491	0.3937	-0.143	0.118	0	12.9667	0	0	2	0	21.0485	0.3937	2	48331.6	64257.8	-1673.63	4544.05	4480.34	6.99117	76.8925				126.508	531.052	1221.45	14.0694	5.5
952	2011	0.0205	0.0004202	0.0063	4.36666	10.257	-0.06207	5.44e-05	0.022928	2.56495	0.4268	-0.1306	0.1432	1	12.1019	0	0	2	0	21.1332	0.4268	2	45331.7	60299	-3089.26	5136.14	3254.58	33.2145	126.399		-0.775		296.561	-284.472	694.962	14.1148	5.7
952	2015	0.0376	0.0014138	0.0841	4.4033	10.2954	0.153332	5.44e-05	0.027859	2.83321	0.6829	-0.1629	0.1399	0	11.9389	0	0	2	0	21.2061	0.6829	2	56035.6	51196.8	903.345	10916.4	-6538.55	15.5071	214.822	62.489			-11.7207	2192.03	2828.25	14.1011	7.35
952	2016	0.0982	0.0096432	0.0416	4.40464	10.3694	0.275483	5.44e-05	0.032008	2.89037	0.5966	-0.0973	0.1047	0	12.5342	0	0	2	1	21.2142	0.5966	2	71472.4	89140.4	1757.68	9711.5	5857.07	7.75985	217.605	79.8402			4.22743	15918.5	1014.94	14.0611	7.47
952	2017	0.0888	0.0078854	0.0076	4.40587	10.4754	0.121491	5.44e-05	0.031021	2.94444	0.5339	-0.1067	0.105	1	11.8564	0	0	2	0	21.2191	0.5339	2	80155.6	89900	2975.32	11310	7717.59	3.97907	202.014	83.5376		43.2788	-121.074	13529.3	616.992	14.0406	7.33
952	2018	0.0971	0.0094284	0	4.41086	10.5052	0.0527407	5.44e-05	0.031133	2.99573	0.4797	-0.0984	0.1391	0	11.1967	0	0	2	1	21.2499	0.4797	2	84383.1	85180	1419.59	11624.1	6383.96	3.39551	184.147	93.821		11.1789	-221.155	21114.3	1136.64	14.042	7.38
957	2008	0.0138	0.0001904	0	6.37144	9.97193	0.216897	3.14e-05	0.048903	2.19722	0.6431	-0.2516	0.1215	0	10.8429	0	0	1	0	21.1141	0.6431	2	171022	23450.7	227.089	8617.02	1611.78	66.171	117.21				45.5705	2366.19	1052.45	13.3994	6.89
957	2009	0.0557	0.0031025	0.006	6.38165	10.0573	-0.150684	3.14e-05	0.049074	2.30259	0.6008	-0.202	0.1076	0	11.0735	0	0	1	0	21.0392	0.6008	2	145251	22640.1	307.075	9299.52	1480.26	45.4305	75.8194				7.52748	1844.41	934.3	13.1852	6.94
957	2010	0.0241	0.0005808	0.0661	6.39275	10.2092	0.382131	6.28e-05	0.049716	2.3979	0.6407	-0.2336	0.1179	0	10.8831	0	0	1	0	21.2161	0.6407	2	200756	27516.5	573.693	11895.9	1474.25	50.6406	63.8572				136.935	4379.32	504.1	13.3532	6.75
957	2011	0.0244	0.0005954	0.0923	6.40391	10.3662	0.296852	3.14e-05	0.05021	2.48491	0.7239	-0.2252	0.1261	0	10.2373	0	0	1	0	21.5424	0.7239	2	260351	28441.6	392.672	16777.7	751.065	53.7359	79.6309	137.396			224.513	6039.93	228.18	13.6126	6.85
957	2012	0.0248	0.000615	0.0773	6.38772	10.4943	0.101736	3.14e-05	0.050649	2.56495	0.7456	-0.2508	0.1094	0	10.2936	0	0	1	0	21.7203	0.7456	2	286838	34191.7	2133.96	19194.3	1241.09	87.1907	102.711	157.371			77.5854	5475.84	966.781	13.6912	7.24
957	2013	0.0312	0.0009734	0.0565	6.39275	10.5865	0.121437	0	0.049778	2.63906	0.7548	-0.2265	0.1377	0	10.3249	0	0	1	0	21.9036	0.7548	2	321671	36493.4	298.916	23043.6	1192.44	134.872	123.437	182.574			101.004	9196.33	3379.16	13.8465	7.39
957	2014	0.0552	0.003047	0.0306	6.4169	10.624	0.12288	3.14e-05	0.049195	2.70805	0.7465	-0.1944	0.122	0	11.1299	0	0	1	0	22.1647	0.7465	2	361198	93001.7	2878.65	28168.4	1886.09	75.159	185.412	234.622	-42.3		22376.2	31670	503.176	14.1048	7.76
957	2015	0.0179	0.0003204	0.0457	6.43342	10.6644	0.969551	2.53e-05	0.074199	2.77259	0.6964	-0.3891	0.1367	0	11.4062	0	0	1	0	22.6776	0.6964	2	711398	101425	14067	37956.5	3966.28	172.909	416.834	343.526	-582.697		754.75	48231.7	1000.98	14.218	7.85
957	2016	0.0191	0.0003648	0.0154	6.45047	10.7182	0.301268	2.53e-05	0.080852	2.83321	0.6801	-0.3991	0.1076	0	11.6119	0	0	1	0	22.8129	0.6801	2	925719	116749	16462.1	46617.2	808.249	300.464	769.04	409.13	535.237		-873.862	85146.7	2509.75	14.3058	7.94
957	2017	0.034	0.001156	0.0033	6.46147	10.7597	-0.15184	0	0.080873	2.89037	0.7759	-0.3842	0.1144	0	10.9618	0	0	1	0	23.2431	0.7759	2	785158	114740	7030.28	49994.8	4951.05	99.9411	645.316	398.568		22.3789	176.329	21898.8	5899.27	14.7032	7.85
957	2018	0.0362	0.0013104	0.0031	6.46925	10.7969	-0.225813	2.53e-05	0.080903	2.94444	0.7786	-0.382	0.1282	0	10.3876	0	0	1	0	23.2286	0.7786	2	607859	113938	2447.53	48632.1	5278.01	142.263	1148.99	384.413	-1920	73.5956	-2714.22	4421.75	3958.51	14.7132	7.88
959	2008	0	0	0.055	7.16997	11.2984	-0.102786	0	0.401441	2.30259	0.5515	-0.63235	0.108	1	12.9205	0	0	1	0	23.58	0.5515	2	2451286	742235	16318.3	75960.6	43802	319.086	1482.76		-10102		7133.9	53667.1		14.6207	7.24
959	2009	0	0	0.0772	7.12753	11.4881	-0.0703582	0	0.401155	2.3979	0.5673	-0.6324	0.1012	1	13.557	0	0	1	0	23.6414	0.5673	2	2278818	1013177	-18610.3	86601.4	51841.6	115.886	1255.4		10820.7		17702.2	45590.1		14.6725	7.36
959	2010	0.0054	2.92e-05	0.0142	7.13712	11.6281	0.224581	0	0.399941	2.48491	0.5211	-0.627	0.0921	1	13.0158	0	0	1	0	23.5883	0.5211	2	2790598	942206	450.161	83639.3	64624.4	130.723	1649.49		-1089.45		34994.4	30815.3		14.7689	7.94
959	2011	0.0087	7.57e-05	0.0038	7.15297	11.7533	-0.551477	0	0.399942	2.56495	0.5195	-0.6303	0.1268	1	12.1691	0	0	1	0	23.5261	0.5195	2	1251649	904600	-1492.31	112451	42541.3	102.357	1235.32		-745.242		48201.9	-29039.4	12487.4	15.4608	8.1
959	2014	0.002	4e-06	0.005	7.19549	11.9828	1.59295	1.22e-06	0.630141	2.77259	0.6116	-0.7918	0.1203	1	13.2368	0	0	1	0	24.8431	0.6116	2	2398525	3726369	23505	162519	948461	21.3832	5877.28	1318.44	1674.62		10006.3	-11033.8	1561.62	15.5432	9.37
959	2015	0.0116	0.0001346	0.008	7.2043	12.0499	-0.256075	1.22e-06	0.630176	2.83321	0.6545	-0.7824	0.103	1	13.4134	0	0	1	0	24.921	0.6545	2	1784323	3506323	5466.93	158404	217243	24.0926	5184.64	1273.49			22369.6	-162277	1374.53	15.7427	8.89
959	2016	0.0851	0.007242	0.0109	7.21744	12.1459	1.34545	9.14e-07	0.631813	2.89037	0.736	-0.7087	0.0887	1	14.252	0	0	1	0	25.5691	0.736	2	4185041	7842659	17644.5	317687	1898050	171.357	15667.5	2545.85			28121.4	54720	2266.29	15.8294	9.14
959	2017	0.0769	0.0059136	0.0135	7.2145	12.2363	0.439655	9.14e-07	0.631632	2.94444	0.7278	-0.7169	0.11	1	13.5563	0	0	1	0	25.6223	0.7278	2	6025016	8621840	35532.8	305400	500494	164.004	16220.1	2551.62		-2077.83	42714.4	334946	2439.59	15.9438	9.13
959	2018	0.0775	0.0060063	0.0143	7.22694	12.303	0.091726	0	0.631745	2.99573	0.7308	-0.7194	0.0986	1	12.8088	0	0	1	0	25.6293	0.7308	2	6577666	8172602	17499	337401	572902	587.151	15808.3	2829.93		2.55303	27520.5	314422	3137.62	15.8389	9.05
960	2008	0.0042	1.76e-05	0.0745	6.27004	10.2613	0.0830772	0	0.267031	2.19722	0.6428	-0.5117	0.1353	1	12.0006	0	0	3	0	22.6486	0.6428	2	916291	250454	-2923.7	80767.8	8441.92	47.1178	1585.76				494.605	-1384.37	771.077	13.031	4.49
960	2009	0	0	0.0949	6.2804	10.4303	-0.219142	0	0.2673	2.30259	0.6529	-0.5159	0.1345	1	12.5393	0	0	3	0	22.725	0.6529	2	715494	317676	-16595.4	92438.5	13431.4	21.9371	1001.61				-247.881	13756.5	2250.93	13.1083	4.46
960	2010	0	0	0.0681	6.3699	10.4998	0.295184	0	0.255746	2.3979	0.5908	-0.5051	0.1334	1	12.1684	0	0	3	0	23.1508	0.5908	2	926696	338625	-23506.8	104980	13436.8	47.9212	1081.45		-140.492		-791.29	37059.1	5562.89	13.5154	4.94
960	2011	0	0	0.0563	6.29895	10.7393	0.385742	0	0.255641	2.48491	0.684	-0.5084	0.1686	1	11.8216	0	0	3	0	23.5294	0.684	2	1284161	526551	-30842	121360	16498	161.376	1944.72	1059.78	428.038		710.524	84456	2612.8	13.8397	5.08
960	2012	0	0	0.0717	6.29803	10.9224	0.266854	0	0.255779	2.56495	0.7801	-0.5051	0.1329	1	11.9383	0	0	3	0	23.8779	0.7801	2	1626843	689164	-88835.5	103106	27732.8	65.0658	2886.78	1143.95	86.7349		-2460.21	1214	3707.19	14.1827	4.39
960	2014	0	0	0.1737	6.31083	11.1191	0.192132	0	0.163531	2.70805	0.6847	-0.4156	0.1207	0	12.1557	0	0	3	0	23.8404	0.6847	2	2613365	962642	2991.58	105111	34250.9	67.7879	4797.49	930.608	-170.674		5870.07	-8174.73	8069.05	14.2882	4.81
960	2015	0.0395	0.0015603	0.0252	6.32005	11.1763	0.189241	0	0.156401	2.77259	0.6845	-0.4918	0.1345	0	12.5841	0	0	3	0	24.041	0.6845	2	3107920	1212959	14910.2	155763	105761	74.9002	4717.16	1471.68	228.56		3997.57	-147040	3849.75	14.4011	4.43
960	2016	0.0032	1.02e-05	0.0236	6.32794	11.2488	0.0756089	0	0.154208	2.83321	0.6847	-0.5035	0.1185	0	12.6468	0	0	3	0	24.0705	0.6847	2	3342906	1187942	10504.3	149825	59904.9	80.3461	4155.87	1210.74	-913.328		-4021.64	46120.8	5055.66	14.4732	4.55
960	2017	0	0	0.0442	6.33328	11.3654	0.0293489	0	0.121974	2.89037	0.5996	-0.4994	0.1161	0	11.9264	0	0	3	0	24.1427	0.5996	2	3441017	1149566	18394.6	163165	53433.4	100.948	3665.4	1380.39	616.597	3.73891	6129.82	130092	5381.63	14.5485	4.6
960	2018	0.0246	0.0006052	0.0435	6.34914	11.4189	0.150854	0	0.122635	2.94444	0.5865	-0.4496	0.1266	0	11.4438	0	0	3	0	24.257	0.5865	2	3960107	1352099	17813.5	173176	70251.8	208.771	4562.06	1508.6	1812.9	-145.35	9035.44	134185	5167.38	14.6299	4.53
961	2008	0.0428	0.0018318	0	6.63818	10.4003	0.0010669	0	0.165763	2.19722	0.6699	-0.3671	0.1381	0	10.4038	1	0	1	0	22.0032	0.6699	2	347917	153752	-659.959	15199.1	13572.6	23.2804	563.475					2741.5		13.7248	7.84
966	2009	0.0114	0.00013	0.0032	6.72803	10.9206	0.308416	0	0.154161	2.30259	0.8605	-0.5101	0.1007	1	15.4962	1	0	2	0	23.4196	0.8605	1	585047	1133807	-15792.2	37462.4	25066				-19.1918		733.739	9987.79	47.6471	14.952	5.57
966	2010	0.0148	0.000219	0	6.72947	11.1053	0.243663	0	0.15425	2.3979	0.8792	-0.5119	0.1139	1	14.9198	1	0	2	0	23.4405	0.8792	1	727601	1088945	-4323.02	36899.4	32095.4	185.937	3490.55		-189.667		447.63	-27291.6	3657.46	14.9818	5.5
966	2012	0.0075	5.62e-05	0.0344	6.71138	11.4866	-0.0922806	0	0.154512	2.56495	0.8496	-0.5088	0.1138	1	13.6186	1	0	2	0	23.2378	0.8496	1	717788	856921	9819.67	44712.6	59178.8	129.297	3799.06	351.614	1638.23		3584.96	11826.7	1809.96	14.8145	6.21
966	2013	0.0136	0.000185	0	6.71186	11.6091	0.0553566	0	0.154088	2.63906	0.8017	-0.5008	0.1111	1	13.453	1	0	2	0	23.1359	0.8017	1	757523	744830	17831.1	48509.2	-42691.3	56.0222	2816.43	390.682			4144.86	91730.5	1078.71	14.8636	6.58
966	2014	0.0082	6.72e-05	0.0725	6.71817	11.7094	-0.129291	0	0.155289	2.70805	0.7566	-0.5005	0.1137	1	13.3774	1	0	2	0	23.0644	0.7566	1	659582	733249	17115.8	54859.5	54132.1	17.4994	2388.24	438.886			5589.57	97010.6	379.6	14.7235	7.16
966	2015	0.026	0.000676	0.0072	6.72058	11.7868	-0.0719478	0	0.154131	2.77259	0.641	-0.483	0.1311	1	13.5995	1	0	2	0	22.9832	0.641	1	612127	722650	40108.6	62331.7	58523.8	7.82914	1898.13	504.685			4986.09	114764	15815.1	14.7518	7.35
966	2016	0.017	0.000289	0.002	6.72623	11.8695	-0.121472	0	0.151748	2.83321	0.6029	-0.482	0.0949	0	13.6548	1	0	2	1	22.9409	0.6029	1	537770	697187	16735.6	64868.3	51365.2	5.97387	1118.14	530.629			4109.79	56498.8	1333.45	14.787	7.47
966	2017	0.0148	0.000219	0.0028	6.74993	11.9642	0.016054	0	0.151728	2.89037	0.6354	-0.4842	0.0926	0	12.8652	1	0	2	0	22.9594	0.6354	1	546404	663917	10394	64730.6	51984.7	7.4592	1167.98	511.829		-158.767	5080.7	-13360.8	540.148	14.8463	7.33
966	2018	0.0053	2.81e-05	0.0308	6.78446	12.0315	0.201042	0	0.151908	2.94444	0.6192	-0.4937	0.1033	0	12.1874	1	0	2	0	22.96	0.6192	1	656254	655315	26523.6	67752.6	59013.3	10.8525	1324.79	573.34		120.243	5402.94	30912	533.683	14.8816	7.38
969	2008	0.0124	0.0001538	0.0459	7.16997	11.2984	0.153097	0.0013862	0.181644	2.19722	0.4248	-0.4133	0.1329	1	11.8391	0	0	1	0	22.1349	0.4248	1	300032	79187.9	2476.89	21461.9	6622.63	24.7466	208.158				119.512	20578.5	287.228	14.3964	7.24
969	2009	0.0063	3.97e-05	0.0715	7.12753	11.4881	0.043543	0.0009678	0.181946	2.30259	0.4444	-0.4194	0.1043	1	12.3023	0	0	1	0	22.3035	0.4444	1	313096	93667.5	1902.41	25060	7609.29	40.849	161.047				232.254	21819.9	116.196	14.5116	7.36
969	2010	0	0	0.069	7.13712	11.6281	0.125748	0.0008799	0.170019	2.3979	0.3486	-0.4116	0.1282	1	12.2352	0	0	1	0	22.4093	0.3486	1	352467	134635	1663.49	30394.2	9756.35	27.7537	91.311				464.263	29731.1	134.767	14.3857	7.94
969	2011	0	0	0.072	7.15297	11.7533	0.285423	0.0011919	0.16847	2.48491	0.439	-0.4097	0.1561	1	11.9102	0	0	1	0	22.658	0.439	1	453070	215279	4212.14	41595.9	15643.9	40.2935	143.053				-38.1202	43433.8	2593.71	14.5072	8.1
969	2012	0	0	0.069	7.16819	11.8336	-0.157149	0.001718	0.166923	2.56495	0.39	-0.4078	0.1356	1	11.8259	0	0	1	0	22.753	0.39	1	381870	226543	2528.97	51458.9	21118.8	50.2157	423.948	391.534			-646.077	9522.53	4246.45	14.7281	8.75
969	2013	0.0118	0.0001392	0.0145	7.18258	11.906	0.0077883	0.0010866	0.166418	2.63906	0.3871	-0.396	0.1322	1	11.8119	0	0	1	0	22.7379	0.3871	1	384845	231168	1712.67	49782.8	19082.8	125.305	511.116	392.167			-713.096	6155.94	1166.71	13.9974	9.12
969	2014	0.0321	0.0010304	0.002	7.19549	11.9828	0.079838	0.001063	0.166537	2.70805	0.4323	-0.3757	0.1273	1	11.9837	0	0	1	0	22.7688	0.4323	1	415570	296149	1648.61	54518.6	18171.9	105.493	530.357	446.608			883.459	-18874.3	719.549	14.0026	9.37
969	2015	0.018	0.000324	0.0119	7.2043	12.0499	-0.0955399	0.001063	0.166952	2.77259	0.4563	-0.4196	0.1339	1	12.1993	0	0	1	0	22.8428	0.4563	1	375866	297596	1702.96	52215.3	21240.3	65.5915	616.525	453.147	-169.001		7940.01	10081.2	1485.63	14.148	8.89
969	2016	0.1073	0.0115133	0.0246	7.21744	12.1459	0.0432433	0.0315454	0.130062	2.83321	0.3968	-0.2571	0.1171	1	12.2856	0	0	1	0	23.0153	0.3968	1	392120	299764	3959.91	59977.3	20081.8	64.8917	580.779	525.783	175.769		13285.4	11047.8	1858.75	14.2197	9.14
969	2017	0.105	0.011025	0.0246	7.2145	12.2363	0.188324	0.0315454	0.130036	2.89037	0.4198	-0.2594	0.1259	0	11.6562	0	0	1	0	23.0276	0.4198	1	465966	314468	6825.92	64460.9	2789.47	111.081	557.798	573.56	-974.22	670.12	2791.82	1959.18	1970.27	14.2625	9.13
969	2018	0.1002	0.01004	0.0311	7.22694	12.303	0.0846477	0.0316039	0.130056	2.94444	0.4477	-0.2642	0.1205	0	11.0488	0	0	1	0	22.9999	0.4477	1	505409	313300	4245.02	68046.5	21079	53.3457	541.744	616.625	-2362.06	8.51643	-309.292	-20779	5373.4	14.3362	9.05
970	2008	0.1822	0.0331968	0.0729	7.16997	11.2984	0.0025269	0	0.069086	2.19722	0.4121	-0.061	0.1243	1	11.7428	0	0	1	1	21.6268	0.4121	1	207943	67177.9	-702.132	21369.2	7057.78	24.3595	260.524				-251.458	14902.3	1842.53	13.4487	7.24
970	2009	0.195	0.038025	0.0267	7.12753	11.4881	-0.246824	0	0.06814	2.30259	0.3754	-0.0482	0.1222	1	12.126	0	0	1	1	21.6062	0.3754	1	156618	73663.4	-645.158	18567.7	7324.98	21.7082	173.439				-797.458	9223.14	1799.58	13.339	7.36
970	2010	0.1903	0.0362141	0.003	7.13712	11.6281	0.510546	0	0.066987	2.3979	0.3831	-0.0529	0.1322	1	11.6917	0	0	1	1	21.7509	0.3831	1	236578	72590.6	-3536.18	23664.6	-704.341	23.7702	185.998				300.844	28100	1393.31	13.2094	7.94
970	2011	0.1506	0.0226804	0.065	7.15297	11.7533	1.40759	0	0.066541	2.48491	0.4687	-0.0926	0.1452	1	10.9354	0	0	1	1	22.3265	0.4687	1	569584	70309.4	-4884.97	32228.2	6176.45	35.6861	549.875				1037.34	110404	1348.91	13.7864	8.1
970	2012	0.1256	0.0157754	0.0288	7.16819	11.8336	-0.133781	0	0.058716	2.56495	0.2556	-0.1209	0.1396	1	10.8956	0	0	1	1	22.368	0.2556	1	493384	76763.1	6398.59	42310	7557.76	122.784	407.626	408.043			-409.455	92520.6	4248.62	13.8466	8.75
970	2013	0.1233	0.0152029	0.0441	7.18258	11.906	-0.262508	0.0009173	0.058533	2.63906	0.2293	-0.1084	0.1402	1	10.97	0	0	1	1	22.4108	0.2293	1	363867	86032.7	3782.43	48317.4	5780.01	101.439	162.677	442.762			-2109.23	44920.9	3403.61	13.8608	9.12
970	2014	0.1271	0.0161544	0.0225	7.19549	11.9828	0.0677299	0.0012065	0.058267	2.70805	0.1888	-0.1046	0.138	1	10.9285	0	0	1	0	22.4071	0.1888	1	388512	86832.4	3705.97	51276.4	6197.36	93.0973	127.91	388.927			-316.868	41137.5	2001.67	13.8567	9.37
970	2015	0.125	0.015625	0.022	7.2043	12.0499	-0.0985222	0.0010421	0.058155	2.77259	0.1393	-0.119	0.1359	1	11.1324	0	0	1	0	22.3949	0.1393	1	350235	87907.7	5065.99	58364.1	6505.1	104.541	51.4206	438.435			-677.864	41212.6	1858.13	13.8505	8.89
970	2016	0.1365	0.0186322	0.0128	7.21744	12.1459	0.0110086	0.0010421	0.058094	2.83321	0.1336	-0.1	0.1172	1	11.2486	0	0	1	0	22.4442	0.1336	1	354090	92116.7	6827.74	54325.1	5121.76	53.6684	19.1258	427.599			1576.93	49696.6	2057.61	13.8872	9.14
970	2017	0.1248	0.015575	0.0079	7.2145	12.2363	0.100078	0.0010421	0.058025	2.89037	0.1731	-0.1233	0.1327	1	10.6247	0	0	1	0	22.5354	0.1731	1	389527	91187.8	4138.89	59602.8	6540.22	43.7478	25.4198	460.298		8.58371	1698.71	42598.5	2491.66	13.9534	9.13
970	2018	0.1086	0.011794	0.0184	7.22694	12.303	0.0691286	0.0009294	0.057517	2.94444	0.1671	-0.1349	0.1267	1	10.2284	0	0	1	0	22.5626	0.1671	1	416454	109694	3274.45	64863.3	7981.62	67.6462	49.4926	486.978	-482.836	-20.9187	-2389.02	40041.5	2346.22	13.9644	9.05
973	2008	0.1666	0.0277556	0	5.89798	11.6864	-0.0733437	0.0002497	0.06657	2.19722	0.6699	-0.0453	0.1153	1	13.1884	0	0	1	0	22.1571	0.6699	2	430282	176378	431.624	20605.5	14243.7	68.006	943.213				4501.75	-19972.3	336.311	13.5764	7.52
973	2009	0.1226	0.0150308	0	5.907	11.7841	-0.140299	0.0001841	0.051513	2.30259	0.6621	-0.0852	0.1145	1	13.4887	0	0	1	0	22.1557	0.6621	2	369914	172294	820.863	22204.3	15212.4	68.7252	728.804				6178.48	5303.23	494.446	13.626	7.62
973	2010	0.0643	0.0041345	0.1386	5.91593	11.9341	0.0142525	9.21e-05	0.050896	2.3979	0.6333	-0.1435	0.1188	0	12.7373	0	0	1	0	22.2176	0.6333	2	375186	129230	2278.59	21252.3	-32413.7	33.0391	594.018				14167.1	28398.6	396.136	13.8053	7.73
973	2011	0.0643	0.0041345	0.0803	5.92639	12.0758	0.0312659	9.21e-05	0.051695	2.48491	0.6009	-0.1505	0.1627	0	11.9411	0	0	1	0	22.3589	0.6009	2	386916	128594	-3767.14	24072.5	-9150.64	47.7163	700.759				58954.5	57480.8	766.254	13.9974	7.88
973	2012	0.0705	0.0049703	0.0157	5.9341	12.073	-0.0251427	7.14e-05	0.052546	2.56495	0.5425	-0.1494	0.1412	0	11.7356	0	0	1	0	22.2684	0.5425	2	377188	118630	5862.46	25873.7	9346.99	34.2408	644.064	189.447			7963.2	15000.8	907.571	13.9306	8.33
973	2013	0.0625	0.0039063	0.0039	5.94437	12.1211	-0.199538	6.78e-05	0.069745	2.63906	0.5517	-0.1965	0.1326	0	11.7901	0	0	1	0	22.3537	0.5517	2	301925	130420	4444.96	26897.7	5983.64	16.9376	562.906	233.611			6057.51	12104.5	582.455	14.0291	8.64
973	2014	0.0508	0.0025806	0.0046	5.9548	12.1704	-0.0953094	6.78e-05	0.068265	2.70805	0.5703	-0.2082	0.1552	0	11.671	0	0	1	0	22.3747	0.5703	2	273148	121387	2676.52	28728.6	2665.37	12.363	550.739	251.402			14169.7	12688.1	407.3	14.1121	9.3
973	2015	0.0055	3.02e-05	0.0569	5.96358	12.2344	0.0569066	0	0.068401	2.77259	0.5197	-0.2692	0.1429	0	11.8956	0	0	1	1	22.3083	0.5197	2	288692	123907	1726.11	28913.6	11896.7	13.5333	512.61	247.679			11715.8	14884.2	929.558	14.0432	9.68
973	2016	0.0187	0.0003497	0.0032	5.99146	12.2819	-0.145945	0	0.067916	2.83321	0.4974	-0.256	0.1293	0	12.0303	0	0	1	0	22.3067	0.4974	2	246559	131724	2039.35	30151.9	11496.2	9.64033	509.468	262.656			6591.56	16993.8	1247.23	14.0403	9.86
973	2017	0.017	0.000289	0	6.04025	12.3184	0.0187305	0	0.067892	2.89037	0.5632	-0.2577	0.1413	0	11.4652	0	0	1	0	22.4427	0.5632	2	251177	146309	1820.01	33904.9	13039	17.6207	474.19	274.921		498.413	7472.79	12118.2	1441.8	14.1871	9.61
973	2018	0.016	0.000256	0	6.07993	12.3343	0.123845	3.2e-05	0.06766	2.94444	0.5633	-0.2582	0.1274	0	10.8645	0	0	1	1	22.4881	0.5633	2	282284	145206	725.601	36683.6	12486.4	21.9961	425.903	290.3		-47.6554	6002.12	15236.4	1539.3	14.2222	9.72
977	2008	0.0192	0.0003686	0	6.40357	10.8189	0.0297715	0	0.262217	2.19722	0.3017	-0.497	0.1149	0	10.0482	0	0	1	0	21.0558	0.3017	2	97399.3	16482.2	-371.603	6068.24	2011.36	72.7322	102.053				1000.64	1035.47	333	14.0964	6.89
977	2009	0.0205	0.0004202	0	6.40241	10.925	0.0566094	0	0.252034	2.30259	0.1446	-0.4849	0.0993	0	10.3829	0	0	1	0	20.8549	0.1446	2	102913	17953.5	47.2248	7170.47	-513.609	24.4049	15.8906				1495.69	-492.243	307.95	13.9234	6.94
977	2011	0.0354	0.0012532	0.0061	6.40787	11.1933	0.140117	0	0.233645	2.48491	0.3534	-0.4478	0.1683	0	9.30455	0	0	1	0	21.2719	0.3534	2	123280	16190.9	58.8905	11753.7	1489.7	20.4727	58.2508				2897.83	2680.51	498.18	14.1735	6.85
977	2012	0.0325	0.0010562	0.0147	6.41215	11.2753	0.777289	0	0.23375	2.56495	0.4677	-0.4507	0.1238	1	9.06926	0	0	1	0	21.5033	0.4677	2	219104	14008.4	-3734.47	16034.4	384.847	13.1566	75.6925	152.084			1504.63	1616.33	4387.46	14.2316	7.24
977	2013	0	0	0.1236	6.41885	11.3537	0.92773	1.24e-06	0.227805	2.63906	0.6903	-0.4753	0.1323	1	9.01409	0	0	1	0	21.9586	0.6903	2	422374	13551.7	-8558.93	24818.6	2169.88	12.9099	341.692	221.153			1889.14	10405	4388.85	14.3084	7.39
977	2014	0.0104	0.0001082	0.0472	6.4323	11.4386	0.729896	1.11e-06	0.182267	2.70805	0.6074	-0.4417	0.1375	1	9.10765	0	0	1	0	22.5064	0.6074	2	730664	15709.7	6407.03	34802.8	-1022.98	53.9839	376.412	375.161			27661.8	39404.4	1267.44	14.5633	7.76
977	2015	0.0033	1.09e-05	0.0602	6.43887	11.4876	0.385453	1.11e-06	0.182088	2.77259	0.6366	-0.4266	0.1424	1	9.62771	0	0	1	0	22.7799	0.6366	2	1012300	23160.8	7461.01	45942.1	2491.99	39.6472	557.588	472.542			23669.3	46570.4	6283.29	14.6956	7.85
977	2016	0.0098	9.6e-05	0.0181	6.45047	11.545	0.251383	1.06e-06	0.167568	2.83321	0.5649	-0.4168	0.1123	1	10.1792	0	0	1	0	22.9292	0.5649	2	1266775	39102.3	8177.14	72242.5	3826.47	48.149	534.838	665.961			23945.5	28579.6	5817.01	14.6508	7.94
977	2017	0.0156	0.0002434	0.0138	6.4677	11.6177	1.01205	1.07e-06	0.170336	2.89037	0.5928	-0.4222	0.1172	1	9.64912	0	0	1	0	23.607	0.5928	2	2548818	40293.9	5772.93	77105.6	5373.73	165.444	1053.64	815.325		1448.26	9032.18	50582.4	5132.75	15.3906	7.85
977	2018	0	0	0.0375	6.48616	11.6933	0.84167	1.07e-06	0.150271	2.94444	0.6363	-0.3986	0.1403	1	9.47182	0	0	1	0	23.9658	0.6363	2	4694082	59288.8	18590	107897	5680.4	45.3927	2511.93	1183.2		169.425	6591.48	78370.5	4813.82	15.5216	7.88
978	2008	0	0	0.1279	6.23107	9.76262	-0.389107	0	0.161682	2.19722	0.4268	-0.5319	0.1033	1	11.9701	0	0	1	0	20.7016	0.4268	2	20228.8	36820.1	197.018	7488.94	1927.5	3.19136	121.003				2391.4	2671.96	70.1	13.3944	5.68
978	2009	0	0	0.0923	6.23754	9.81925	0.0471858	0	0.161157	2.30259	0.4629	-0.5458	0.0975	1	12.4214	0	0	1	0	20.7339	0.4629	2	21183.3	42917.3	247.835	7168.36	2353.16	2.0796	106.431				2142.43	3840.15	27.6	13.4734	5.69
978	2010	0.2455	0.0602702	0.0325	6.2519	9.96473	1.40908	0	0.078226	2.3979	0.3314	-0.1305	0.1224	1	12.7838	0	0	1	0	21.5282	0.3314	2	51032.2	95615	2955.51	11351.4	21229.2	21.7129	191.365				2686.51	6302.58	1899.91	13.3089	5.13
978	2011	0.065	0.004225	0.0845	6.25728	10.1505	0.004476	0	0.069639	2.48491	0.4051	-0.3082	0.1464	1	11.9773	0	0	1	0	21.6224	0.4051	2	51260.7	94392.5	-192.783	15097.8	4902.35	12.6874	165.213				3055.18	6568.3	1070.8	13.483	5.31
978	2012	0.0344	0.0011834	0.0566	6.25786	10.2557	-0.0203483	0	0.067387	2.56495	0.3483	-0.3388	0.1188	1	11.8597	0	0	1	0	21.5438	0.3483	2	50217.6	95880.2	-768.465	16949.7	5642.01	16.5388	228.271	144.037			3008.3	5854.85	1136.53	13.3736	6.19
978	2013	0.0436	0.001901	0.0285	6.25728	10.3664	-0.115242	0	0.065764	2.63906	0.4428	-0.3239	0.1181	1	11.8286	0	0	1	0	21.7445	0.4428	2	44430.4	96033.8	-1833.19	17556.9	5018.39	9.78035	241.797	158.91			2083.88	-900.926	822.13	13.6071	6.31
978	2014	0.0297	0.0008821	0.0752	6.26625	10.4545	1.2313	0	0.066568	2.70805	0.4766	-0.309	0.1177	1	11.8432	0	0	1	0	21.8439	0.4766	2	99137.6	103520	3587.38	16056.1	3022.27	12.248	308.505	173.825			1875.56	4403.47	90.5964	13.7783	6.48
978	2015	0.035	0.001225	0.0414	6.27099	10.5113	-0.495654	0.0001572	0.065791	2.77259	0.4396	-0.3124	0.1335	1	12.0388	0	0	1	0	21.7709	0.4396	2	49999.6	102089	343.622	18164.6	5148.41	28.0436	369.305	166.327			3178.43	2401.83	260.585	13.7943	6.26
978	2016	0.013	0.000169	0.2398	6.2804	10.5579	-0.0275091	0.0001511	0.043593	2.83321	0.4257	-0.1657	0.105	1	12.1246	0	0	1	0	21.7041	0.4257	2	48624.2	102878	413.759	19227.6	6467.62	4.31867	282.926	165.696			3527.98	-6288.65	2869.01	13.8188	6.43
978	2017	0.0254	0.0006452	0.2239	6.2804	10.5532	0.144062	0.0002319	0.04392	2.89037	0.4024	-0.1533	0.0946	1	11.4601	0	0	1	0	21.6891	0.4024	2	55629.1	102688	424.014	21257.5	-933.523	2.88737	220.748	200.813		-167.564	4135.88	5592.98	939.366	13.8064	6.39
978	2018	0.0266	0.0007076	0.1994	6.28786	10.5252	0.0301638	0.0001155	0.04316	2.94444	0.4493	-0.1521	0.1023	1	10.8501	0	0	1	0	21.7958	0.4493	2	57307	100752	965.704	20331.8	6637.02	3.44143	248.179	175.252			4772.54	8657.44	623.629	13.9318	6.36
983	2008	0	0	0.1014	5.88666	10.6154	0.698732	1.13e-05	0.297646	2.19722	0.4076	-0.5523	0.114	0	11.9775	1	0	2	0	23.53	0.4076	2	1325491	527581	48967.9	180957	-589.573	185.01	817.126				-4242.34	399356		13.4134	4.29
983	2009	0	0	0.0553	5.90017	10.6531	-0.0692486	1.13e-05	0.296657	2.30259	0.5137	-0.5599	0.1218	0	12.492	1	0	2	0	23.8704	0.5137	2	1233703	653909	41604.8	238894	198934	187.601	874.045				-11871.3	299645	5978.09	13.6799	4.12
983	2010	0	0	0.0301	5.90127	10.7923	0.373293	1.13e-05	0.296213	2.3979	0.5133	-0.562	0.1207	0	12.3991	1	0	2	0	24.0889	0.5133	2	1694235	921738	39598.2	326267	125623	378.607	1579.25				-13241.9	383311	3748.14	13.8489	4.51
983	2011	0	0	0.0324	5.8999	10.9506	0.792692	1.13e-05	0.296426	2.48491	0.5722	-0.5714	0.1432	0	12.2196	1	0	2	0	24.3776	0.5722	2	3037242	1743167	58647.5	305546	310586	660.681	3293.08				2962.55	413353	642.834	14.1374	4.59
983	2012	0	0	0.0499	5.90209	11.0539	0.0281954	1.13e-05	0.296615	2.56495	0.6099	-0.5678	0.1355	0	12.2551	1	0	2	0	24.5327	0.6099	2	3122878	2098268	51098.6	431401	315239	699.382	5009.38	3721.91			4607.43	277755	5551.49	14.2587	4.79
983	2013	0	0	0.0272	5.90672	11.0922	-0.0553542	1.13e-05	0.296327	2.63906	0.5924	-0.5714	0.12	0	12.2097	1	0	2	0	24.5554	0.5924	2	2950013	2071389	49591.1	486389	261282	220.106	5977.56	4029.58			11697.9	162211	4801.66	14.2671	4.97
983	2014	0.0022	4.84e-06	0.0104	5.91269	11.1341	-0.173193	1.13e-05	0.296204	2.70805	0.6118	-0.5692	0.1139	0	12.1898	1	0	2	0	24.5986	0.6118	2	2439092	2154263	30192.2	406028	203296	202.739	6515.84	3510.63			7772.75	44236.5	2645.27	14.3087	5.15
983	2015	0	0	0.0272	5.90645	11.2179	-0.235032	1.04e-05	0.297464	2.77259	0.6365	-0.6096	0.1226	0	12.4452	1	0	2	0	24.6789	0.6365	2	1865827	2251089	23642.5	281998	178383	233.784	6721.59	2551.72			2182.8	28606.5	3573.66	14.4077	5.48
983	2016	0	0	0.0457	5.9135	11.2883	0.0510591	3.17e-08	0.296935	2.83321	0.6403	-0.5761	0.105	0	12.5365	1	0	2	0	24.7101	0.6403	2	1961094	2275268	55510.7	263385	180865	289.88	6051.4	2607.53			9231.55	73366.9	7748.86	14.4603	5.66
983	2017	0	0	0.055	5.9108	11.4258	0.461188	0	0.298072	2.89037	0.6337	-0.5946	0.1062	0	11.8933	1	0	2	0	24.7812	0.6337	2	2865527	2386951	77126.8	395821	100234	209.084	5568.6	3323.2	1.13854		9042.1	274414	5439.58	14.531	5.43
983	2018	0	0	0.0366	5.93225	11.5428	0.12618	0	0.297053	2.94444	0.6401	-0.598	0.1026	0	11.4107	1	0	2	1	24.8985	0.6401	2	3227101	2801724	106168	441174	166038	269.713	5519.94	3608.83	0.299388	104.645	18686.5	324824	10310.5	14.6719	5.52
985	2008	0.048	0.002304	0	5.62474	11.291	0.184685	0	0.186929	2.19722	0.0828	-0.587	0.1163	0	12.9467	0	0	2	0	19.9802	0.0828	1	113865	24999.8	-24.1768	5397.19	2199.18	7.74389						-2058.71	56.6351	13.557	4.84
985	2009	0.0351	0.001232	0.0249	5.6355	11.234	-0.234561	0	0.187398	2.30259	0.0842	-0.5999	0.0918	0	13.4958	0	0	2	0	20.0506	0.0842	1	87157	31313.7	375.581	7137.46	-177.891	6.12793						3719.62	50.2166	13.399	4.88
985	2010	0.0379	0.0014364	0.0425	5.63408	11.5488	0.189122	0	0.188869	2.3979	0.0865	-0.5997	0.1079	0	12.9749	0	0	2	0	20.0698	0.0865	1	103640	29659.1	1232.08	8646.26	2330.79	6.0982	2.0655				4.2525	2959.66	83.9006	13.4028	4.78
985	2011	0.0582	0.0033872	0	5.64049	11.7971	0.113122	0	0.187464	2.48491	0.1597	-0.5768	0.136	0	12.1715	0	0	2	0	20.1814	0.1597	1	115364	29755.2	60.9454	10728.1	-840.348	10.1004					6.37875	3305.5	3093.24	13.5363	4.94
985	2012	0.0653	0.0042641	0.0054	5.64049	11.8642	0.0348032	0	0.187744	2.56495	0.2129	-0.5697	0.1102	0	12.298	0	0	2	0	20.2128	0.2129	1	119379	39523.6	202.947	9639.44	2096.76	7.08649	0.4575	81.4859			10.6312	82.8381	57.222	13.5861	5.94
985	2013	0.0569	0.0032376	0.0034	5.64403	11.9047	-0.0154169	0	0.18764	2.63906	0.1942	-0.5781	0.1038	0	12.3349	0	0	2	0	20.2358	0.1942	1	117539	42700.2	58.681	9804.87	3606.12	7.433	3.12	83.3955			10.6312	1136.05	35.5083	13.6691	6.12
985	2014	0.0542	0.0029376	0.0046	5.6204	11.9032	0.21053	0	0.187558	2.70805	0.2097	-0.5808	0.1166	0	12.2469	0	0	2	0	20.2693	0.2097	1	142284	41233.1	308.305	10058.2	3506.12	10.7485	0	85.3972			10.6312	1623.53	60.0844	13.7139	6.16
985	2015	0.0206	0.0004244	0.0801	5.61859	11.5926	-0.445067	0	0.188091	2.77259	0.2064	-0.6144	0.1439	0	12.3804	0	0	2	0	20.2248	0.2064	1	78958.3	37738.7	36.4799	9388.02	3698.54	8.42446		79.293			10.6312	-2093.13	101.441	13.6968	6
985	2016	0.0232	0.0005382	0.0507	5.6204	11.457	0.307663	0	0.187699	2.83321	0.2179	-0.6118	0.1071	0	12.5214	0	0	2	0	20.312	0.2179	1	103251	40252.3	364.169	9546.25	3043.81	5.95591		79.046			10.6312	3655.92	290.418	13.8047	6.14
985	2017	0.0208	0.0004326	0.0251	5.60947	11.4946	0.482219	0	0.187256	2.89037	0.2097	-0.6142	0.1307	0	11.7489	0	0	2	0	20.3674	0.2097	1	153040	36432.8	1081.74	9729.56	3030.72	23.9418	0	80.049		978.17	6.37875	5648.09	189.056	13.8828	6.1
985	2018	0.0278	0.0007728	0.0344	5.60947	11.5387	0.104395	0	0.187873	2.94444	0.2401	-0.6072	0.1077	0	11.0569	0	0	2	0	20.3558	0.2401	1	169017	32988.1	73.6131	10133.2	3847.48	21.436		83.1547		1284.64		-293.825	180.601	13.8742	6.08
987	2008	0.0167	0.0002789	0.1463	6.66454	11.5596	0.143487	0.0014901	0.272639	2.19722	0.4166	-0.5022	0.0955	1	12.2874	0	0	1	0	21.4028	0.4166	2	261976	20306.8	5902.29	10915.9	2064.27	197.691					779.394	34172.1	271.5	14.1935	7.52
987	2009	0	0	0.1791	6.67784	11.6527	0.129569	0.0015842	0.273322	2.30259	0.4158	-0.5189	0.0943	1	12.4937	0	0	1	0	21.5367	0.4158	2	295920	18492.2	5770.28	10340.7	1583.67						137.403	37828.5		14.3112	7.62
987	2010	0.0193	0.0003725	0.1445	6.69221	11.8006	0.211728	0.0016642	0.27243	2.3979	0.4713	-0.4996	0.095	1	12.0169	0	0	1	0	21.7907	0.4713	2	358574	17683.9	9051.17	11069.5	1102.22	168.774					-9.43154	43535.7	91	14.3882	7.73
987	2011	0.0111	0.0001232	0.1746	6.7027	11.935	0.24339	0.0004778	0.273857	2.48491	0.4822	-0.5078	0.1175	1	11.2038	0	0	1	0	21.9471	0.4822	2	445847	16464.2	12626.2	10944.6	1583.84	236.321					486.92	48297.2		14.4976	7.88
987	2012	0.0074	5.48e-05	0.1208	6.71211	12.0125	0.0004632	0.0005745	0.272097	2.56495	0.4487	-0.5115	0.1162	1	11.0016	0	0	1	0	21.9931	0.4487	2	446054	15107.3	9030.62	14415.9	1569.83	252.488		110.612			4320.56	51106	676.16	14.5465	8.33
987	2013	0.0312	0.0009734	0.0135	6.72419	12.1296	-0.0826098	0.0005745	0.269543	2.63906	0.4201	-0.4877	0.12	1	11.0066	0	0	1	0	22.0064	0.4201	2	409206	15701.3	6447	12158.4	1541.56	296.765		99.5618			4027.89	41302.9	50	14.6218	8.64
987	2014	0.0224	0.0005018	0.0146	6.73625	12.1977	-0.178256	0.000711	0.269486	2.70805	0.3686	-0.5004	0.0939	1	10.8903	0	0	1	0	21.9602	0.3686	2	336262	14601.3	4597.68	14272.2	316.969	239.774		112.698			6609.67	35330.8	216.16	14.6324	9.3
987	2015	0.0281	0.0007896	0.0093	6.75017	12.2639	-0.16604	0.0002801	0.270105	2.77259	0.3295	-0.5235	0.1454	0	11.0189	0	0	1	0	21.9228	0.3295	2	280429	13639	5346.1	11916.5	1137.33	162.985		97.3789			8861.13	33003.9	130	14.8269	9.68
987	2016	0	0	0.0011	6.76849	12.3224	1.04727	6.78e-05	0.232617	2.83321	0.7378	-0.8847	0.1114	0	11.7143	0	0	1	1	24.9258	0.7378	2	280543	26609.5	30503.1	68186.3	13995.5	157.796		1161.94	-278.465		43807.3	118791	2156.74	16.6433	9.86
987	2017	0.0046	2.12e-05	0.0013	6.80017	12.3861	-0.0722426	3.76e-05	0.337367	2.89037	0.761	-0.8788	0.1032	0	1.5447	0	0	1	1	25.0637	0.761	2	532639	24057.6	22655.9	148012	450.131			1006.39	971.142	-31.9378	94263.2	105056	4695.65	16.5919	9.61
987	2018	0.0138	0.0001904	0	6.83303	12.4144	0.252436	3.04e-05	0.235187	2.94444	0.7963	-0.8512	0.1259	0	1.5347	0	0	1	1	25.297	0.7963	2	667096	26145.4	33753.4	145552	2961.72			1180.59	-1016.16	3.58347	179645	70363.2	5689.33	16.8393	9.72
990	2008	0.045	0.002025	0.0173	6.20395	10.421	0.274477	6.5e-05	0.147212	2.19722	0.528	-0.4234	0.1176	0	11.8547	0	0	2	0	21.7707	0.528	2	251685	61922.6	676.064	6510.68	3440.26	24.7838	401.179				325.639	2456.51	280.738	14.3585	5.45
990	2009	0.0601	0.003612	0.1163	6.20919	10.5173	0.125817	5.04e-05	0.16819	2.30259	0.5473	-0.3702	0.0957	0	12.238	0	0	2	0	22.0303	0.5473	2	283351	68794.2	778.669	8686.11	4783.25	75.027	355.786				796.597	4549.53	596.631	14.515	5.48
990	2010	0.0601	0.003612	0.0972	6.219	10.6876	0.108228	3.78e-05	0.16698	2.3979	0.5401	-0.3702	0.1215	0	11.7511	0	0	2	0	21.9892	0.5401	2	314018	64537.9	-257.736	10798.5	4067.45	25.8609	385.563				707.787	1614.09	602.216	14.5929	5.61
990	2012	0.0192	0.0003686	0.0747	6.23028	10.9866	0.132705	3.29e-05	0.16455	2.56495	0.4559	-0.4111	0.1297	0	10.8524	0	0	2	0	21.833	0.4559	2	338321	61310.5	513.281	14576.2	593.458	28.3205	363.089	112.67			2416.01	1976.35	1595.82	14.0054	5.68
990	2013	0.0409	0.0016728	0.079195	6.23461	11.0883	0.182289	1.83e-05	0.164496	2.63906	0.4914	-0.3602	0.1245	0	10.9553	0	0	2	0	21.9263	0.4914	2	399994	70872.7	1958.05	16227	3540.43	17.9691	402.39	125.726			3527.54	6549.8	1104.67	14.0754	5.83
990	2014	0.1377	0.0189613	0.1245	6.2494	11.1683	0.0027307	0.0044181	0.156692	2.70805	0.4026	-0.259	0.1284	0	11.2495	0	0	2	0	22.0896	0.4026	2	401086	103420	1827.24	19340.1	5566.13	36.2414	346.87	176.088			555.036	-129.996	1037.97	14.1237	6.74
990	2015	0.1636	0.026765	0.0536	6.2546	11.2498	0.0078775	0.0044181	0.154585	2.77259	0.4678	-0.2165	0.097	1	11.4924	0	0	2	0	22.3183	0.4678	2	404245	108531	3192.62	25238.3	3695.82	34.3964	344.504	220.504			6107.1	7321.29	2656.88	13.9915	6.82
990	2016	0.5975	0.357006	0	6.25958	11.3298	-0.363248	4.33e-06	0.149117	2.83321	0.2299	0.3573	0.1076	1	12.8941	0	0	2	0	23.7265	0.2299	2	257404	450050	13051.2	32905.7	159327	38.8227	433.223	295.045	6594.49		424.872	15447.2	2951.92	15.2862	7.04
990	2017	0.2326	0.0541028	0.0096	6.2634	11.4274	1.21237	5.29e-06	0.148497	2.89037	0.2357	-0.342	0.0818	1	12.1401	0	0	2	0	23.7688	0.2357	2	569473	425693	11361.8	51946.2	36320.7	129.766	875.184	446.636	197.487	-65.0557	9480.23	80679.4	2429.83	15.3481	6.87
990	2018	0.2311	0.0534072	0.0139	6.27664	11.5044	0.0304929	9.58e-07	0.148571	2.94444	0.3019	-0.3435	0.0826	1	11.4451	0	0	2	0	23.8752	0.3019	2	586837	393526	12610	58071.3	27815.3	314.008	1237.23	510.874	204.038	-12.8597	18161.3	93558.3	5201.88	15.4804	6.91
999	2008	0.0102	0.000104	0.0874	5.42978	12.7433	0.241153	1.99e-06	0.354043	2.19722	0.3244	-0.631	0.0942	1	11.1482	0	0	1	0	22.3429	0.3244	1	431619	104764	15837.2	33254.6	4495.18	63.5283	86.1538				906.056	63499.4	1105.53	16.0588	7.52
999	2009	0.0102	0.000104	0.0616	5.50533	12.7171	0.124307	1.99e-06	0.4036	2.30259	0.2983	-0.6246	0.0738	1	11.4883	0	0	1	0	22.4516	0.2983	1	485272	111727	13142.4	44745.5	10756.3	78.6049	57.6231				838.303	88496.6	1304.65	16.0497	7.62
999	2010	0	0	0.0683	5.5603	12.8176	-0.100472	1.99e-06	0.404977	2.3979	0.2672	-0.6359	0.0943	0	11.0272	0	0	1	0	22.5301	0.2672	1	436515	104798	11524.1	43500.2	5604.56	110.218	10.8527				2722.6	96263.1	1070.88	13.4798	7.73
999	2011	0	0	0.0764	5.59061	12.9703	0.265757	1.99e-06	0.405169	2.48491	0.3617	-0.6359	0.1198	0	10.5749	0	0	1	0	22.7513	0.3617	1	552522	134720	11269	70042.2	20877.8	164.574	63.0021				223.892	92683.8	1818.35	13.2609	7.88
999	2012	0	0	0.1095	5.66157	13.0176	0.247208	1.99e-06	0.405903	2.56495	0.3526	-0.6359	0.105	0	10.8508	0	0	1	0	22.8765	0.3526	1	689110	206628	22207	87857.1	21455.8	145.473	52.8062	805.401			92.9257	126211	8653.14	13.4515	8.33
999	2013	0	0	0.0857	5.73818	13.0541	0.132127	1.99e-06	0.405332	2.63906	0.379	-0.6359	0.1134	0	10.9938	0	0	1	0	23.0498	0.379	1	780160	249550	24854	112248	26182.7	179.568	135.341	1034.64			347.559	141179	2919.79	13.613	8.64
999	2014	0	0	0.0873	5.80574	13.0851	-0.0672962	1.99e-06	0.40542	2.70805	0.3442	-0.6359	0.1153	0	10.8466	0	0	1	0	23.0904	0.3442	1	727659	224315	20786.9	127275	1070.53	146.422	165.662	1027.83			4743.62	122803	3442.14	13.6583	9.3
999	2015	0.0145	0.0002103	0.0866	5.87212	13.1083	0.0857	1.99e-06	0.407236	2.77259	0.3615	-0.6627	0.1214	1	11.2143	0	0	1	0	23.2098	0.3615	1	790019	271438	21171.9	131727	16917.3	131.19	167.276	1078.03			19447.5	144257	6906.69	13.7937	9.68
999	2016	0.0143	0.0002045	0.0917	5.95324	13.1349	0.1369	1.99e-06	0.407897	2.83321	0.3564	-0.663	0.0911	1	11.3643	0	0	1	0	23.3298	0.3564	1	898172	294717	24872	148047	25595	74.07	168.955	1273.29			2936.33	129373	11330.7	13.8365	9.86
999	2017	0.0075	5.62e-05	0.096	6.07535	13.1558	0.238061	1.99e-06	0.408213	2.89037	0.3748	-0.6739	0.0731	0	10.835	0	0	1	0	23.508	0.3748	1	1111992	327078	27710.5	191715	35756.5	59.745	167.865	1600.41		473.77	1688.74	151051	18244.2	13.8992	9.61
999	2018	0.0143	0.0002045	0.0795	6.1203	13.1851	0.20754	1.99e-06	0.412101	2.94444	0.3806	-0.7185	0.1013	0	10.2681	0	0	1	0	23.6153	0.3806	1	1342775	325089	29340	220342	16638.5	189.728	155.019	1850.14	-25.4967	-455.296	1924.1	170348	18308.8	13.9966	9.72
1979	2015	0.0017	2.89e-06	0.0246	5.87212	13.1083	0.0821456	7.34e-05	0.501513	0	0.7052	-0.7596	0.0592	1	10.0727	0	0	1	0	26.0746	0.7052	1	4922242	254416	295281	260404	12260.6	3445.73	8721.85	2472.92	698.016		58509.2	1002727	5572.35	16.1805	9.68
2013	2008	0.0323	0.0010433	0.0108	6.37059	9.74997	0.249942	0.0028944	0.143306	1.60944	0.3101	-0.3537	0.1226	1	8.9308	0	0	2	1	20.2517	0.3101	1	35626.8	22346.2	-16.797	3806.34	1626.42	13.9892	38.1631		22.2309			1932.77	314.55	13.8581	5.4
2013	2009	0.0137	0.0001877	0.1341	6.37826	9.923	0.209449	0.0018188	0.146668	1.79176	0.3831	-0.3642	0.1157	1	8.96895	0	0	2	0	20.3736	0.3831	1	43088.8	18720.2	26.8433	3770.82	1829.41						-86.9962	3022.26	173.873	13.9342	5.57
2013	2010	0.0168	0.0002822	0.0708	6.38199	10.1668	0.245386	0.0018188	0.143779	1.94591	0.3398	-0.3611	0.1273	0	8.66667	0	0	2	0	20.3752	0.3398	1	53662.2	18875	-371.85	4553.3	1916.28	3.30195	21.2387				-125.527	3669.55	301.202	13.8299	5.5
2013	2011	0	0	0.1535	6.38621	10.4891	0.125095	0.0018188	0.146679	2.07944	0.3158	-0.3779	0.1532	0	8.36132	0	0	2	0	20.4928	0.3158	1	60375.1	24274.3	165.713	5965.51	1871.28	3.18724	16.8288				406.012	3790.86	698.8	13.9605	5.7
2013	2012	0	0	0.0209	6.38688	10.6483	10.0539	0.0007169	0.223228	2.19722	0.6686	-0.7548	0.1175	0	10.3172	0	0	2	0	23.3033	0.6686	1	667383	226242	5613.31	130750	198519	67.4096	1357.42	1029.92			-71.5866	43778.6	898.17	13.5363	6.21
2013	2013	0.0049	2.4e-05	0.033	6.38873	10.764	0.0083551	0.0007169	0.223495	2.30259	0.6644	-0.7499	0.1416	0	10.3805	0	0	2	0	23.4145	0.6644	1	672959	250076	9635.9	144441	24351.4	90.6836	1535.32	1176.9			282.575	46096.4	4777.7	13.68	6.58
2013	2014	0.0233	0.0005429	0.0231	6.3894	10.8695	0.123723	0	0.214765	2.3979	0.6805	-0.6829	0.1391	0	10.4162	0	0	2	0	23.5409	0.6805	1	756219	273930	5979.56	164273	19917.1	99.7535	1930.56	1328.98			168.546	38232.9	11127	13.7924	7.16
2013	2015	0	0	0.0392	6.38283	10.9538	-0.030949	3.68e-05	0.212375	2.48491	0.6631	-0.6979	0.1414	0	10.6463	0	0	2	0	23.6076	0.6631	1	732815	288063	8072.54	177220	30266.3	79.6011	1920.5	1517.7			13420.8	48455.2	5218.37	13.8712	7.35
2013	2016	0.0258	0.0006656	0.0841	6.38688	11.0381	0.161614	2.71e-05	0.160319	2.56495	0.5654	-0.5365	0.1051	0	10.8506	0	0	2	0	23.7224	0.5654	1	851248	332848	9097.62	204536	53215.4	124.159	1583.02	1719.16			-325.898	54657.1	7158.95	13.877	7.47
2013	2017	0.0258	0.0006656	0.0637	6.38351	11.137	0.0845473	2.71e-05	0.160086	2.63906	0.525	-0.5494	0.0899	0	10.3902	0	0	2	0	23.8245	0.525	1	923219	386964	9589.09	204670	27153.2	143.988	1472.41	1772.38			461.657	80558	14750.6	13.811	7.33
2013	2018	0.0258	0.0006656	0.0769	6.38351	11.1955	0.2605	4.91e-05	0.160094	2.70805	0.5578	-0.5365	0.1124	0	10.1234	0	0	2	0	24.0069	0.5578	1	1163718	535671	12377.2	283083	109723	201.87	1432.32	2467.68		158.337	4713.72	110088	7131.09	13.6154	7.38
2017	2008	0.01	0.0001	0.0873	4.60016	11.51	0.0869527	0.0140869	0.140091	1.60944	0.2826	-0.5115	0.1199	1	11.7597	0	0	1	1	20.3062	0.2826	1	83862.4	20875.3	-46.4265	8087.22	2581.44							3050.95	816.348	12.8057	7.52
2017	2009	0.00685	4.69e-05	0.09767	4.63181	11.5242	-0.0885416	0.0105897	0.140579	1.79176	0.2258	-0.5206	0.1026	1	12.0118	0	0	1	1	20.6288	0.2258	1	76437.1	20132.6	-376.152	8811.55	2199.11	6.36198	1.58235					2047.31	368.982	13.0471	7.62
2017	2010	0	0	0.1035	4.6511	11.6565	0.114922	0.0079423	0.135181	1.94591	0.3404	-0.5163	0.1269	1	11.5753	0	0	1	1	20.7535	0.3404	1	85221.4	19716.4	-87.7307	10027.1	2839.39	16.2603	6.79408					3213.47	624.056	13.2018	7.73
2017	2011	0.006	3.6e-05	0.0625	4.66344	11.7946	0.0958109	0.0063045	0.133758	2.07944	0.4536	-0.5023	0.1609	1	11.1192	0	0	1	1	20.8916	0.4536	1	93386.5	26188.1	1019.42	13726.6	2769.65	13.074	57.6085		8.09			2365.36	787.085	13.2348	7.88
2017	2012	0.0244	0.0005954	0.0163	4.66908	11.857	0.107122	0.0063045	0.133113	2.19722	0.4823	-0.4839	0.1363	1	11.0055	0	0	1	1	21.0009	0.4823	1	103390	26438.3	1394.61	15658.8	2818.43	21.622	44.0837	126.639	147.51		-41.8625	1671.5	480.847	13.402	8.33
2017	2013	0.0047	2.21e-05	0.0592	4.68767	11.9387	0.129935	0.0039843	0.122302	2.30259	0.4978	-0.4799	0.15	1	10.9437	0	0	1	1	21.0735	0.4978	1	116824	25542.8	1091.4	16931.1	2787.67	32.076	32.9555	138.597	73.2904			1064.19	832.075	13.4736	8.64
2017	2014	0.01	0.0001	0.0351	4.7023	12.0402	0.101673	0.006915	0.114394	2.3979	0.5198	-0.4521	0.1453	1	10.8628	0	0	1	1	21.1782	0.5198	1	128702	24684.5	1813.76	17194	-980.18	26.3418	45.976	142.504	4.69766		-378.129	2427.76	1216.53	13.6098	9.3
2017	2015	0.0274	0.0007508	0	4.72295	12.1009	0.118357	0.0058772	0.109637	2.48491	0.4667	-0.4321	0.1532	1	10.9979	0	0	1	1	21.1592	0.4667	1	143935	23233.6	1406.26	18350.5	1235.29	47.1888	36.8258	148.369	-227.996		-164.818	5708.01	847.994	13.4198	9.68
2017	2016	0.0421	0.0017724	0.0073	4.74493	12.1735	0.039893	0.003844	0.109963	2.56495	0.4219	-0.4176	0.1254	1	11.0443	0	0	1	0	21.187	0.4219	1	149677	22609.6	2260.47	19589	2839.97	40.3555	13.3304	162.202	-36.3758		-466.853	6880.92	1214.12	13.4881	9.86
2017	2017	0.0137	0.0001877	0.0022	4.77912	12.323	-0.20508	0.0035133	0.109645	2.63906	0.3909	-0.446	0.1265	1	10.3944	0	0	1	0	21.1625	0.3909	1	118981	21456.6	734.376	18048.9	2720.23	47.0961	8.90766	144.867	-61.5915	-20.5696	-1336.58	4240.61	1203.15	13.4786	9.61
2017	2018	0.0131	0.0001716	0.0022	4.84419	12.3437	-0.0311787	0.0030638	0.109701	2.70805	0.4076	-0.4466	0.1357	1	9.80928	0	0	1	0	21.2232	0.4076	1	115271	20303.1	1451.15	19184.2	2441.36	71.3517	8.64626	157.584	-33.1212	-58.4673	-92.3723	5199.48	1355.94	13.6466	9.72
2025	2008	0.0121	0.0001464	0.1039	5.89688	10.0118	0.438892	0.0008485	0.069443	1.60944	0.1645	-0.4429	0.1133	1	10.8593	0	0	3	0	21.2277	0.1645	1	48696.4	24874.2	479.98	11152.2	2973.05	120.147					47.6245	11846.8	512.088	14.2894	4.44
2025	2009	0.0121	0.0001464	0.1373	5.90563	10.184	0.200143	0.0007879	0.178207	1.79176	0.141	-0.4429	0.109	1	11.2162	0	0	3	0	21.2678	0.141	1	58442.6	27154.8	615.459	12360.6	3548.79	79.6442					-1675.52	10415.7	171.239	14.3247	4.35
2025	2010	0.0026	6.76e-06	0.0881	5.82068	10.4124	0.159267	0.0006458	0.176698	1.94591	0.1628	-0.4524	0.1208	1	11.0186	0	0	3	0	21.3565	0.1628	1	67750.6	32929.2	342.835	15570.3	3920.05	48.2026						14021.2	500	14.3933	3.53
2025	2011	0	0	0.1216	5.92986	10.5125	0.269649	0.0005248	0.17692	2.07944	0.1299	-0.455	0.1584	0	10.6943	0	0	3	0	21.3888	0.1299	1	86019.5	48563.6	199.331	20483.7	4516.8	55.6325						14698	1022.15	14.3189	3.59
2025	2012	0	0	0.1194	5.92559	10.7233	0.271993	0.0005248	0.177442	2.19722	0.1743	-0.455	0.1246	0	10.6217	0	0	3	0	21.5153	0.1743	1	109416	51020.5	697.953	25697.8	5035.06		-52.2571	211.628	0			16706.1	1216.8	14.394	4.33
2025	2013	0.0362	0.0013104	0.039	5.9378	10.9153	0.252868	0.0004964	0.175876	2.30259	0.2003	-0.4188	0.1461	1	10.5554	0	0	3	0	21.6319	0.2003	1	137084	48987.7	1719.52	30118.7	5452.19		-44.8541	247.008				20445.6	101	13.7606	4.49
2025	2014	0.0153	0.0002341	0.0299	5.94777	11.0855	0.170333	0.0004283	0.175463	2.3979	0.2464	-0.4442	0.1476	1	10.5713	0	0	3	0	21.7644	0.2464	1	160434	52552.9	2319.24	31746.9	6364.76	55.7223		265.652				23252	684.091	13.8821	4.81
2025	2015	0.0237	0.0005617	0.0521	5.97075	11.209	0.16773	0.0003714	0.176725	2.48491	0.2783	-0.4549	0.1444	0	10.5819	0	0	3	0	21.8966	0.2783	1	187343	43484.9	2549.69	36101.2	5044.47	63.4926		304.807			285.171	28461.4	1061.36	13.6911	4.52
2025	2016	0.0237	0.0005617	0.066	5.99396	11.274	0.204421	0.0003146	0.177203	2.56495	0.3036	-0.4549	0.114	0	10.7815	0	0	3	0	22.0357	0.3036	1	225640	50015.3	2520.64	44623.2	5909.77	135.888	1.7746	363.542			210.641	32626.8	1578.39	13.7253	4.85
2025	2017	0.0372	0.0013838	0.0697	6.01127	11.3704	0.157651	0.000201	0.177034	2.63906	0.3557	-0.4365	0.1118	0	10.1773	0	0	3	0	22.2031	0.3557	1	261213	49183.7	3749.59	49194.5	4954.32	102.824	0	398.463			51.9174	37980.2	2745.58	13.8517	4.73
2025	2018	0.0237	0.0005617	0.0885	6.03548	11.4172	0.0849716	0.0003146	0.177449	2.70805	0.3252	-0.45	0.1229	0	9.74674	0	0	3	0	22.2754	0.3252	1	283408	55236.5	2297.41	61257.1	7188.57	96.3954	9.57637	498.455		2.756		43083.6	4592.82	13.9051	4.7
2033	2008	0.1036	0.010733	0.0898	4.78332	9.04362	-0.0532702	0	0.121711	1.60944	0.4067	-0.3732	0.1129	1	11.1428	0	0	3	0	20.3634	0.4067	2	14611.8	11368.2	4660.99	1916.63	1287.96	10.1824	55.533		0		41.4492	6116.18		14.5433	4.49
2033	2009	0.0578	0.0033408	0.093	4.79165	9.21179	0.253703	0	0.118187	1.79176	0.5411	-0.414	0.0945	1	13.0499	0	0	3	0	20.7397	0.5411	2	18318.8	55965.1	7207.33	2327.95	1766.06	3.94509	62.7497				127.458	6068.02		14.0464	4.46
2033	2010	0.0297	0.0008821	0.1683	4.79082	9.38647	0.0396245	0	0.10903	1.94591	0.3509	-0.5181	0.1129	1	12.7427	0	0	3	0	20.6726	0.3509	2	19044.7	64775.7	1650.72	3548.51	-2537.16	5.33026	70.199				775.84	2995.89	13	13.9476	4.94
2033	2011	0.0274	0.0007508	0.0916	4.79744	9.5975	1.9157	0	0.093811	2.07944	0.3047	-0.5467	0.138	1	12.0154	0	0	3	0	20.9602	0.3047	2	55528.6	69453.3	3280.61	8414.16	6550.82	6.94942	95.2081				400.443	21343.2		13.726	5.08
2033	2012	0.0274	0.0007508	0.0907	4.77912	9.78893	0.0617631	0	0.070229	2.19722	0.3918	-0.4087	0.1104	1	11.8439	0	0	3	0	21.237	0.3918	2	58958.2	66545.6	3115.66	8394.73	5006.46	15.0371	126.347	79.2918			626.018	23803	301	14.0014	4.39
2033	2013	0.047	0.002209	0.0335	4.78832	9.93871	0.131604	0	0.069271	2.30259	0.3602	-0.3961	0.1317	1	12.0275	0	0	3	0	21.2976	0.3602	2	66717.3	84274	2737.6	11121.4	4546.66	27.096	173.441	98.5954			634.3	24211.8	100	13.7334	4.45
2033	2014	0.1099	0.012078	0.0706	4.79744	9.98063	0.113285	0	0.044977	2.3979	0.2178	-0.2327	0.1148	1	12.0326	0	0	3	0	21.6838	0.2178	2	74275.4	89997.6	2841.17	12965.9	3385.12	180.663	164.216	114.995			586.498	28135.2	705	14.2279	4.81
2033	2015	0.0115	0.0001323	0.0442	4.79496	10.0839	0.0582401	1.92e-05	0.037567	2.48491	0.2048	-0.3216	0.1289	1	12.2384	0	0	3	0	21.7311	0.2048	2	78601.2	89405.8	4260.01	13960.8	5143.52	179.971	141.72	125.843			437.693	30385.5	167.81	14.2495	4.43
2033	2016	0.1541	0.0237468	0.0128	4.80402	10.1406	-0.0080529	2.56e-05	0.049161	2.56495	0.1884	-0.1979	0.101	1	12.2607	0	0	3	0	21.7449	0.1884	2	77968.2	84056.3	2330.04	14745.9	5994.2	137.342	141.72	132.821			512.486	31728.6	54.6984	14.289	4.55
2033	2017	0.1675	0.0280563	0	4.81218	10.2256	-0.11861	2.56e-05	0.048078	2.63906	0.0897	-0.1591	0.0893	1	11.5669	0	0	3	0	21.7131	0.0897	2	68720.4	81854.5	2575.25	16621.6	6301.11	114.761	115.47	135.234		4.42666	323.819	27143.1	32.6061	14.3052	4.6
2033	2018	0.1708	0.0291726	0	4.81218	10.2583	-0.0127789	2.56e-05	0.057233	2.70805	0.0611	-0.1469	0.1013	1	10.912	0	0	3	0	21.7221	0.0611	2	67842.2	76601.7	4055.97	18007.7	5449.64	125.577	21.42	148.86		2.4849	367.286	25594.5	30.7267	14.2902	4.53
2037	2008	0.0288	0.0008294	0.1147	5.89688	10.0118	0.312237	0	0.141445	1.60944	0.3858	-0.4128	0.1139	0	10.3865	0	0	3	0	20.6577	0.3858	2	85989.1	25165.6	2703.31	14947.3	1811.57	9.71642	56.2865				297.625	8631.25	153.907	13.0543	4.44
2037	2009	0.0751	0.00564	0.0589	5.90563	10.184	0.355445	0	0.139932	1.79176	0.4809	-0.3615	0.0912	0	10.9866	0	0	3	0	20.9828	0.4809	2	116554	35645.1	2874.11	19044.9	-145.226						199.498	15534.1	414.509	13.3485	4.35
2037	2010	0.0246	0.0006052	0.1711	5.82068	10.4124	0.338623	0	0.13639	1.94591	0.5727	-0.4003	0.1095	0	10.9085	0	0	3	0	21.3388	0.5727	2	156021	48384.9	4431.62	21615.5	3556.22	8.44149	84.8545				236.596	20498.7	261.933	13.0843	3.53
2037	2011	0.0177	0.0003133	0.1642	5.92986	10.5125	0.553205	0	0.135691	2.07944	0.6514	-0.4051	0.1338	0	10.3444	0	0	3	0	21.7579	0.6514	2	242333	54706	5078.74	25919.5	3270.1	289.986	391.83				238.622	33454.5	575.059	13.3654	3.59
[truncated: 5,071 more rows]
